# Supplementary material for: Single-Cell Sequencing Reveals Circadian Sensitivity of Noise-Induced Hearing Loss Mediated by Macrophage-Driven NLRP3 Inflammasome Activation
Source: Neurosci Bull. 2025 Jul 20;42(2):319–37. doi: 10.1007/s12264-025-01440-1 (PMC12876505; doi:10.1007/s12264-025-01440-1)
Supplement: Supplementary file 1 — Supplementary file1 (XLSX 596 kb) [file 12264_2025_1440_MOESM1_ESM.xlsx]

## Sheet: Immune_cell_markers
gene	p_val	avg_log2FC	pct.1	pct.2	p_val_adj	cluster
S100a4	0	5.82942	0.94	0.032	0	01_Monocytes
Ms4a6c	0	4.70582	0.974	0.089	0	01_Monocytes
Ccr2	0	5.63699	0.911	0.035	0	01_Monocytes
Gpr141	0	4.89173	0.938	0.077	0	01_Monocytes
Mpeg1	0	4.02355	0.923	0.081	0	01_Monocytes
Lgals3	0	4.04354	0.965	0.131	0	01_Monocytes
F13a1	0	5.64545	0.882	0.053	0	01_Monocytes
Cybb	0	3.03143	0.975	0.171	0	01_Monocytes
Ctss	0	2.2184	0.964	0.165	0	01_Monocytes
Lst1	0	3.0213	0.947	0.156	0	01_Monocytes
Alox5ap	0	2.75159	0.958	0.178	0	01_Monocytes
Plac8	0	3.70759	0.972	0.194	0	01_Monocytes
Gda	0	3.40764	0.882	0.106	0	01_Monocytes
Fcer1g	0	2.46397	0.98	0.212	0	01_Monocytes
Ms4a4c	0	5.29029	0.797	0.034	0	01_Monocytes
Ly6c2	0	3.97253	0.863	0.105	0	01_Monocytes
Ccl9	0	5.32816	0.784	0.029	0	01_Monocytes
Tyrobp	0	2.41966	0.989	0.235	0	01_Monocytes
Plcb1	0	3.75935	0.846	0.097	0	01_Monocytes
S100a6	0	2.03166	0.972	0.228	0	01_Monocytes
Cd300a	0	3.76279	0.824	0.081	0	01_Monocytes
Slfn2	0	2.51986	0.899	0.159	0	01_Monocytes
Cytip	0	2.78948	0.949	0.215	0	01_Monocytes
Ctsc	0	2.69083	0.863	0.129	0	01_Monocytes
Rassf4	0	3.92822	0.805	0.08	0	01_Monocytes
Plaur	0	2.18153	0.853	0.135	0	01_Monocytes
Slc8a1	0	3.27385	0.813	0.096	0	01_Monocytes
Cd86	0	3.01741	0.797	0.082	0	01_Monocytes
Igsf6	0	2.93276	0.819	0.107	0	01_Monocytes
Ncf2	0	2.27023	0.897	0.186	0	01_Monocytes
Lsp1	0	2.22996	0.931	0.225	0	01_Monocytes
Napsa	0	2.70181	0.828	0.125	0	01_Monocytes
Spi1	0	2.22584	0.895	0.195	0	01_Monocytes
Ifitm6	0	1.63555	0.795	0.096	0	01_Monocytes
Atp8b4	0	2.79777	0.805	0.114	0	01_Monocytes
Ms4a6b	0	3.31867	0.764	0.073	0	01_Monocytes
Ccl6	0	2.22734	0.763	0.073	0	01_Monocytes
Coro1a	0	2.32602	0.972	0.283	0	01_Monocytes
Hp	0	1.5028	0.807	0.119	0	01_Monocytes
Ptprc	0	2.25044	0.968	0.283	0	01_Monocytes
Laptm5	0	2.08495	0.929	0.244	0	01_Monocytes
Il6ra	0	3.34609	0.765	0.085	0	01_Monocytes
Fxyd5	0	1.49699	0.942	0.263	0	01_Monocytes
Ncf4	0	2.23846	0.839	0.163	0	01_Monocytes
Emb	0	2.75691	0.916	0.241	0	01_Monocytes
Crip1	0	3.21764	0.927	0.254	0	01_Monocytes
Pld4	0	3.41778	0.735	0.066	0	01_Monocytes
Nrros	0	3.60305	0.749	0.08	0	01_Monocytes
Cd52	0	1.69405	0.971	0.304	0	01_Monocytes
Lyz2	0	3.54942	0.995	0.329	0	01_Monocytes
AI839979	0	5.8705	0.685	0.021	0	01_Monocytes
Fn1	0	3.64154	0.839	0.175	0	01_Monocytes
Msrb1	0	1.91616	0.925	0.262	0	01_Monocytes
Plek	0	2.39775	0.836	0.175	0	01_Monocytes
Atf3	0	1.94619	0.902	0.242	0	01_Monocytes
Lcp1	0	1.34328	0.89	0.23	0	01_Monocytes
Ptpn18	0	2.26457	0.869	0.211	0	01_Monocytes
March1	0	2.83205	0.767	0.109	0	01_Monocytes
Myo1f	0	2.82568	0.78	0.122	0	01_Monocytes
Irf5	0	3.63783	0.72	0.062	0	01_Monocytes
Lyn	0	2.07361	0.974	0.318	0	01_Monocytes
Ptpro	0	2.56677	0.717	0.062	0	01_Monocytes
Ahnak	0	2.90744	0.945	0.291	0	01_Monocytes
Fyb	0	2.57843	0.808	0.157	0	01_Monocytes
Itga4	0	2.39658	0.871	0.221	0	01_Monocytes
Mndal	0	2.26899	0.822	0.177	0	01_Monocytes
Gmfg	0	1.56185	0.898	0.253	0	01_Monocytes
Dock2	0	1.78277	0.932	0.288	0	01_Monocytes
Nlrp3	0	3.02093	0.717	0.074	0	01_Monocytes
Lrmda	0	2.59513	0.837	0.202	0	01_Monocytes
Cd44	0	2.71859	0.926	0.294	0	01_Monocytes
Arhgap15	0	1.77927	0.959	0.327	0	01_Monocytes
Flna	0	2.45325	0.82	0.189	0	01_Monocytes
Kcne3	0	6.8414	0.639	0.009	0	01_Monocytes
Pim1	0	2.35559	0.889	0.259	0	01_Monocytes
Hopx	0	3.3864	0.695	0.069	0	01_Monocytes
Mcub	0	5.04801	0.653	0.028	0	01_Monocytes
Clec4e	0	3.08373	0.69	0.07	0	01_Monocytes
Clec4a2	0	2.42335	0.721	0.102	0	01_Monocytes
C3	0	3.77039	0.672	0.056	0	01_Monocytes
Samhd1	0	2.60691	0.901	0.287	0	01_Monocytes
Sirpa	0	2.28927	0.809	0.197	0	01_Monocytes
Xylt1	0	2.4832	0.805	0.194	0	01_Monocytes
Msr1	0	4.96622	0.638	0.027	0	01_Monocytes
Alcam	0	2.28239	0.799	0.188	0	01_Monocytes
Stk17b	0	1.39186	0.889	0.28	0	01_Monocytes
Fam129a	0	2.81997	0.721	0.112	0	01_Monocytes
Syk	0	1.23846	0.846	0.237	0	01_Monocytes
Ifngr1	0	2.14132	0.902	0.294	0	01_Monocytes
Ly86	0	1.88786	0.704	0.097	0	01_Monocytes
Cxcl2	0	3.00774	0.745	0.143	0	01_Monocytes
Mcemp1	0	1.95079	0.692	0.094	0	01_Monocytes
Gm2a	0	2.41693	0.831	0.234	0	01_Monocytes
Tm6sf1	0	2.31132	0.754	0.158	0	01_Monocytes
Samsn1	0	1.61693	0.772	0.177	0	01_Monocytes
Apbb1ip	0	1.79656	0.823	0.229	0	01_Monocytes
Cd53	0	1.57864	0.819	0.226	0	01_Monocytes
Tifab	0	4.38203	0.635	0.042	0	01_Monocytes
Tpd52	0	2.12147	0.917	0.329	0	01_Monocytes
Arhgdib	0	1.41898	0.942	0.354	0	01_Monocytes
Sell	0	2.20287	0.709	0.124	0	01_Monocytes
Dock8	0	1.70468	0.825	0.24	0	01_Monocytes
Csf1r	0	1.95414	0.66	0.076	0	01_Monocytes
Srgn	0	1.1319	0.959	0.375	0	01_Monocytes
Acer3	0	2.44626	0.828	0.245	0	01_Monocytes
Adgre5	0	2.3679	0.777	0.194	0	01_Monocytes
Unc93b1	0	1.39247	0.854	0.271	0	01_Monocytes
Ctsh	0	1.89435	0.854	0.272	0	01_Monocytes
Runx1	0	1.69074	0.867	0.287	0	01_Monocytes
Dock10	0	1.72926	0.847	0.268	0	01_Monocytes
St8sia4	0	1.78354	0.735	0.158	0	01_Monocytes
Nr4a1	0	2.34039	0.792	0.218	0	01_Monocytes
F10	0	6.96072	0.584	0.01	0	01_Monocytes
Tnfaip3	0	2.63603	0.703	0.13	0	01_Monocytes
Birc3	0	1.99231	0.765	0.192	0	01_Monocytes
Il10ra	0	3.22216	0.643	0.071	0	01_Monocytes
Smpdl3a	0	2.34369	0.859	0.288	0	01_Monocytes
Nedd9	0	1.87392	0.79	0.22	0	01_Monocytes
Clec4a3	0	5.2494	0.593	0.024	0	01_Monocytes
Nfam1	0	2.70095	0.656	0.089	0	01_Monocytes
Fam111a	0	2.57402	0.7	0.134	0	01_Monocytes
Pycard	0	2.33142	0.782	0.217	0	01_Monocytes
Trps1	0	2.7913	0.957	0.392	0	01_Monocytes
Irf8	0	1.56916	0.712	0.15	0	01_Monocytes
Fam117b	0	2.44769	0.764	0.203	0	01_Monocytes
Pip4k2a	0	2.02694	0.837	0.28	0	01_Monocytes
Glipr1	0	2.59109	0.655	0.099	0	01_Monocytes
Cd68	0	2.69111	0.621	0.065	0	01_Monocytes
Rel	0	1.81421	0.801	0.247	0	01_Monocytes
Fgr	0	3.12764	0.618	0.066	0	01_Monocytes
Vsir	0	2.13103	0.671	0.119	0	01_Monocytes
Diaph1	0	2.01033	0.865	0.313	0	01_Monocytes
Plekho1	0	1.94753	0.708	0.156	0	01_Monocytes
Skap2	0	1.74007	0.836	0.285	0	01_Monocytes
Myo1g	0	3.66894	0.608	0.057	0	01_Monocytes
Mapkapk2	0	2.26572	0.785	0.235	0	01_Monocytes
Plbd1	0	2.34394	0.641	0.093	0	01_Monocytes
Itgb2	0	2.14934	0.672	0.125	0	01_Monocytes
Vav3	0	1.88758	0.824	0.277	0	01_Monocytes
Ap1s2	0	2.21042	0.738	0.194	0	01_Monocytes
Gab2	0	1.94783	0.894	0.352	0	01_Monocytes
Rgs10	0	1.70117	0.666	0.124	0	01_Monocytes
Epsti1	0	2.13457	0.684	0.142	0	01_Monocytes
Rnase6	0	2.20748	0.616	0.075	0	01_Monocytes
Cdkn1a	0	1.91212	0.824	0.283	0	01_Monocytes
Rnd3	0	2.96717	0.641	0.103	0	01_Monocytes
Ptpn6	0	2.0876	0.69	0.152	0	01_Monocytes
Cebpb	0	2.31713	0.99	0.453	0	01_Monocytes
Rac2	0	0.712284	0.814	0.277	0	01_Monocytes
Clec12a	0	2.101	0.635	0.099	0	01_Monocytes
Ly6e	0	2.07482	0.896	0.36	0	01_Monocytes
Prkcd	0	2.1662	0.718	0.183	0	01_Monocytes
Csf2ra	0	2.60527	0.649	0.116	0	01_Monocytes
Ptpn1	0	1.92297	0.864	0.332	0	01_Monocytes
Csf2rb	0	3.23691	0.593	0.062	0	01_Monocytes
Klf13	0	1.98337	0.937	0.407	0	01_Monocytes
Fam105a	0	2.68454	0.608	0.078	0	01_Monocytes
Fermt3	0	2.0492	0.682	0.153	0	01_Monocytes
Tnfaip2	0	2.94247	0.589	0.06	0	01_Monocytes
Cd14	0	2.09568	0.643	0.115	0	01_Monocytes
Apba1	0	2.49804	0.637	0.109	0	01_Monocytes
Nadk	0	1.99356	0.778	0.252	0	01_Monocytes
Sla	0	2.35158	0.634	0.108	0	01_Monocytes
Glud1	0	1.94604	0.879	0.356	0	01_Monocytes
Ifi207	0	3.28071	0.569	0.046	0	01_Monocytes
Cers6	0	1.44727	0.85	0.327	0	01_Monocytes
Arhgap26	0	2.01631	0.882	0.36	0	01_Monocytes
Gpx1	0	2.43167	0.985	0.464	0	01_Monocytes
Capg	0	1.93654	0.696	0.176	0	01_Monocytes
Clec4a1	0	5.41061	0.538	0.018	0	01_Monocytes
Dennd4a	0	1.50671	0.936	0.416	0	01_Monocytes
Sp100	0	1.46745	0.771	0.253	0	01_Monocytes
Ucp2	0	1.35128	0.888	0.37	0	01_Monocytes
AB124611	0	2.20044	0.638	0.12	0	01_Monocytes
Soat1	0	1.98502	0.749	0.232	0	01_Monocytes
Mrpl33	0	2.20354	0.904	0.387	0	01_Monocytes
Fam96a	0	2.26309	0.737	0.22	0	01_Monocytes
Zfp36l2	0	1.68505	0.938	0.421	0	01_Monocytes
Anxa2	0	1.33871	0.906	0.392	0	01_Monocytes
Rnf149	0	2.22445	0.72	0.207	0	01_Monocytes
Abracl	0	1.73349	0.817	0.304	0	01_Monocytes
Cd48	0	2.44151	0.62	0.108	0	01_Monocytes
S100a10	0	2.53371	0.911	0.4	0	01_Monocytes
Ikbkb	0	2.37818	0.664	0.153	0	01_Monocytes
Inpp5d	0	1.06434	0.734	0.224	0	01_Monocytes
Zyx	0	2.06884	0.669	0.159	0	01_Monocytes
Itgb7	0	3.59922	0.548	0.04	0	01_Monocytes
Sorl1	0	1.07051	0.728	0.221	0	01_Monocytes
Fam49b	0	1.9341	0.966	0.46	0	01_Monocytes
Tmpo	0	2.0822	0.803	0.298	0	01_Monocytes
Prcp	0	2.49003	0.619	0.114	0	01_Monocytes
Arhgap30	0	1.74588	0.668	0.164	0	01_Monocytes
Kdm7a	0	1.84049	0.79	0.286	0	01_Monocytes
Ptpre	0	1.8703	0.691	0.187	0	01_Monocytes
Fcgr3	0	1.86965	0.612	0.109	0	01_Monocytes
Fam46a	0	2.20362	0.648	0.145	0	01_Monocytes
Mctp1	0	1.15276	0.671	0.168	0	01_Monocytes
Arpc1b	0	2.06525	0.96	0.46	0	01_Monocytes
Gpr132	0	4.36643	0.527	0.028	0	01_Monocytes
Evi2a	0	2.24629	0.621	0.123	0	01_Monocytes
Fmnl1	0	2.28273	0.606	0.108	0	01_Monocytes
Arsb	0	1.57413	0.717	0.219	0	01_Monocytes
Xdh	0	1.93153	0.61	0.112	0	01_Monocytes
Nfil3	0	3.38165	0.558	0.061	0	01_Monocytes
Rasa3	0	2.05108	0.65	0.154	0	01_Monocytes
Cotl1	0	1.48153	0.851	0.355	0	01_Monocytes
Hcls1	0	1.73788	0.658	0.163	0	01_Monocytes
Klf4	0	0.897328	0.772	0.278	0	01_Monocytes
Plcg2	0	2.1854	0.624	0.13	0	01_Monocytes
Notch2	0	1.61336	0.72	0.227	0	01_Monocytes
Fosl2	0	2.21216	0.604	0.111	0	01_Monocytes
Shisa5	0	1.44094	0.822	0.33	0	01_Monocytes
Dock11	0	1.61108	0.682	0.192	0	01_Monocytes
Camkk2	0	2.55083	0.62	0.13	0	01_Monocytes
Ppp2r5a	0	1.61614	0.843	0.355	0	01_Monocytes
Ehd4	0	1.79537	0.659	0.171	0	01_Monocytes
Tnfrsf1b	0	3.85252	0.528	0.043	0	01_Monocytes
Pira2	0	3.26247	0.528	0.043	0	01_Monocytes
Ly6c1	0	0.788847	0.579	0.094	0	01_Monocytes
Bin2	0	2.17063	0.586	0.102	0	01_Monocytes
Msn	0	1.61358	0.914	0.431	0	01_Monocytes
Osm	0	2.95957	0.551	0.068	0	01_Monocytes
Tgfbi	0	1.15109	0.653	0.171	0	01_Monocytes
Hk2	0	2.47545	0.575	0.094	0	01_Monocytes
Psmb8	0	1.58669	0.723	0.242	0	01_Monocytes
Ifi202b	0	3.76118	0.518	0.038	0	01_Monocytes
Tlr2	0	3.2053	0.534	0.054	0	01_Monocytes
Fry	0	1.39357	0.7	0.22	0	01_Monocytes
Rhog	0	1.72726	0.663	0.184	0	01_Monocytes
Gng2	0	1.57036	0.661	0.182	0	01_Monocytes
Mapk14	0	1.83864	0.688	0.209	0	01_Monocytes
Nin	0	1.70557	0.708	0.23	0	01_Monocytes
Pirb	0	2.70293	0.546	0.069	0	01_Monocytes
Lcp2	0	2.95837	0.551	0.074	0	01_Monocytes
Grk2	0	1.3611	0.717	0.24	0	01_Monocytes
Frrs1	0	3.49154	0.543	0.067	0	01_Monocytes
Actr3	0	1.92736	0.968	0.492	0	01_Monocytes
H2-DMa	0	2.3512	0.559	0.086	0	01_Monocytes
Mia2	0	1.65227	0.811	0.339	0	01_Monocytes
Dgkg	0	3.36267	0.521	0.049	0	01_Monocytes
Zeb2os	0	2.53056	0.564	0.093	0	01_Monocytes
Tgfb1	0	1.83223	0.634	0.163	0	01_Monocytes
Snx20	0	2.10192	0.589	0.118	0	01_Monocytes
Gas7	0	2.34086	0.609	0.138	0	01_Monocytes
Gm15987	0	2.68284	0.547	0.077	0	01_Monocytes
Cbl	0	1.72173	0.719	0.25	0	01_Monocytes
Klf6	0	1.28291	0.846	0.377	0	01_Monocytes
Mgst1	0	1.36259	0.754	0.286	0	01_Monocytes
Creg1	0	1.57014	0.852	0.384	0	01_Monocytes
Me2	0	2.27035	0.62	0.152	0	01_Monocytes
Arhgap9	0	2.52823	0.556	0.089	0	01_Monocytes
Naaa	0	3.08697	0.53	0.063	0	01_Monocytes
Bcl10	0	1.58055	0.734	0.267	0	01_Monocytes
Aprt	0	1.80802	0.765	0.299	0	01_Monocytes
Nrg1	0	3.99168	0.505	0.04	0	01_Monocytes
Slc15a3	0	2.08498	0.557	0.093	0	01_Monocytes
Sh3kbp1	0	1.30452	0.768	0.304	0	01_Monocytes
Rassf3	0	1.44757	0.77	0.306	0	01_Monocytes
Rab8b	0	1.48834	0.805	0.341	0	01_Monocytes
Il17ra	0	2.40479	0.57	0.107	0	01_Monocytes
Slc9a9	0	1.00644	0.675	0.213	0	01_Monocytes
Selplg	0	1.32475	0.617	0.155	0	01_Monocytes
Ikzf1	0	0.890157	0.699	0.237	0	01_Monocytes
Snx10	0	2.09833	0.633	0.172	0	01_Monocytes
Cmip	0	1.55756	0.785	0.324	0	01_Monocytes
Tiparp	0	1.84897	0.797	0.337	0	01_Monocytes
Arhgap45	0	1.5445	0.62	0.16	0	01_Monocytes
Sap30	0	1.9537	0.648	0.189	0	01_Monocytes
Vim	0	2.5836	0.956	0.497	0	01_Monocytes
Lbr	0	1.62352	0.735	0.277	0	01_Monocytes
Ext1	0	1.75358	0.79	0.333	0	01_Monocytes
Fgd4	0	1.52616	0.716	0.259	0	01_Monocytes
Mob1a	0	1.72885	0.676	0.22	0	01_Monocytes
Ifi203	0	1.55488	0.604	0.148	0	01_Monocytes
Myh9	0	1.17692	0.843	0.387	0	01_Monocytes
Cdk2ap2	0	1.42081	0.78	0.326	0	01_Monocytes
Tln1	0	1.68479	0.912	0.459	0	01_Monocytes
Picalm	0	1.51829	0.897	0.446	0	01_Monocytes
Pitpna	0	1.53968	0.894	0.443	0	01_Monocytes
Gpr65	0	2.81232	0.509	0.058	0	01_Monocytes
BC005537	0	1.6232	0.835	0.384	0	01_Monocytes
Lrrfip1	0	1.54721	0.795	0.345	0	01_Monocytes
Ccdc88a	0	1.59493	0.809	0.359	0	01_Monocytes
Synj1	0	1.6971	0.709	0.259	0	01_Monocytes
Slpi	0	2.01118	0.543	0.094	0	01_Monocytes
Ethe1	0	2.20115	0.616	0.168	0	01_Monocytes
Sept9	0	1.90619	0.611	0.164	0	01_Monocytes
Irak2	0	1.93679	0.583	0.137	0	01_Monocytes
Plekhm3	0	1.88287	0.626	0.182	0	01_Monocytes
Grn	0	1.37031	0.73	0.286	0	01_Monocytes
Zfp36	0	1.51084	0.957	0.513	0	01_Monocytes
Iqgap2	0	1.13071	0.686	0.243	0	01_Monocytes
Dusp1	0	1.61684	0.958	0.515	0	01_Monocytes
Actr2	0	1.35688	0.873	0.432	0	01_Monocytes
Rap1b	0	1.57129	0.931	0.492	0	01_Monocytes
Wipf1	0	1.32829	0.658	0.22	0	01_Monocytes
Rara	0	2.20521	0.548	0.11	0	01_Monocytes
Mcl1	0	1.68638	0.966	0.528	0	01_Monocytes
Hck	0	1.81958	0.546	0.109	0	01_Monocytes
Tmsb10	0	2.36487	0.975	0.538	0	01_Monocytes
Glipr2	0	2.15548	0.529	0.093	0	01_Monocytes
Ramp1	0	1.77658	0.564	0.128	0	01_Monocytes
Was	0	1.99085	0.552	0.118	0	01_Monocytes
Taldo1	0	1.417	0.946	0.512	0	01_Monocytes
Parp8	0	1.51497	0.655	0.222	0	01_Monocytes
Taok3	0	1.45413	0.703	0.27	0	01_Monocytes
H2afj	0	1.49523	0.852	0.42	0	01_Monocytes
Eif4ebp1	0	1.95588	0.563	0.131	0	01_Monocytes
Itgam	0	1.58358	0.541	0.111	0	01_Monocytes
Cxcr4	0	0.757038	0.631	0.201	0	01_Monocytes
Sgms2	0	1.99097	0.524	0.096	0	01_Monocytes
Dapp1	0	1.92976	0.549	0.121	0	01_Monocytes
Zeb2	0	2.04304	0.98	0.552	0	01_Monocytes
Cmpk1	0	1.48355	0.743	0.316	0	01_Monocytes
Prex1	0	1.77641	0.554	0.128	0	01_Monocytes
Alpk1	0	2.08906	0.561	0.135	0	01_Monocytes
Fes	0	2.55883	0.502	0.076	0	01_Monocytes
Filip1l	0	1.35831	0.703	0.277	0	01_Monocytes
Sgms1	0	1.4034	0.821	0.395	0	01_Monocytes
Sh3bgrl3	0	1.35099	0.89	0.465	0	01_Monocytes
Atp2b1	0	1.64115	0.931	0.507	0	01_Monocytes
Vps13c	0	1.6149	0.65	0.226	0	01_Monocytes
Ncf1	0	0.930463	0.571	0.147	0	01_Monocytes
Ifngr2	0	1.67602	0.596	0.173	0	01_Monocytes
Csgalnact2	0	2.20925	0.551	0.129	0	01_Monocytes
H2afy	0	1.48833	0.861	0.439	0	01_Monocytes
Erp29	0	1.49318	0.865	0.444	0	01_Monocytes
Idh1	0	1.84709	0.598	0.178	0	01_Monocytes
Metrnl	0	2.76942	0.504	0.084	0	01_Monocytes
Lgals1	0	1.58833	0.839	0.419	0	01_Monocytes
Arl4c	0	2.07545	0.523	0.105	0	01_Monocytes
Bach1	0	2.03536	0.566	0.148	0	01_Monocytes
Ctsa	0	1.38114	0.644	0.228	0	01_Monocytes
Ldlrad3	0	1.79674	0.598	0.183	0	01_Monocytes
Efhd2	0	1.49833	0.614	0.2	0	01_Monocytes
Stk10	0	2.07837	0.574	0.16	0	01_Monocytes
Plcl2	0	1.33183	0.608	0.196	0	01_Monocytes
Baz1a	0	1.3304	0.628	0.217	0	01_Monocytes
Jarid2	0	1.60257	0.877	0.466	0	01_Monocytes
Ssfa2	0	2.20131	0.537	0.127	0	01_Monocytes
Diaph2	0	1.46817	0.877	0.467	0	01_Monocytes
Plin2	0	2.22436	0.561	0.152	0	01_Monocytes
Psmb9	0	1.40251	0.633	0.224	0	01_Monocytes
Gatm	0	0.821777	0.513	0.105	0	01_Monocytes
S100a11	0	0.656024	0.934	0.526	0	01_Monocytes
Lmo2	0	1.10202	0.564	0.156	0	01_Monocytes
Zfp710	0	1.77256	0.574	0.167	0	01_Monocytes
Atrnl1	0	1.47685	0.795	0.39	0	01_Monocytes
Hacd4	0	1.67864	0.552	0.148	0	01_Monocytes
Adam17	0	1.54157	0.609	0.205	0	01_Monocytes
Hmgb2	0	1.30784	0.945	0.541	0	01_Monocytes
9930111J21Rik2	0	1.74002	0.514	0.111	0	01_Monocytes
Tpm3	0	1.17623	0.895	0.493	0	01_Monocytes
Gsr	0	1.60941	0.598	0.198	0	01_Monocytes
Rilpl2	0	2.07785	0.546	0.147	0	01_Monocytes
Coro1b	0	1.65179	0.579	0.181	0	01_Monocytes
Rpl36al	0	1.29611	0.865	0.468	0	01_Monocytes
Stxbp6	0	1.55887	0.549	0.153	0	01_Monocytes
Ttc7	0	1.75515	0.535	0.141	0	01_Monocytes
C1galt1c1	0	2.02713	0.553	0.16	0	01_Monocytes
Capza2	0	1.50378	0.931	0.538	0	01_Monocytes
Foxn2	0	1.72117	0.577	0.185	0	01_Monocytes
Cyba	0	1.61431	0.975	0.585	0	01_Monocytes
Tor1a	0	1.63655	0.595	0.206	0	01_Monocytes
Esyt1	0	1.9103	0.519	0.13	0	01_Monocytes
Pik3cd	0	1.58367	0.516	0.13	0	01_Monocytes
Apobec1	0	1.62425	0.504	0.119	0	01_Monocytes
Trim30a	0	1.54271	0.542	0.158	0	01_Monocytes
Vrk1	0	1.84391	0.551	0.169	0	01_Monocytes
Inpp4b	0	1.09977	0.556	0.175	0	01_Monocytes
Mbnl1	0	1.3478	0.955	0.576	0	01_Monocytes
Gltp	0	1.50358	0.549	0.174	0	01_Monocytes
Ifitm2	0	1.26216	0.955	0.58	0	01_Monocytes
Arpc5	0	1.17438	0.941	0.569	0	01_Monocytes
Myadm	0	1.68136	0.518	0.146	0	01_Monocytes
Pygl	0	0.818576	0.517	0.146	0	01_Monocytes
Atg7	0	1.43209	0.536	0.166	0	01_Monocytes
Mbp	0	0.694606	0.514	0.144	0	01_Monocytes
Prdx5	0	1.25045	0.934	0.566	0	01_Monocytes
Npc2	0	2.00016	0.963	0.595	0	01_Monocytes
Rnpep	0	1.62856	0.516	0.15	0	01_Monocytes
Fabp5	0	1.54689	0.503	0.142	0	01_Monocytes
Malt1	0	1.76203	0.506	0.146	0	01_Monocytes
Psma7	0	1.51892	0.909	0.557	0	01_Monocytes
Pabpc1	0	1.20621	0.952	0.601	0	01_Monocytes
Rac1	0	1.27884	0.884	0.534	0	01_Monocytes
Tspo	0	1.48859	0.876	0.526	0	01_Monocytes
Sec61b	0	1.66763	0.932	0.583	0	01_Monocytes
Nab1	0	1.71563	0.509	0.16	0	01_Monocytes
Fos	0	1.07391	0.992	0.644	0	01_Monocytes
Arpc2	0	1.78558	0.982	0.637	0	01_Monocytes
Iqgap1	0	1.2801	0.956	0.615	0	01_Monocytes
Psap	0	2.25007	0.993	0.656	0	01_Monocytes
Arpc3	0	1.17555	0.954	0.621	0	01_Monocytes
Rbm3	0	1.20219	0.914	0.598	0	01_Monocytes
Ifitm3	0	1.40359	0.984	0.677	0	01_Monocytes
Cfl1	0	1.1667	0.957	0.673	0	01_Monocytes
Sub1	0	1.33664	0.954	0.676	0	01_Monocytes
H2afz	0	1.83538	0.964	0.688	0	01_Monocytes
Gnai2	0	1.18081	0.969	0.711	0	01_Monocytes
Rack1	0	0.976374	0.98	0.725	0	01_Monocytes
Pfn1	0	1.07612	0.988	0.747	0	01_Monocytes
Sem1	0	1.3457	0.976	0.759	0	01_Monocytes
Rplp0	0	1.46687	0.988	0.808	0	01_Monocytes
Actg1	0	1.7016	0.994	0.853	0	01_Monocytes
Rpl32	0	0.925771	0.987	0.855	0	01_Monocytes
Rplp2	0	0.841382	0.986	0.865	0	01_Monocytes
Rps11	0	1.0676	0.991	0.875	0	01_Monocytes
Rps9	0	1.05328	0.996	0.904	0	01_Monocytes
H3f3a	0	0.955067	0.995	0.908	0	01_Monocytes
Rps27a	0	0.905014	0.992	0.916	0	01_Monocytes
Rps29	0	0.842695	0.997	0.921	0	01_Monocytes
Ftl1	0	0.828969	0.991	0.924	0	01_Monocytes
Fau	0	0.981188	0.996	0.933	0	01_Monocytes
Tmsb4x	0	1.51338	1	0.941	0	01_Monocytes
Actb	0	1.22933	0.999	0.947	0	01_Monocytes
Zc3hav1	6.74353e-308	1.44453	0.694	0.276	1.70429e-303	01_Monocytes
Sik1	6.18612e-307	1.1733	0.679	0.247	1.56342e-302	01_Monocytes
Pdlim5	1.88612e-306	1.36126	0.74	0.316	4.76679e-302	01_Monocytes
Map3k1	1.22025e-305	1.22682	0.698	0.27	3.08394e-301	01_Monocytes
Vrk2	2.87135e-305	1.39259	0.611	0.217	7.25677e-301	01_Monocytes
Dazap2	1.6299e-303	1.30127	0.804	0.381	4.11925e-299	01_Monocytes
Rbm47	2.48736e-302	1.30165	0.533	0.166	6.28632e-298	01_Monocytes
Fam107b	7.26919e-302	0.876177	0.752	0.287	1.83714e-297	01_Monocytes
Ankrd44	8.94399e-299	1.21811	0.826	0.38	2.26042e-294	01_Monocytes
Man2b1	1.36035e-298	1.27422	0.533	0.166	3.43802e-294	01_Monocytes
Slc16a10	1.98304e-298	1.48663	0.511	0.157	5.01174e-294	01_Monocytes
Kpna4	3.0021e-298	1.51524	0.824	0.433	7.58722e-294	01_Monocytes
Ifrd1	4.40891e-298	1.67448	0.781	0.388	1.11426e-293	01_Monocytes
Serf2	1.06391e-295	0.8483	0.977	0.853	2.68881e-291	01_Monocytes
Ccnl1	1.20702e-293	1.26197	0.84	0.43	3.0505e-289	01_Monocytes
Tnfaip8	4.35321e-293	1.14837	0.732	0.291	1.10019e-288	01_Monocytes
Rps12	1.5625e-291	0.807194	0.992	0.914	3.9489e-287	01_Monocytes
Ostf1	2.63626e-291	1.02009	0.906	0.522	6.66262e-287	01_Monocytes
Arhgap17	9.95472e-291	1.15411	0.717	0.298	2.51586e-286	01_Monocytes
Capzb	1.66809e-288	1.12102	0.889	0.525	4.21577e-284	01_Monocytes
Clta	8.54738e-287	1.00462	0.927	0.656	2.16018e-282	01_Monocytes
Nfkbiz	1.58134e-286	1.38226	0.686	0.284	3.99653e-282	01_Monocytes
Spag9	2.80616e-286	1.44392	0.86	0.516	7.09202e-282	01_Monocytes
Ptprj	3.29028e-286	1.34215	0.772	0.335	8.31552e-282	01_Monocytes
Rbm7	1.27989e-285	1.50017	0.604	0.227	3.23466e-281	01_Monocytes
Lamp1	1.78963e-280	0.945538	0.946	0.651	4.52292e-276	01_Monocytes
Cdc42	6.1954e-279	0.869276	0.969	0.769	1.56576e-274	01_Monocytes
Lyst	1.57377e-278	1.26163	0.732	0.331	3.9774e-274	01_Monocytes
Psmb10	4.22992e-278	1.36404	0.53	0.175	1.06903e-273	01_Monocytes
Pag1	4.27666e-278	1.17267	0.579	0.2	1.08084e-273	01_Monocytes
Cap1	1.13737e-277	1.03245	0.842	0.41	2.87446e-273	01_Monocytes
Etv6	1.152e-277	1.30331	0.79	0.375	2.91144e-273	01_Monocytes
Cnn2	4.82179e-276	1.1552	0.504	0.154	1.21861e-271	01_Monocytes
Lamtor4	9.71649e-276	1.30071	0.772	0.376	2.45565e-271	01_Monocytes
Rps23	3.06983e-275	0.756876	0.991	0.887	7.75837e-271	01_Monocytes
Casp8	7.44248e-273	1.47485	0.516	0.172	1.88094e-268	01_Monocytes
Man2a1	8.96721e-273	1.27681	0.717	0.315	2.26628e-268	01_Monocytes
Tiam1	3.15706e-269	0.963417	0.636	0.236	7.97884e-265	01_Monocytes
Anp32b	1.74483e-266	1.21764	0.836	0.47	4.40972e-262	01_Monocytes
Mfsd14b	4.30103e-266	1.32357	0.553	0.195	1.087e-261	01_Monocytes
Cmtm7	2.24479e-265	1.00357	0.786	0.367	5.67325e-261	01_Monocytes
Gpsm3	3.32665e-265	0.889176	0.631	0.224	8.40744e-261	01_Monocytes
Rnf130	3.33845e-265	1.14823	0.84	0.447	8.43725e-261	01_Monocytes
Rps26	1.72282e-264	0.815539	0.978	0.829	4.35408e-260	01_Monocytes
Rps13	4.3023e-263	0.726551	0.991	0.861	1.08732e-258	01_Monocytes
Ap2a2	4.67177e-263	1.48962	0.526	0.184	1.1807e-258	01_Monocytes
Pomp	2.06819e-262	1.13057	0.863	0.504	5.22695e-258	01_Monocytes
Clic1	5.55034e-261	0.993605	0.918	0.633	1.40274e-256	01_Monocytes
Cast	5.66503e-261	1.28647	0.712	0.318	1.43172e-256	01_Monocytes
Necap2	3.62611e-260	1.29166	0.575	0.211	9.16428e-256	01_Monocytes
Degs1	2.96063e-259	1.22408	0.712	0.311	7.4824e-255	01_Monocytes
Kdm6b	4.391e-259	1.35594	0.61	0.237	1.10974e-254	01_Monocytes
Ccnd3	8.41531e-259	0.967484	0.908	0.498	2.1268e-254	01_Monocytes
Chp1	1.06146e-258	1.36729	0.576	0.218	2.68264e-254	01_Monocytes
Rpl28	2.62233e-258	0.750761	0.988	0.872	6.62741e-254	01_Monocytes
Cdc42se1	2.89676e-258	1.18178	0.633	0.25	7.32098e-254	01_Monocytes
Brk1	1.52598e-257	1.10646	0.85	0.488	3.85661e-253	01_Monocytes
Rpl22	2.53582e-257	0.816429	0.978	0.801	6.40878e-253	01_Monocytes
Mpp1	3.34794e-257	1.3904	0.556	0.204	8.46126e-253	01_Monocytes
Rpl18	5.22957e-257	0.759822	0.986	0.849	1.32167e-252	01_Monocytes
Grb2	1.34825e-256	1.16542	0.788	0.396	3.40744e-252	01_Monocytes
Rpl19	2.76108e-255	0.708778	0.99	0.894	6.97807e-251	01_Monocytes
Sgk3	3.21042e-254	1.10204	0.68	0.283	8.1137e-250	01_Monocytes
Arpc4	1.24009e-250	1.14531	0.758	0.364	3.13408e-246	01_Monocytes
Card19	2.10646e-250	1.17937	0.661	0.275	5.32365e-246	01_Monocytes
Mtpn	7.3246e-250	1.16624	0.767	0.381	1.85115e-245	01_Monocytes
Rpsa	3.33686e-249	0.768203	0.979	0.782	8.43324e-245	01_Monocytes
Tmed5	4.22465e-249	1.32227	0.645	0.27	1.06769e-244	01_Monocytes
Rps16	1.41102e-247	0.69876	0.992	0.897	3.56608e-243	01_Monocytes
Mkrn1	3.70705e-247	1.00581	0.667	0.276	9.36882e-243	01_Monocytes
Slk	4.33469e-246	1.22811	0.685	0.312	1.09551e-241	01_Monocytes
Cblb	1.15056e-245	1.3792	0.584	0.226	2.90781e-241	01_Monocytes
Prr13	2.13463e-244	0.957193	0.698	0.302	5.39485e-240	01_Monocytes
Uvrag	9.9412e-244	1.23958	0.68	0.298	2.51244e-239	01_Monocytes
Serp1	5.46206e-243	1.00752	0.75	0.349	1.38043e-238	01_Monocytes
Rpl39	5.99792e-243	0.744967	0.985	0.846	1.51585e-238	01_Monocytes
Hpcal1	1.59785e-242	1.31873	0.519	0.183	4.03825e-238	01_Monocytes
Rap1a	2.33273e-242	1.05383	0.877	0.526	5.89551e-238	01_Monocytes
Rps28	4.03975e-242	0.78586	0.982	0.815	1.02097e-237	01_Monocytes
Hspa8	3.1301e-241	0.997161	0.942	0.715	7.91069e-237	01_Monocytes
Pid1	3.93526e-241	0.665711	0.839	0.356	9.94559e-237	01_Monocytes
Rpl10a	2.63461e-240	0.807026	0.973	0.75	6.65845e-236	01_Monocytes
Btg1	1.02493e-239	0.789987	0.96	0.626	2.59032e-235	01_Monocytes
Elmo1	5.03358e-237	0.83848	0.792	0.352	1.27214e-232	01_Monocytes
Ppp1ca	1.49156e-234	1.03415	0.821	0.449	3.76962e-230	01_Monocytes
Hnrnpf	5.30695e-234	0.950919	0.912	0.627	1.34123e-229	01_Monocytes
1110008F13Rik	2.80313e-233	1.09536	0.762	0.396	7.08434e-229	01_Monocytes
Rhoa	5.44733e-233	0.824545	0.949	0.735	1.3767e-228	01_Monocytes
Ddi2	3.48784e-231	1.38694	0.533	0.2	8.81481e-227	01_Monocytes
Fbl	6.57507e-231	1.23174	0.547	0.206	1.66172e-226	01_Monocytes
Jpt1	6.64e-231	1.25294	0.617	0.257	1.67813e-226	01_Monocytes
Slc25a5	2.98346e-230	0.978484	0.859	0.499	7.5401e-226	01_Monocytes
Ogfrl1	5.02931e-230	0.972995	0.658	0.272	1.27106e-225	01_Monocytes
Arih2	5.69454e-230	1.31926	0.596	0.244	1.43918e-225	01_Monocytes
Rps14	8.45702e-229	0.640771	0.997	0.934	2.13734e-224	01_Monocytes
Limd2	1.08357e-228	0.840734	0.666	0.264	2.73851e-224	01_Monocytes
Rps19	2.59292e-227	0.720724	0.986	0.816	6.55308e-223	01_Monocytes
Csk	3.24456e-227	1.0723	0.551	0.203	8.19998e-223	01_Monocytes
Atp13a3	5.76684e-227	1.23715	0.622	0.264	1.45745e-222	01_Monocytes
Eef1b2	2.39087e-226	0.815415	0.954	0.701	6.04244e-222	01_Monocytes
Nsa2	3.26163e-226	0.943085	0.886	0.517	8.24311e-222	01_Monocytes
Rpl35a	4.04755e-225	0.656868	0.993	0.901	1.02294e-220	01_Monocytes
Ddhd1	1.34313e-224	1.3406	0.528	0.2	3.39449e-220	01_Monocytes
Rpl7a	1.51628e-224	0.771181	0.962	0.75	3.83209e-220	01_Monocytes
Kmt5a	1.93775e-224	1.37514	0.532	0.207	4.89727e-220	01_Monocytes
Ptbp3	2.62451e-224	0.976818	0.839	0.467	6.63294e-220	01_Monocytes
Rps24	4.33827e-224	0.634591	0.996	0.915	1.09641e-219	01_Monocytes
Rrbp1	5.39246e-224	1.03499	0.851	0.49	1.36284e-219	01_Monocytes
Man1a	2.04717e-222	0.905349	0.628	0.249	5.17381e-218	01_Monocytes
Rassf1	2.85317e-222	1.16718	0.545	0.205	7.21081e-218	01_Monocytes
Lbh	5.95153e-222	1.04457	0.518	0.184	1.50413e-217	01_Monocytes
Ier5	1.13368e-221	0.860223	0.611	0.238	2.86516e-217	01_Monocytes
Svil	5.92939e-220	0.941172	0.797	0.389	1.49854e-215	01_Monocytes
Dpy19l1	1.25573e-219	1.21721	0.508	0.185	3.17362e-215	01_Monocytes
Tmem167	3.67793e-219	1.05486	0.748	0.379	9.29522e-215	01_Monocytes
Myl12b	1.19324e-218	0.784436	0.931	0.622	3.01567e-214	01_Monocytes
Atox1	8.60303e-216	0.948027	0.88	0.509	2.17424e-211	01_Monocytes
Nfkb1	1.50914e-215	1.02151	0.743	0.36	3.81404e-211	01_Monocytes
Rps18	5.10631e-215	0.751944	0.956	0.721	1.29052e-210	01_Monocytes
Nt5c	1.04092e-214	1.23427	0.502	0.186	2.63072e-210	01_Monocytes
Eef1a1	1.36347e-213	0.622729	0.997	0.94	3.44589e-209	01_Monocytes
Arhgef1	2.09341e-213	1.10289	0.587	0.236	5.29069e-209	01_Monocytes
Pgd	3.308e-213	0.950186	0.539	0.202	8.3603e-209	01_Monocytes
Rps25	1.38252e-212	0.702361	0.976	0.82	3.49404e-208	01_Monocytes
Eif3f	3.64552e-212	0.867816	0.916	0.613	9.21331e-208	01_Monocytes
Ssh2	6.06259e-212	0.95901	0.85	0.455	1.5322e-207	01_Monocytes
Rps15a	1.53354e-210	0.627688	0.992	0.893	3.87572e-206	01_Monocytes
Ybx1	9.39699e-210	0.813503	0.929	0.686	2.3749e-205	01_Monocytes
Hint1	1.44978e-209	0.936506	0.897	0.589	3.66402e-205	01_Monocytes
Rpl29	4.1608e-208	0.744157	0.961	0.741	1.05156e-203	01_Monocytes
Ndel1	3.08777e-207	1.04932	0.655	0.291	7.80372e-203	01_Monocytes
Asap1	9.11251e-207	1.00533	0.845	0.49	2.303e-202	01_Monocytes
Herc4	9.26125e-207	1.2219	0.593	0.252	2.3406e-202	01_Monocytes
Litaf	1.66017e-206	0.899247	0.731	0.345	4.19576e-202	01_Monocytes
Pnp	2.37536e-206	1.2561	0.542	0.217	6.00324e-202	01_Monocytes
Rpl34	1.08523e-205	0.625168	0.987	0.892	2.74269e-201	01_Monocytes
Rpl15	3.73194e-205	0.678827	0.971	0.818	9.43173e-201	01_Monocytes
Etf1	2.3244e-202	1.01006	0.715	0.349	5.87445e-198	01_Monocytes
Rpl41	2.48321e-202	0.673198	0.982	0.881	6.27582e-198	01_Monocytes
Sat1	5.42815e-202	0.900863	0.914	0.571	1.37186e-197	01_Monocytes
Rpl23a	1.27067e-201	0.782418	0.959	0.788	3.21136e-197	01_Monocytes
Antxr2	5.16365e-201	0.877965	0.527	0.204	1.30501e-196	01_Monocytes
Rpl27a	5.67849e-201	0.619206	0.992	0.904	1.43513e-196	01_Monocytes
Timm10b	6.25883e-201	1.07195	0.668	0.31	1.58179e-196	01_Monocytes
Rps10	2.32306e-199	0.580941	0.994	0.915	5.87107e-195	01_Monocytes
Myl6	2.45624e-199	0.666471	0.969	0.807	6.20767e-195	01_Monocytes
Fkbp5	4.07e-199	0.867752	0.534	0.205	1.02861e-194	01_Monocytes
Scand1	4.76644e-199	0.936184	0.869	0.528	1.20462e-194	01_Monocytes
Dbnl	8.83893e-199	1.06896	0.616	0.274	2.23386e-194	01_Monocytes
Xrn2	2.64886e-197	0.945748	0.783	0.428	6.69445e-193	01_Monocytes
Irf2bp2	2.84329e-197	1.07714	0.71	0.359	7.18585e-193	01_Monocytes
Rpl18a	4.56722e-197	0.58401	0.992	0.877	1.15427e-192	01_Monocytes
Spop	1.11418e-196	1.00781	0.827	0.497	2.81587e-192	01_Monocytes
Gnb2	3.26202e-196	0.842313	0.912	0.654	8.24411e-192	01_Monocytes
Rps3	5.32836e-196	0.63372	0.984	0.836	1.34664e-191	01_Monocytes
Dnajb14	6.442e-195	1.26979	0.515	0.205	1.62809e-190	01_Monocytes
Capza1	9.26928e-195	0.893774	0.77	0.405	2.34262e-190	01_Monocytes
Twf2	3.14644e-194	1.04144	0.513	0.196	7.95201e-190	01_Monocytes
Rgs2	5.96423e-194	0.878032	0.74	0.355	1.50734e-189	01_Monocytes
Rps4x	4.18609e-193	0.613676	0.989	0.876	1.05795e-188	01_Monocytes
Eif4a1	1.39302e-192	0.954394	0.816	0.481	3.52058e-188	01_Monocytes
B2m	3.3027e-192	0.79491	0.977	0.773	8.34692e-188	01_Monocytes
Rpl10	4.00778e-192	0.738291	0.964	0.758	1.01289e-187	01_Monocytes
Nfkbia	4.1638e-192	0.965469	0.923	0.64	1.05232e-187	01_Monocytes
Btf3	7.61378e-191	0.712035	0.951	0.778	1.92423e-186	01_Monocytes
Dnajc15	5.26485e-190	1.1289	0.561	0.236	1.33058e-185	01_Monocytes
Rpl4	1.40292e-189	0.767861	0.912	0.634	3.5456e-185	01_Monocytes
Rps6	2.65541e-189	0.680537	0.961	0.759	6.71101e-185	01_Monocytes
Emp3	9.0131e-189	0.904438	0.83	0.482	2.27788e-184	01_Monocytes
Lrrc8d	2.01899e-188	1.09541	0.656	0.308	5.10259e-184	01_Monocytes
Wsb1	1.49658e-187	0.991143	0.675	0.314	3.7823e-183	01_Monocytes
Morc3	1.82665e-186	1.06218	0.559	0.235	4.61649e-182	01_Monocytes
H2-D1	3.59016e-185	0.743576	0.956	0.723	9.07342e-181	01_Monocytes
Ctsz	1.63888e-184	0.830921	0.785	0.42	4.14194e-180	01_Monocytes
Fam174a	2.56369e-184	1.07435	0.63	0.286	6.47921e-180	01_Monocytes
Sec61g	4.43384e-184	0.836044	0.889	0.617	1.12056e-179	01_Monocytes
Taf10	2.39047e-183	0.939491	0.745	0.389	6.04143e-179	01_Monocytes
Tmem165	1.07294e-181	1.07272	0.643	0.311	2.71164e-177	01_Monocytes
Rps5	9.63804e-181	0.587172	0.984	0.828	2.43582e-176	01_Monocytes
Calm1	2.40028e-180	0.612795	0.972	0.801	6.06623e-176	01_Monocytes
Akap13	2.25543e-178	0.752037	0.881	0.527	5.70014e-174	01_Monocytes
Srsf9	1.91163e-177	0.922081	0.787	0.454	4.83126e-173	01_Monocytes
Ubl3	2.66467e-177	1.04137	0.727	0.384	6.73443e-173	01_Monocytes
Prelid1	7.3161e-177	1.01405	0.686	0.359	1.849e-172	01_Monocytes
Lsm5	8.58381e-177	1.0901	0.58	0.262	2.16939e-172	01_Monocytes
Tpm4	2.59053e-176	0.928169	0.608	0.267	6.54705e-172	01_Monocytes
Chmp4b	4.16178e-176	0.944282	0.77	0.428	1.05181e-171	01_Monocytes
Tet2	6.79354e-176	1.16119	0.524	0.219	1.71693e-171	01_Monocytes
Ifi27l2a	1.48996e-174	0.890968	0.86	0.51	3.76559e-170	01_Monocytes
Cyth1	1.52377e-174	0.833328	0.613	0.276	3.85103e-170	01_Monocytes
Eif3e	2.48527e-173	0.804714	0.819	0.459	6.28102e-169	01_Monocytes
Stk24	9.31709e-173	1.05162	0.589	0.265	2.35471e-168	01_Monocytes
Hexa	1.26839e-172	0.930171	0.565	0.243	3.20559e-168	01_Monocytes
Eef2	4.71116e-172	0.791159	0.887	0.6	1.19065e-167	01_Monocytes
Rpl13	1.27566e-171	0.50066	0.996	0.917	3.22398e-167	01_Monocytes
Sec24b	1.56346e-171	1.16029	0.523	0.224	3.95132e-167	01_Monocytes
Arf5	2.21607e-171	0.784716	0.885	0.596	5.60068e-167	01_Monocytes
Ptp4a2	7.92506e-171	0.781485	0.84	0.492	2.0029e-166	01_Monocytes
Ywhag	1.78319e-170	0.958888	0.546	0.234	4.50667e-166	01_Monocytes
Dek	2.43733e-170	1.07458	0.729	0.418	6.15987e-166	01_Monocytes
Rpl37a	6.92066e-170	0.537709	0.988	0.896	1.74906e-165	01_Monocytes
Esd	1.91877e-168	0.950675	0.722	0.387	4.84931e-164	01_Monocytes
Psme1	8.63035e-168	0.903906	0.725	0.388	2.18115e-163	01_Monocytes
Wdr1	1.22312e-167	1.01144	0.612	0.291	3.0912e-163	01_Monocytes
Wasf2	2.82933e-167	0.787525	0.812	0.476	7.15057e-163	01_Monocytes
Neat1	5.9835e-167	0.55464	0.73	0.352	1.51221e-162	01_Monocytes
Rps20	1.16028e-166	0.541337	0.991	0.869	2.93237e-162	01_Monocytes
Nap1l1	1.7405e-166	0.879607	0.789	0.461	4.39875e-162	01_Monocytes
Psme2	2.26213e-166	1.00902	0.661	0.338	5.71708e-162	01_Monocytes
Ptp4a1	2.38714e-166	0.99988	0.623	0.298	6.03302e-162	01_Monocytes
Stk4	5.1155e-166	0.612976	0.657	0.306	1.29284e-161	01_Monocytes
Atp6v0d1	5.71153e-166	1.01793	0.635	0.311	1.44348e-161	01_Monocytes
Rnf169	3.61577e-165	1.02787	0.611	0.29	9.13814e-161	01_Monocytes
Tmem14c	3.91195e-165	0.841337	0.702	0.37	9.88668e-161	01_Monocytes
Cask	1.52408e-164	0.927634	0.677	0.342	3.85181e-160	01_Monocytes
Sh3glb1	2.10995e-164	0.729342	0.88	0.547	5.33247e-160	01_Monocytes
Rpl17	1.30889e-163	0.544249	0.983	0.855	3.30795e-159	01_Monocytes
Ssr4	1.69702e-163	0.912422	0.763	0.453	4.28888e-159	01_Monocytes
Tagln2	9.17809e-163	1.1832	0.592	0.288	2.31958e-158	01_Monocytes
Vamp4	2.62184e-162	1.06409	0.519	0.222	6.62617e-158	01_Monocytes
Rpl3	5.02976e-162	0.597376	0.971	0.798	1.27117e-157	01_Monocytes
Nudt21	8.58901e-162	0.961084	0.594	0.275	2.1707e-157	01_Monocytes
Atp6v1b2	1.95781e-161	0.982891	0.578	0.264	4.94796e-157	01_Monocytes
Rpl26	2.50357e-161	0.575398	0.961	0.782	6.32726e-157	01_Monocytes
Slc38a1	8.38621e-160	0.888756	0.607	0.28	2.11945e-155	01_Monocytes
Rpl27	8.99929e-160	0.687148	0.936	0.716	2.27439e-155	01_Monocytes
Reep5	1.79927e-159	0.73252	0.781	0.471	4.5473e-155	01_Monocytes
Dennd1a	2.15284e-158	0.938761	0.75	0.432	5.44087e-154	01_Monocytes
Tank	6.35352e-158	0.954449	0.596	0.277	1.60573e-153	01_Monocytes
Irf2	7.84404e-158	0.8451	0.787	0.444	1.98242e-153	01_Monocytes
M6pr	7.25973e-157	0.955691	0.581	0.273	1.83475e-152	01_Monocytes
Sik3	2.02064e-156	0.88667	0.787	0.473	5.10677e-152	01_Monocytes
Eif5a	4.93214e-156	0.803847	0.824	0.54	1.2465e-151	01_Monocytes
Map3k5	6.50044e-156	0.87434	0.673	0.333	1.64286e-151	01_Monocytes
Bax	1.0437e-155	0.880168	0.687	0.353	2.63775e-151	01_Monocytes
Stk38	5.63847e-155	0.957532	0.653	0.327	1.42501e-150	01_Monocytes
Gm26561	1.97497e-153	0.755847	0.504	0.211	4.99134e-149	01_Monocytes
Snrpe	1.2653e-152	0.718095	0.834	0.521	3.19779e-148	01_Monocytes
Rps27l	1.40238e-152	0.79493	0.826	0.535	3.54422e-148	01_Monocytes
Tkt	3.79515e-152	0.756639	0.747	0.421	9.59148e-148	01_Monocytes
Eif3k	3.80296e-152	0.757838	0.852	0.54	9.61123e-148	01_Monocytes
Tmem160	8.87325e-152	0.892857	0.658	0.331	2.24254e-147	01_Monocytes
Psma4	6.5734e-150	0.923303	0.681	0.37	1.6613e-145	01_Monocytes
Ncoa1	3.94481e-149	0.975927	0.742	0.418	9.96972e-145	01_Monocytes
Rpl37	3.96071e-149	0.505763	0.989	0.877	1.00099e-144	01_Monocytes
Eif3h	6.86809e-149	0.70571	0.864	0.56	1.73577e-144	01_Monocytes
Gdi2	7.30832e-149	0.737882	0.8	0.474	1.84703e-144	01_Monocytes
Ap2s1	5.21742e-148	0.90882	0.617	0.306	1.3186e-143	01_Monocytes
Lims1	3.18677e-146	0.735418	0.783	0.449	8.05393e-142	01_Monocytes
Api5	8.7511e-146	1.019	0.528	0.241	2.21166e-141	01_Monocytes
Rpl5	1.92968e-145	0.600679	0.964	0.774	4.87688e-141	01_Monocytes
Smap2	3.1995e-145	0.686231	0.627	0.299	8.08609e-141	01_Monocytes
Prkce	1.36949e-144	0.725465	0.665	0.339	3.46112e-140	01_Monocytes
Tsc22d3	5.70173e-144	0.544983	0.733	0.375	1.441e-139	01_Monocytes
Ube2a	5.87859e-144	0.872813	0.541	0.248	1.4857e-139	01_Monocytes
Eif4ebp2	1.16214e-143	0.881114	0.569	0.266	2.93708e-139	01_Monocytes
Xbp1	1.01076e-142	0.833317	0.608	0.295	2.55449e-138	01_Monocytes
Arhgdia	2.09294e-142	0.834208	0.672	0.359	5.28949e-138	01_Monocytes
Atf4	1.09986e-141	0.800577	0.671	0.349	2.77967e-137	01_Monocytes
Snrpb2	4.40915e-141	0.869542	0.568	0.27	1.11432e-136	01_Monocytes
Ube2l3	5.98427e-140	0.853858	0.69	0.382	1.5124e-135	01_Monocytes
Hnrnpd	8.07574e-140	0.821369	0.778	0.503	2.04098e-135	01_Monocytes
Snrpb	8.99833e-140	0.76014	0.792	0.48	2.27415e-135	01_Monocytes
Sh3bgrl	5.54586e-139	0.756115	0.766	0.436	1.4016e-134	01_Monocytes
Kxd1	1.065e-138	0.974441	0.518	0.236	2.69158e-134	01_Monocytes
Rab8a	1.7707e-138	0.814562	0.598	0.292	4.47508e-134	01_Monocytes
Sec11c	5.4599e-138	0.612455	0.835	0.512	1.37988e-133	01_Monocytes
Psmg4	7.73489e-138	0.879261	0.546	0.253	1.95484e-133	01_Monocytes
Nfe2l2	5.6092e-137	0.934167	0.637	0.328	1.41761e-132	01_Monocytes
Klf3	6.54764e-137	0.885167	0.663	0.351	1.65479e-132	01_Monocytes
Mycbp2	9.88474e-137	0.854672	0.837	0.529	2.49817e-132	01_Monocytes
Rpp21	1.58934e-136	0.956705	0.515	0.239	4.01675e-132	01_Monocytes
Ankrd11	3.05996e-136	0.679199	0.86	0.575	7.73344e-132	01_Monocytes
Rps17	3.6206e-136	0.623254	0.931	0.741	9.15033e-132	01_Monocytes
Snrpg	4.62024e-136	0.72412	0.757	0.443	1.16767e-131	01_Monocytes
Mef2a	6.43743e-136	0.677328	0.809	0.484	1.62693e-131	01_Monocytes
Asah1	4.7898e-135	0.7656	0.602	0.293	1.21053e-130	01_Monocytes
Ppp2r5c	7.75222e-135	0.927279	0.657	0.354	1.95922e-130	01_Monocytes
Babam2	2.328e-134	0.873741	0.645	0.345	5.88356e-130	01_Monocytes
Rnh1	3.42091e-134	0.894026	0.577	0.287	8.64565e-130	01_Monocytes
Lmnb1	4.09832e-134	0.789069	0.511	0.24	1.03577e-129	01_Monocytes
Ythdf3	7.16792e-134	0.884616	0.696	0.387	1.81155e-129	01_Monocytes
Pdcd6ip	6.31827e-133	0.807976	0.588	0.289	1.59682e-128	01_Monocytes
Psmb1	6.79997e-133	0.661377	0.865	0.587	1.71856e-128	01_Monocytes
Ube2d3	1.33059e-132	0.682971	0.87	0.596	3.3628e-128	01_Monocytes
Pkm	3.65483e-132	0.667374	0.785	0.462	9.23685e-128	01_Monocytes
Atf6	5.50293e-131	1.08147	0.552	0.268	1.39076e-126	01_Monocytes
Rpl35	1.00821e-130	0.68066	0.875	0.59	2.54806e-126	01_Monocytes
Eif4g3	2.60879e-130	0.848656	0.759	0.457	6.59321e-126	01_Monocytes
Atp6v0e	6.94808e-130	0.610598	0.898	0.642	1.75599e-125	01_Monocytes
Cstb	7.00569e-130	0.821961	0.716	0.414	1.77055e-125	01_Monocytes
Tor1aip1	1.31251e-129	0.779875	0.752	0.438	3.3171e-125	01_Monocytes
Cdc40	2.72328e-129	0.835212	0.61	0.316	6.88255e-125	01_Monocytes
Nsd3	1.47484e-127	0.718525	0.786	0.485	3.72737e-123	01_Monocytes
H2-K1	1.95332e-126	0.623459	0.886	0.576	4.93662e-122	01_Monocytes
Rnf115	2.35141e-125	0.850656	0.528	0.252	5.94272e-121	01_Monocytes
Psmd8	2.95344e-125	0.761556	0.701	0.401	7.46423e-121	01_Monocytes
Ppp1r15a	6.48912e-125	0.791569	0.606	0.306	1.64e-120	01_Monocytes
Smdt1	1.071e-124	0.71273	0.809	0.542	2.70673e-120	01_Monocytes
Tmcc1	2.80392e-124	0.866167	0.765	0.468	7.08634e-120	01_Monocytes
Polr1d	5.19386e-124	0.695197	0.768	0.457	1.31264e-119	01_Monocytes
Lrrfip2	1.01924e-123	0.951694	0.507	0.241	2.57593e-119	01_Monocytes
Camk1d	3.70323e-123	0.607958	0.929	0.709	9.35916e-119	01_Monocytes
Adipor1	6.51674e-123	0.720441	0.665	0.36	1.64698e-118	01_Monocytes
Ppm1h	8.59063e-123	0.661266	0.629	0.319	2.17111e-118	01_Monocytes
Tmem164	1.63063e-122	0.898025	0.556	0.274	4.1211e-118	01_Monocytes
Gm10260	4.08428e-122	0.748922	0.581	0.285	1.03222e-117	01_Monocytes
Hnrnpa1	4.40747e-122	0.658835	0.8	0.51	1.1139e-117	01_Monocytes
Washc2	5.30643e-122	0.792971	0.514	0.243	1.34109e-117	01_Monocytes
Dock4	5.48323e-122	0.524654	0.503	0.224	1.38578e-117	01_Monocytes
Ago2	4.91908e-120	0.797444	0.557	0.277	1.2432e-115	01_Monocytes
Atad2b	9.2778e-120	0.676897	0.677	0.377	2.34478e-115	01_Monocytes
Wdr26	1.37844e-119	0.693953	0.707	0.405	3.48374e-115	01_Monocytes
Ccdc12	3.92191e-119	0.828253	0.58	0.299	9.91184e-115	01_Monocytes
Rab5c	1.97166e-118	0.818203	0.603	0.321	4.98298e-114	01_Monocytes
Osbpl8	2.29339e-118	0.750738	0.636	0.341	5.79609e-114	01_Monocytes
Gpi1	3.96298e-118	0.61077	0.712	0.39	1.00156e-113	01_Monocytes
Snf8	5.79602e-117	0.831643	0.56	0.287	1.46483e-112	01_Monocytes
Uqcrfs1	7.77149e-117	0.738517	0.666	0.367	1.96409e-112	01_Monocytes
Mrpl57	1.93913e-116	0.804191	0.505	0.242	4.90075e-112	01_Monocytes
Cisd2	2.0522e-116	0.791561	0.588	0.304	5.18652e-112	01_Monocytes
Rbms1	3.06243e-116	0.576354	0.855	0.548	7.73969e-112	01_Monocytes
Chd1	1.78013e-114	0.730774	0.568	0.286	4.49892e-110	01_Monocytes
Surf4	1.91421e-114	0.866501	0.506	0.246	4.83779e-110	01_Monocytes
Tma7	3.61569e-114	0.651	0.83	0.554	9.13793e-110	01_Monocytes
Sptlc2	1.97283e-113	0.68828	0.554	0.275	4.98594e-109	01_Monocytes
Usp3	3.22313e-113	0.659536	0.569	0.286	8.14582e-109	01_Monocytes
Rpl31	1.25628e-112	0.55035	0.89	0.656	3.17499e-108	01_Monocytes
Ywhab	2.94272e-112	0.666582	0.795	0.511	7.43715e-108	01_Monocytes
Supt4a	4.59703e-112	0.615347	0.738	0.427	1.16181e-107	01_Monocytes
Cdkn2d	2.02152e-111	0.649114	0.514	0.249	5.10898e-107	01_Monocytes
Stx7	4.09591e-111	0.719235	0.658	0.364	1.03516e-106	01_Monocytes
Tapbp	3.07137e-110	0.756926	0.555	0.283	7.76227e-106	01_Monocytes
Tmem131	5.14612e-110	0.97743	0.534	0.277	1.30058e-105	01_Monocytes
Hnrnpul2	1.50638e-109	0.745689	0.578	0.306	3.80708e-105	01_Monocytes
Ccdc50	7.86741e-109	0.707989	0.685	0.391	1.98833e-104	01_Monocytes
Gm10076	8.8114e-109	0.646101	0.689	0.386	2.22691e-104	01_Monocytes
Eps15	2.05294e-108	0.657197	0.568	0.29	5.1884e-104	01_Monocytes
Ywhaz	2.86449e-108	0.538961	0.92	0.707	7.23942e-104	01_Monocytes
Ubald2	4.63585e-108	0.662436	0.543	0.27	1.17162e-103	01_Monocytes
Usp8	1.30615e-107	0.803846	0.515	0.256	3.30104e-103	01_Monocytes
Lnpep	2.72341e-107	0.746641	0.706	0.416	6.88288e-103	01_Monocytes
Zfand5	9.2751e-107	0.783219	0.783	0.508	2.3441e-102	01_Monocytes
Ppp4c	2.43669e-106	0.757311	0.503	0.247	6.15824e-102	01_Monocytes
D8Ertd738e	5.59772e-106	0.630769	0.79	0.496	1.41471e-101	01_Monocytes
Zcchc6	1.26531e-105	0.604961	0.674	0.376	3.19782e-101	01_Monocytes
Tpr	1.68987e-105	0.616285	0.798	0.533	4.27082e-101	01_Monocytes
Alyref	2.1833e-104	0.916571	0.56	0.312	5.51785e-100	01_Monocytes
Tmem258	4.04365e-104	0.66972	0.707	0.422	1.02195e-99	01_Monocytes
Tab2	2.52742e-103	0.649604	0.7	0.403	6.38754e-99	01_Monocytes
Hnrnpa3	3.03944e-103	0.642641	0.835	0.602	7.68157e-99	01_Monocytes
Tbc1d5	6.79959e-103	0.694633	0.728	0.439	1.71846e-98	01_Monocytes
Ppp2ca	7.47265e-103	0.699576	0.719	0.433	1.88856e-98	01_Monocytes
Eif3a	6.30718e-102	0.610332	0.745	0.465	1.59401e-97	01_Monocytes
Stat3	8.50802e-102	0.695838	0.691	0.404	2.15023e-97	01_Monocytes
Lman2	9.7872e-102	0.688725	0.566	0.302	2.47352e-97	01_Monocytes
Ep300	2.72895e-101	0.654151	0.629	0.347	6.89687e-97	01_Monocytes
Raly	5.0329e-101	0.696188	0.578	0.314	1.27196e-96	01_Monocytes
Mbtd1	8.11451e-100	0.780963	0.501	0.252	2.05078e-95	01_Monocytes
Ppig	1.32598e-99	0.712862	0.692	0.424	3.35115e-95	01_Monocytes
Fam32a	1.51653e-99	0.634407	0.703	0.413	3.83272e-95	01_Monocytes
Ndufa6	4.5623e-99	0.566905	0.858	0.578	1.15303e-94	01_Monocytes
Sppl2a	6.59052e-98	0.708557	0.638	0.362	1.66562e-93	01_Monocytes
Fam120a	1.22762e-97	0.724613	0.53	0.279	3.10256e-93	01_Monocytes
Lamtor1	2.5464e-97	0.658971	0.697	0.424	6.43551e-93	01_Monocytes
Stat1	2.80914e-97	0.834425	0.523	0.278	7.09954e-93	01_Monocytes
Usp25	1.31679e-96	0.636625	0.688	0.419	3.32794e-92	01_Monocytes
Xiap	7.04926e-95	0.688562	0.596	0.329	1.78156e-90	01_Monocytes
Dap	1.8958e-94	0.618647	0.507	0.253	4.79125e-90	01_Monocytes
Hnrnpul1	4.36714e-93	0.637149	0.555	0.3	1.10371e-88	01_Monocytes
Bnip2	7.74835e-93	0.628362	0.581	0.318	1.95824e-88	01_Monocytes
Arf1	1.18358e-92	0.545745	0.854	0.603	2.99126e-88	01_Monocytes
Tmem234	1.33264e-92	0.632854	0.675	0.404	3.36798e-88	01_Monocytes
Ubac2	1.83485e-92	0.634817	0.51	0.264	4.63722e-88	01_Monocytes
Sp3	5.58243e-92	0.627573	0.62	0.348	1.41085e-87	01_Monocytes
Sf3b5	2.05206e-91	0.615254	0.678	0.41	5.18618e-87	01_Monocytes
Llph	1.72872e-90	0.626208	0.504	0.258	4.36898e-86	01_Monocytes
Sin3b	4.96944e-90	0.636155	0.569	0.312	1.25593e-85	01_Monocytes
Prpf40a	7.07398e-90	0.581963	0.713	0.434	1.78781e-85	01_Monocytes
Acap2	3.63079e-89	0.60529	0.616	0.35	9.17611e-85	01_Monocytes
H13	4.09398e-89	0.599358	0.587	0.33	1.03467e-84	01_Monocytes
Lamtor2	4.80309e-89	0.565551	0.784	0.506	1.21389e-84	01_Monocytes
Tbl1xr1	5.57466e-89	0.570263	0.582	0.32	1.40888e-84	01_Monocytes
Snd1	7.61476e-89	0.616595	0.538	0.285	1.92448e-84	01_Monocytes
Atp11b	1.71857e-88	0.517719	0.588	0.327	4.34333e-84	01_Monocytes
Scamp2	3.68933e-88	0.606591	0.519	0.272	9.32405e-84	01_Monocytes
Arid1a	6.69501e-88	0.590956	0.621	0.358	1.69203e-83	01_Monocytes
Scp2	8.39524e-88	0.536792	0.763	0.491	2.12173e-83	01_Monocytes
Smchd1	3.2465e-87	0.595249	0.654	0.403	8.20487e-83	01_Monocytes
Xpr1	4.9412e-86	0.678954	0.514	0.274	1.24879e-81	01_Monocytes
Banf1	4.99763e-86	0.619126	0.548	0.3	1.26305e-81	01_Monocytes
Uba52	7.85258e-85	0.526694	0.735	0.457	1.98458e-80	01_Monocytes
Sf3b6	9.92119e-85	0.54076	0.768	0.504	2.50738e-80	01_Monocytes
Arid4a	4.62267e-84	0.527852	0.641	0.375	1.16829e-79	01_Monocytes
Pak2	1.03228e-83	0.523946	0.773	0.514	2.60887e-79	01_Monocytes
Brd4	5.42978e-83	0.562784	0.676	0.412	1.37227e-78	01_Monocytes
Dennd5a	1.01352e-82	0.528859	0.604	0.341	2.56146e-78	01_Monocytes
Nup98	2.40712e-82	0.652519	0.549	0.31	6.08353e-78	01_Monocytes
Med21	3.16851e-82	0.969938	0.558	0.326	8.00777e-78	01_Monocytes
Vps13b	7.07598e-82	0.561938	0.741	0.491	1.78831e-77	01_Monocytes
Tmed2	8.36835e-82	0.548219	0.772	0.515	2.11493e-77	01_Monocytes
Rab7	8.42548e-82	0.536756	0.714	0.456	2.12937e-77	01_Monocytes
Hnrnpu	1.09847e-81	0.517701	0.83	0.603	2.77616e-77	01_Monocytes
Cct4	2.90991e-81	0.569486	0.643	0.379	7.35423e-77	01_Monocytes
Pcbp2	4.64973e-81	0.515151	0.826	0.6	1.17513e-76	01_Monocytes
Snrpf	2.30375e-80	0.565977	0.695	0.461	5.82227e-76	01_Monocytes
Cggbp1	4.93579e-80	0.541554	0.623	0.367	1.24742e-75	01_Monocytes
Usf2	5.91997e-80	0.62352	0.539	0.301	1.49615e-75	01_Monocytes
Psma5	6.29383e-80	0.568464	0.649	0.395	1.59064e-75	01_Monocytes
Cep350	1.04389e-79	0.58138	0.522	0.287	2.63821e-75	01_Monocytes
Cct8	1.18686e-79	0.543948	0.65	0.388	2.99954e-75	01_Monocytes
Ap3s1	4.91072e-78	0.503783	0.519	0.282	1.24109e-73	01_Monocytes
P4hb	1.14652e-77	0.55911	0.561	0.319	2.89759e-73	01_Monocytes
Cwc15	1.38842e-77	0.532841	0.658	0.4	3.50897e-73	01_Monocytes
Fcho2	2.2754e-77	0.519768	0.743	0.47	5.75063e-73	01_Monocytes
Susd6	6.08461e-77	0.591888	0.63	0.378	1.53776e-72	01_Monocytes
Vapa	4.19162e-76	0.511706	0.783	0.553	1.05935e-71	01_Monocytes
Ddx3x	8.07831e-76	0.571191	0.651	0.394	2.04163e-71	01_Monocytes
Eif3m	1.17361e-75	0.504413	0.73	0.463	2.96608e-71	01_Monocytes
Ssr3	3.05861e-75	0.521464	0.671	0.41	7.73002e-71	01_Monocytes
Hprt	1.03009e-74	0.576505	0.537	0.301	2.60335e-70	01_Monocytes
Hnrnpab	1.69269e-74	0.588923	0.653	0.418	4.27793e-70	01_Monocytes
Rapgef2	5.07494e-74	0.677952	0.539	0.313	1.28259e-69	01_Monocytes
Ap3b1	1.43703e-72	0.514716	0.58	0.338	3.63181e-68	01_Monocytes
Psma1	1.4807e-69	0.512181	0.597	0.356	3.74217e-65	01_Monocytes
Psmb4	9.10953e-69	0.505322	0.657	0.418	2.30225e-64	01_Monocytes
Atp6v1a	4.06778e-68	0.527348	0.611	0.368	1.02805e-63	01_Monocytes
Ran	1.112e-66	0.66012	0.687	0.492	2.81035e-62	01_Monocytes
Vps35	2.26115e-66	0.562979	0.536	0.313	5.71459e-62	01_Monocytes
Phactr2	3.41991e-65	0.627589	0.523	0.307	8.64315e-61	01_Monocytes
Larp4b	4.46504e-61	0.510528	0.602	0.374	1.12845e-56	01_Monocytes
Ier3ip1	3.31808e-60	0.500261	0.541	0.322	8.38578e-56	01_Monocytes
Rala	8.99627e-59	0.517032	0.584	0.359	2.27363e-54	01_Monocytes
Anp32e	3.78406e-51	0.544004	0.527	0.355	9.56344e-47	01_Monocytes
Ube2s	9.6339e-51	0.61127	0.584	0.415	2.43477e-46	01_Monocytes
Snrpd1	4.31815e-45	0.512286	0.596	0.422	1.09133e-40	01_Monocytes
C1qc	0	7.51346	0.94	0.049	0	02_Macrophages
Csf1r	0	6.31599	0.931	0.045	0	02_Macrophages
C1qb	0	7.489	0.931	0.047	0	02_Macrophages
C1qa	0	7.60478	0.949	0.073	0	02_Macrophages
Cx3cr1	0	6.46193	0.892	0.055	0	02_Macrophages
Ctss	0	5.54101	0.973	0.14	0	02_Macrophages
Trem2	0	7.42718	0.85	0.018	0	02_Macrophages
Ly86	0	4.86336	0.891	0.069	0	02_Macrophages
Gatm	0	4.68107	0.886	0.074	0	02_Macrophages
Rgs10	0	4.85351	0.899	0.095	0	02_Macrophages
Ctsc	0	4.97863	0.893	0.105	0	02_Macrophages
Aif1	0	5.83635	0.805	0.03	0	02_Macrophages
Slc8a1	0	4.70575	0.836	0.072	0	02_Macrophages
Mafb	0	5.47865	0.813	0.055	0	02_Macrophages
Cd68	0	5.31031	0.797	0.04	0	02_Macrophages
Cd86	0	4.74991	0.815	0.059	0	02_Macrophages
Fcgr3	0	4.02378	0.837	0.083	0	02_Macrophages
Fcer1g	0	2.6636	0.938	0.19	0	02_Macrophages
Cd14	0	4.60126	0.833	0.089	0	02_Macrophages
Rnase4	0	4.18089	0.833	0.093	0	02_Macrophages
Cd300c2	0	5.51606	0.767	0.027	0	02_Macrophages
Tyrobp	0	1.97543	0.945	0.214	0	02_Macrophages
Pde3b	0	4.0746	0.855	0.125	0	02_Macrophages
P2ry6	0	6.3464	0.742	0.017	0	02_Macrophages
Lgmn	0	4.39494	0.952	0.231	0	02_Macrophages
Fyb	0	2.91351	0.849	0.135	0	02_Macrophages
Laptm5	0	3.12656	0.93	0.223	0	02_Macrophages
Cd83	0	5.04621	0.754	0.05	0	02_Macrophages
Ptpro	0	5.84442	0.744	0.041	0	02_Macrophages
Adgre1	0	5.90989	0.724	0.021	0	02_Macrophages
Slco2b1	0	5.09144	0.723	0.025	0	02_Macrophages
Pmepa1	0	4.0487	0.811	0.116	0	02_Macrophages
4933406I18Rik	0	4.46419	0.763	0.068	0	02_Macrophages
Slc9a9	0	3.63009	0.884	0.189	0	02_Macrophages
Gpr34	0	6.98402	0.708	0.014	0	02_Macrophages
Inpp5d	0	2.91976	0.89	0.201	0	02_Macrophages
Itgb5	0	3.36255	0.844	0.155	0	02_Macrophages
Plek	0	3.7931	0.838	0.154	0	02_Macrophages
Ms4a6c	0	3.77291	0.753	0.072	0	02_Macrophages
Fcgr2b	0	4.47083	0.751	0.071	0	02_Macrophages
Fam105a	0	4.31709	0.729	0.056	0	02_Macrophages
Dock4	0	3.11178	0.869	0.198	0	02_Macrophages
Lpcat2	0	3.39748	0.781	0.112	0	02_Macrophages
C3ar1	0	6.93673	0.676	0.009	0	02_Macrophages
Unc93b1	0	2.53863	0.915	0.249	0	02_Macrophages
Cfh	0	3.36051	0.728	0.067	0	02_Macrophages
Mrc1	0	7.1566	0.683	0.024	0	02_Macrophages
Ctsh	0	3.09814	0.91	0.251	0	02_Macrophages
Arsb	0	3.7001	0.856	0.197	0	02_Macrophages
P2ry12	0	6.67923	0.68	0.023	0	02_Macrophages
Plekho1	0	2.9334	0.789	0.135	0	02_Macrophages
Rgs1	0	5.12381	0.719	0.066	0	02_Macrophages
Mef2c	0	2.56453	0.954	0.304	0	02_Macrophages
Tbxas1	0	5.06032	0.692	0.043	0	02_Macrophages
Arhgap22	0	6.93	0.659	0.013	0	02_Macrophages
Ldlrad4	0	3.59886	0.796	0.155	0	02_Macrophages
Pld4	0	3.94172	0.688	0.048	0	02_Macrophages
Man2b1	0	3.36341	0.78	0.143	0	02_Macrophages
Lair1	0	4.79769	0.669	0.034	0	02_Macrophages
Hpgds	0	4.35492	0.683	0.05	0	02_Macrophages
Lyn	0	1.91155	0.931	0.299	0	02_Macrophages
Ms4a6b	0	4.21735	0.685	0.055	0	02_Macrophages
Adap2	0	4.90446	0.646	0.018	0	02_Macrophages
Sirpa	0	3.13139	0.804	0.178	0	02_Macrophages
Maf	0	3.24953	0.795	0.171	0	02_Macrophages
Cyth4	0	3.75981	0.685	0.063	0	02_Macrophages
Irf8	0	1.83523	0.753	0.131	0	02_Macrophages
Spi1	0	1.87907	0.799	0.178	0	02_Macrophages
Cttnbp2nl	0	3.47262	0.712	0.092	0	02_Macrophages
Ms4a7	0	7.26024	0.634	0.014	0	02_Macrophages
Efhd2	0	3.2271	0.797	0.179	0	02_Macrophages
Inpp4b	0	2.18112	0.771	0.153	0	02_Macrophages
Tm6sf1	0	3.11328	0.756	0.139	0	02_Macrophages
Mpeg1	0	3.03837	0.684	0.067	0	02_Macrophages
Lrmda	0	2.89363	0.8	0.184	0	02_Macrophages
Alox5ap	0	1.28868	0.777	0.162	0	02_Macrophages
Vsir	0	3.1452	0.715	0.1	0	02_Macrophages
Trf	0	1.9907	0.752	0.137	0	02_Macrophages
Il6ra	0	3.71184	0.682	0.068	0	02_Macrophages
Ifi207	0	5.6536	0.641	0.027	0	02_Macrophages
Bmp2k	0	3.10429	0.778	0.169	0	02_Macrophages
Cebpa	0	4.47283	0.664	0.055	0	02_Macrophages
Tmcc3	0	3.12185	0.869	0.26	0	02_Macrophages
Runx1	0	2.57474	0.877	0.268	0	02_Macrophages
Tanc2	0	3.48556	0.84	0.233	0	02_Macrophages
Dock2	0	1.60842	0.877	0.271	0	02_Macrophages
Dock8	0	2.27128	0.827	0.222	0	02_Macrophages
Itga6	0	3.05208	0.695	0.091	0	02_Macrophages
Tgfbr1	0	3.62148	0.823	0.221	0	02_Macrophages
Ophn1	0	3.01724	0.805	0.205	0	02_Macrophages
Fcgr1	0	6.59872	0.609	0.009	0	02_Macrophages
Ltc4s	0	6.74708	0.61	0.01	0	02_Macrophages
Ntpcr	0	4.06032	0.672	0.074	0	02_Macrophages
Stab1	0	6.2723	0.616	0.018	0	02_Macrophages
Dab2	0	4.29865	0.709	0.111	0	02_Macrophages
Ptprc	0	1.33308	0.864	0.267	0	02_Macrophages
Cd53	0	2.0106	0.803	0.209	0	02_Macrophages
Apobec1	0	3.41288	0.686	0.098	0	02_Macrophages
Slc15a3	0	3.33766	0.66	0.073	0	02_Macrophages
Ier5	0	3.1538	0.798	0.217	0	02_Macrophages
Skil	0	3.10321	0.793	0.213	0	02_Macrophages
Grn	0	2.82659	0.847	0.267	0	02_Macrophages
Bcl2a1b	0	4.79124	0.604	0.027	0	02_Macrophages
Marcks	0	2.54039	0.888	0.312	0	02_Macrophages
Rnf180	0	4.24294	0.625	0.049	0	02_Macrophages
Ehd4	0	3.14023	0.727	0.153	0	02_Macrophages
Nlrp3	0	3.48771	0.63	0.058	0	02_Macrophages
Abca9	0	3.17753	0.66	0.091	0	02_Macrophages
Ctsa	0	2.7385	0.776	0.209	0	02_Macrophages
Lyz2	0	1.6004	0.881	0.314	0	02_Macrophages
P2rx7	0	4.17403	0.607	0.049	0	02_Macrophages
Elmo1	0	2.3842	0.89	0.334	0	02_Macrophages
Gab2	0	2.54245	0.891	0.336	0	02_Macrophages
Pip4k2a	0	2.20419	0.818	0.264	0	02_Macrophages
Gpr183	0	3.84397	0.596	0.042	0	02_Macrophages
Lacc1	0	4.09157	0.614	0.061	0	02_Macrophages
Il10ra	0	3.39794	0.604	0.055	0	02_Macrophages
Atf3	0	2.59408	0.775	0.228	0	02_Macrophages
Mertk	0	2.19274	0.778	0.231	0	02_Macrophages
Cybb	0	1.54347	0.704	0.159	0	02_Macrophages
Snx5	0	2.1886	0.808	0.265	0	02_Macrophages
Cd33	0	2.46397	0.62	0.077	0	02_Macrophages
Cacna1a	0	4.34072	0.6	0.057	0	02_Macrophages
Ptpn18	0	1.98264	0.739	0.197	0	02_Macrophages
Ccl12	0	7.564	0.559	0.019	0	02_Macrophages
Fermt3	0	2.46934	0.677	0.137	0	02_Macrophages
Nckap1l	0	3.00473	0.638	0.099	0	02_Macrophages
Snx29	0	2.49333	0.727	0.188	0	02_Macrophages
Rapgef5	0	3.38709	0.636	0.099	0	02_Macrophages
Rbm47	0	2.6259	0.683	0.147	0	02_Macrophages
Ncf1	0	1.87152	0.665	0.129	0	02_Macrophages
Ms4a6d	0	6.01908	0.547	0.012	0	02_Macrophages
Ncf2	0	1.48757	0.707	0.173	0	02_Macrophages
Basp1	0	2.4236	0.708	0.176	0	02_Macrophages
Rel	0	2.1244	0.761	0.232	0	02_Macrophages
AU020206	0	2.6591	0.688	0.159	0	02_Macrophages
Skap2	0	1.87995	0.798	0.27	0	02_Macrophages
Aim2	0	2.78722	0.623	0.098	0	02_Macrophages
Cyfip1	0	2.44562	0.794	0.27	0	02_Macrophages
Adrb2	0	3.67385	0.653	0.129	0	02_Macrophages
March1	0	2.27715	0.617	0.096	0	02_Macrophages
Tagap	0	5.12279	0.545	0.024	0	02_Macrophages
Ccl2	0	6.31662	0.577	0.057	0	02_Macrophages
Abhd12	0	2.31191	0.773	0.254	0	02_Macrophages
Mir142hg	0	1.40685	0.774	0.255	0	02_Macrophages
Bin1	0	2.6376	0.688	0.169	0	02_Macrophages
Ifngr1	0	1.6616	0.798	0.28	0	02_Macrophages
Fcrls	0	7.82221	0.523	0.006	0	02_Macrophages
Entpd1	0	1.86658	0.647	0.13	0	02_Macrophages
Pou2f2	0	2.79535	0.585	0.068	0	02_Macrophages
Zfhx3	0	2.29325	0.912	0.396	0	02_Macrophages
Hpgd	0	4.14001	0.548	0.034	0	02_Macrophages
Sla	0	2.76563	0.607	0.093	0	02_Macrophages
Pag1	0	2.19568	0.694	0.182	0	02_Macrophages
Arrb2	0	2.32064	0.629	0.118	0	02_Macrophages
Hexa	0	2.44582	0.735	0.225	0	02_Macrophages
Hexb	0	4.0917	0.947	0.437	0	02_Macrophages
Ccr5	0	4.72172	0.534	0.025	0	02_Macrophages
Dennd4a	0	2.30538	0.909	0.401	0	02_Macrophages
Tnfrsf11a	0	5.57632	0.513	0.011	0	02_Macrophages
Picalm	0	2.52263	0.932	0.43	0	02_Macrophages
Srgn	0	1.13722	0.863	0.361	0	02_Macrophages
Gng2	0	2.03442	0.669	0.167	0	02_Macrophages
Irf5	0	3.26267	0.55	0.05	0	02_Macrophages
Ifi202b	0	4.77968	0.522	0.023	0	02_Macrophages
Ctsz	0	2.37308	0.902	0.403	0	02_Macrophages
Scamp2	0	2.22225	0.752	0.253	0	02_Macrophages
Evi2a	0	2.61686	0.607	0.108	0	02_Macrophages
Slc29a3	0	3.51274	0.567	0.069	0	02_Macrophages
Casp4	0	3.72388	0.572	0.074	0	02_Macrophages
Mgat4a	0	2.76739	0.617	0.12	0	02_Macrophages
Tbc1d9	0	3.80065	0.555	0.059	0	02_Macrophages
Rreb1	0	2.24324	0.782	0.287	0	02_Macrophages
Siglech	0	3.58859	0.513	0.018	0	02_Macrophages
Epb41l2	0	2.4233	0.847	0.352	0	02_Macrophages
Man1a	0	2.11001	0.727	0.232	0	02_Macrophages
Lcp1	0	0.623456	0.712	0.218	0	02_Macrophages
Myo1f	0	2.15237	0.604	0.11	0	02_Macrophages
Plxna4	0	2.97355	0.577	0.083	0	02_Macrophages
Lmo2	0	1.78842	0.633	0.14	0	02_Macrophages
Rnf19b	0	3.50693	0.612	0.119	0	02_Macrophages
Asah1	0	2.07829	0.769	0.276	0	02_Macrophages
Epsti1	0	2.07215	0.619	0.128	0	02_Macrophages
Arl4c	0	2.84194	0.578	0.089	0	02_Macrophages
Irak2	0	2.41411	0.611	0.122	0	02_Macrophages
Hk2	0	3.1609	0.566	0.079	0	02_Macrophages
Stk17b	0	1.14301	0.754	0.268	0	02_Macrophages
Gngt2	0	2.6967	0.56	0.076	0	02_Macrophages
Gusb	0	3.07362	0.582	0.098	0	02_Macrophages
Cxcl16	0	3.83662	0.527	0.045	0	02_Macrophages
Nfkbiz	0	2.96618	0.75	0.268	0	02_Macrophages
Apbb1ip	0	1.46265	0.697	0.216	0	02_Macrophages
C5ar1	0	2.68342	0.565	0.085	0	02_Macrophages
Arhgap15	0	0.968266	0.793	0.315	0	02_Macrophages
Slc7a8	0	3.36509	0.528	0.051	0	02_Macrophages
Itgam	0	2.05097	0.573	0.096	0	02_Macrophages
Fkbp5	0	1.97706	0.663	0.189	0	02_Macrophages
Dclre1c	0	2.9798	0.581	0.108	0	02_Macrophages
Tnfaip8	0	1.94739	0.749	0.276	0	02_Macrophages
Neurl3	0	2.83116	0.543	0.071	0	02_Macrophages
Lst1	0	1.15205	0.617	0.147	0	02_Macrophages
Ubash3b	0	2.58527	0.579	0.11	0	02_Macrophages
Rap1gds1	0	1.9947	0.745	0.279	0	02_Macrophages
Ifngr2	0	2.09399	0.623	0.158	0	02_Macrophages
Fli1	0	1.33771	0.782	0.319	0	02_Macrophages
Zdhhc14	0	2.50571	0.615	0.152	0	02_Macrophages
Rgs2	0	1.89145	0.802	0.34	0	02_Macrophages
Rassf4	0	2.8192	0.533	0.071	0	02_Macrophages
Snx24	0	2.90785	0.578	0.116	0	02_Macrophages
Ssh2	0	2.00515	0.902	0.441	0	02_Macrophages
Zeb2os	0	2.77907	0.54	0.08	0	02_Macrophages
Plcl2	0	1.99397	0.641	0.181	0	02_Macrophages
Fam46a	0	2.59227	0.592	0.132	0	02_Macrophages
Klf6	0	2.76608	0.823	0.363	0	02_Macrophages
Mef2a	0	2.62259	0.927	0.468	0	02_Macrophages
Cd74	0	2.10256	0.639	0.18	0	02_Macrophages
Kctd12	0	1.84513	0.823	0.364	0	02_Macrophages
Gns	0	1.82682	0.716	0.262	0	02_Macrophages
Rad51b	0	2.70328	0.579	0.126	0	02_Macrophages
Tnfaip3	0	2.36557	0.57	0.118	0	02_Macrophages
Ccl3	0	4.47508	0.503	0.052	0	02_Macrophages
Cotl1	0	1.66266	0.792	0.342	0	02_Macrophages
Prcp	0	2.52189	0.55	0.101	0	02_Macrophages
Golm1	0	3.71183	0.509	0.06	0	02_Macrophages
Ptprj	0	1.72807	0.769	0.321	0	02_Macrophages
Dock10	0	1.19895	0.704	0.256	0	02_Macrophages
Arhgap45	0	1.87008	0.595	0.147	0	02_Macrophages
Rhob	0	2.26095	0.81	0.363	0	02_Macrophages
Dusp6	0	2.37681	0.678	0.233	0	02_Macrophages
Tsc22d3	0	1.6004	0.804	0.361	0	02_Macrophages
Ikzf1	0	1.08823	0.667	0.224	0	02_Macrophages
Ski	0	2.02961	0.688	0.245	0	02_Macrophages
Rnaset2a	0	1.89585	0.712	0.27	0	02_Macrophages
Sh3kbp1	0	1.48401	0.732	0.291	0	02_Macrophages
Arhgap25	0	2.14442	0.551	0.111	0	02_Macrophages
Gmfg	0	0.659163	0.683	0.244	0	02_Macrophages
P2rx4	0	2.37395	0.585	0.146	0	02_Macrophages
Gna12	0	2.31954	0.596	0.157	0	02_Macrophages
Coro1a	0	0.627355	0.713	0.274	0	02_Macrophages
Rab8b	0	1.52901	0.767	0.329	0	02_Macrophages
Hebp1	0	2.40663	0.573	0.135	0	02_Macrophages
Rasgef1b	0	2.23585	0.578	0.141	0	02_Macrophages
Cebpb	0	0.970112	0.878	0.442	0	02_Macrophages
Mndal	0	1.64259	0.601	0.168	0	02_Macrophages
Marcksl1	0	2.57554	0.669	0.238	0	02_Macrophages
Wsb1	0	1.83542	0.73	0.3	0	02_Macrophages
Tns3	0	2.35152	0.545	0.119	0	02_Macrophages
Srgap2	0	2.26903	0.845	0.42	0	02_Macrophages
Fam49b	0	1.44744	0.874	0.449	0	02_Macrophages
Zfp36l2	0	1.4489	0.835	0.41	0	02_Macrophages
Prex1	0	2.02594	0.54	0.116	0	02_Macrophages
1700017B05Rik	0	2.75014	0.506	0.082	0	02_Macrophages
Zfp710	0	2.10607	0.578	0.154	0	02_Macrophages
Wipf1	0	1.72428	0.63	0.207	0	02_Macrophages
Ucp2	0	0.785161	0.782	0.359	0	02_Macrophages
Rbpj	0	2.21144	0.725	0.303	0	02_Macrophages
Ankrd44	0	1.37068	0.787	0.368	0	02_Macrophages
Synj1	0	1.876	0.666	0.247	0	02_Macrophages
Ppm1h	0	1.44725	0.723	0.305	0	02_Macrophages
Tgfbr2	0	1.28492	0.766	0.349	0	02_Macrophages
Camk1	0	1.82011	0.614	0.197	0	02_Macrophages
Frmd4b	0	1.14648	0.771	0.355	0	02_Macrophages
Mapk14	0	1.9037	0.613	0.198	0	02_Macrophages
Mapkapk2	0	2.56807	0.638	0.225	0	02_Macrophages
Dapp1	0	2.28325	0.522	0.109	0	02_Macrophages
Ivns1abp	0	1.68489	0.644	0.232	0	02_Macrophages
Stard9	0	2.39872	0.516	0.105	0	02_Macrophages
Etv6	0	1.54106	0.771	0.363	0	02_Macrophages
Hdac9	0	1.88274	0.661	0.253	0	02_Macrophages
Lrrk1	0	2.0859	0.541	0.136	0	02_Macrophages
Hck	0	1.55941	0.502	0.098	0	02_Macrophages
Adam17	0	1.78581	0.597	0.193	0	02_Macrophages
Dst	0	1.59225	0.721	0.318	0	02_Macrophages
Heatr5a	0	2.27827	0.54	0.138	0	02_Macrophages
Erp29	0	1.35099	0.834	0.432	0	02_Macrophages
Prkcb	0	0.838522	0.721	0.319	0	02_Macrophages
Tpd52	0	1.16257	0.72	0.32	0	02_Macrophages
Tec	0	1.92162	0.514	0.115	0	02_Macrophages
Lrch1	0	1.4971	0.706	0.307	0	02_Macrophages
Pik3ap1	0	1.51788	0.524	0.126	0	02_Macrophages
Ccnl1	0	1.79339	0.816	0.418	0	02_Macrophages
Frmd4a	0	1.70768	0.619	0.222	0	02_Macrophages
Tgfb1	0	1.6125	0.549	0.152	0	02_Macrophages
Rnf169	0	1.83537	0.674	0.277	0	02_Macrophages
B4galt1	0	1.68513	0.632	0.237	0	02_Macrophages
Hcls1	0	1.43085	0.547	0.153	0	02_Macrophages
Uvrag	0	1.67995	0.68	0.287	0	02_Macrophages
Diaph2	0	1.66118	0.848	0.455	0	02_Macrophages
Ctsd	0	3.41755	0.888	0.496	0	02_Macrophages
Fam117b	0	1.88773	0.586	0.194	0	02_Macrophages
Ttc28	0	1.67027	0.648	0.257	0	02_Macrophages
Rap1b	0	1.56629	0.871	0.482	0	02_Macrophages
Pnp	0	1.71409	0.593	0.205	0	02_Macrophages
Parp8	0	1.52308	0.599	0.211	0	02_Macrophages
Pea15a	0	1.72958	0.528	0.141	0	02_Macrophages
Tbc1d5	0	1.53679	0.813	0.426	0	02_Macrophages
Tifa	0	0.630544	0.605	0.219	0	02_Macrophages
Peli2	0	1.77892	0.593	0.208	0	02_Macrophages
Casp8	0	1.82539	0.544	0.16	0	02_Macrophages
Creb5	0	2.0183	0.624	0.241	0	02_Macrophages
Wdfy3	0	1.47173	0.689	0.306	0	02_Macrophages
Birc3	0	1.45418	0.566	0.183	0	02_Macrophages
Ppp1r15a	0	1.64583	0.676	0.294	0	02_Macrophages
Fbxw11	0	2.08034	0.627	0.245	0	02_Macrophages
Cmtm6	0	1.72952	0.55	0.172	0	02_Macrophages
Aftph	0	1.6726	0.66	0.283	0	02_Macrophages
Rrbp1	0	1.58461	0.856	0.479	0	02_Macrophages
Nfkb1	0	1.44373	0.726	0.349	0	02_Macrophages
Ppp1r9a	0	1.72637	0.575	0.198	0	02_Macrophages
Pycard	0	1.37826	0.585	0.209	0	02_Macrophages
Acer3	0	1.72284	0.611	0.237	0	02_Macrophages
Dock11	0	1.35693	0.556	0.183	0	02_Macrophages
Maml3	0	1.53873	0.788	0.415	0	02_Macrophages
Zfp36	0	2.05649	0.877	0.504	0	02_Macrophages
Nfe2l2	0	1.45962	0.689	0.316	0	02_Macrophages
Fosb	0	1.48001	0.798	0.426	0	02_Macrophages
Rassf2	0	1.63051	0.526	0.154	0	02_Macrophages
Klf4	0	1.91968	0.641	0.269	0	02_Macrophages
Ctsb	0	1.59381	0.941	0.569	0	02_Macrophages
Gdi2	0	1.59792	0.833	0.462	0	02_Macrophages
Sgk1	0	2.09111	0.562	0.192	0	02_Macrophages
Prkcd	0	1.57031	0.545	0.175	0	02_Macrophages
Samsn1	0	0.781248	0.539	0.17	0	02_Macrophages
Mgat5	0	1.61915	0.584	0.216	0	02_Macrophages
Ifi203	0	1.55033	0.507	0.139	0	02_Macrophages
Arpc1b	0	0.962798	0.819	0.451	0	02_Macrophages
Cxcl2	0	2.98249	0.503	0.136	0	02_Macrophages
Mctp1	0	0.8401	0.526	0.159	0	02_Macrophages
Tpst2	0	1.85583	0.528	0.162	0	02_Macrophages
Ppp1r10	0	1.44218	0.727	0.362	0	02_Macrophages
Zeb2	0	1.37857	0.907	0.543	0	02_Macrophages
Gm12166	0	2.0306	0.502	0.138	0	02_Macrophages
Psmb8	0	0.972754	0.597	0.233	0	02_Macrophages
Ptpn1	0	1.15716	0.688	0.324	0	02_Macrophages
Dhrs3	0	0.788947	0.661	0.298	0	02_Macrophages
Snx18	0	1.67151	0.534	0.171	0	02_Macrophages
Dusp1	0	2.43106	0.868	0.506	0	02_Macrophages
Gnaq	0	1.48357	0.851	0.489	0	02_Macrophages
Trim30a	0	1.29291	0.509	0.148	0	02_Macrophages
Rab31	0	1.92818	0.544	0.184	0	02_Macrophages
Vrk2	0	1.50762	0.567	0.207	0	02_Macrophages
Myo5a	0	1.2299	0.654	0.295	0	02_Macrophages
Snap23	0	1.29918	0.568	0.209	0	02_Macrophages
Selenop	0	0.849151	0.888	0.529	0	02_Macrophages
Qk	0	1.46975	0.856	0.499	0	02_Macrophages
Rcbtb2	0	1.71553	0.554	0.198	0	02_Macrophages
Actr3	0	0.986708	0.839	0.484	0	02_Macrophages
Tpm3	0	1.28958	0.838	0.483	0	02_Macrophages
Taok3	0	1.45975	0.615	0.26	0	02_Macrophages
Dram2	0	1.6563	0.531	0.177	0	02_Macrophages
Smap2	0	1.21568	0.641	0.288	0	02_Macrophages
Slc4a7	0	1.78209	0.505	0.152	0	02_Macrophages
Foxn3	0	1.12893	0.838	0.486	0	02_Macrophages
Creg1	0	1.0561	0.726	0.376	0	02_Macrophages
Dennd1a	0	1.44377	0.769	0.421	0	02_Macrophages
Git2	0	1.35604	0.6	0.252	0	02_Macrophages
Retreg1	0	0.644534	0.704	0.357	0	02_Macrophages
Atp8a1	0	1.2509	0.7	0.354	0	02_Macrophages
Gpx1	0	0.688326	0.802	0.457	0	02_Macrophages
Bcl10	0	1.28004	0.604	0.259	0	02_Macrophages
Abca1	0	1.20675	0.696	0.351	0	02_Macrophages
Sema4d	0	1.55681	0.505	0.16	0	02_Macrophages
Park2	0	1.54965	0.619	0.274	0	02_Macrophages
Arhgap17	0	1.13571	0.633	0.289	0	02_Macrophages
Ulk2	0	1.58244	0.587	0.243	0	02_Macrophages
Jmjd1c	0	1.65676	0.825	0.482	0	02_Macrophages
Etf1	0	1.49048	0.681	0.339	0	02_Macrophages
Cltc	0	1.49149	0.823	0.481	0	02_Macrophages
Grb2	0	1.12244	0.727	0.386	0	02_Macrophages
Msn	0	0.880559	0.764	0.424	0	02_Macrophages
Atp2b1	0	1.30511	0.838	0.498	0	02_Macrophages
Tsc22d2	0	1.89998	0.625	0.286	0	02_Macrophages
Mcl1	0	1.54848	0.859	0.52	0	02_Macrophages
Ppp1r18	0	1.28365	0.502	0.163	0	02_Macrophages
Ywhah	0	1.36298	0.756	0.42	0	02_Macrophages
Sbf2	0	1.13731	0.652	0.316	0	02_Macrophages
Btg2	0	1.6543	0.913	0.578	0	02_Macrophages
Ext1	0	1.4253	0.66	0.325	0	02_Macrophages
Npc2	0	1.70281	0.918	0.585	0	02_Macrophages
H2-K1	0	1.00384	0.898	0.565	0	02_Macrophages
Fnip1	0	1.34488	0.684	0.352	0	02_Macrophages
Rnf130	0	1.1012	0.77	0.438	0	02_Macrophages
Wnk1	0	1.74623	0.879	0.547	0	02_Macrophages
Arpc4	0	0.982774	0.686	0.355	0	02_Macrophages
Slc6a6	0	0.70926	0.628	0.297	0	02_Macrophages
Colec12	0	0.612481	0.638	0.307	0	02_Macrophages
Cdk14	0	1.09413	0.651	0.321	0	02_Macrophages
Commd8	0	1.55224	0.514	0.184	0	02_Macrophages
Sat1	0	1.36245	0.891	0.562	0	02_Macrophages
Cyba	0	1.12539	0.904	0.576	0	02_Macrophages
Slc16a6	0	1.49863	0.514	0.186	0	02_Macrophages
Egr1	0	1.52508	0.848	0.52	0	02_Macrophages
Tpp2	0	1.34435	0.592	0.265	0	02_Macrophages
Hivep3	0	1.47312	0.543	0.217	0	02_Macrophages
Scarb2	0	1.48801	0.557	0.231	0	02_Macrophages
Ptpre	0	1.12052	0.506	0.18	0	02_Macrophages
Atf6	0	1.39758	0.584	0.258	0	02_Macrophages
Spred1	0	1.40214	0.57	0.244	0	02_Macrophages
Wasf2	0	1.03703	0.792	0.467	0	02_Macrophages
Shisa5	0	0.717678	0.649	0.324	0	02_Macrophages
Ier3	0	1.9198	0.655	0.331	0	02_Macrophages
Man2a1	0	1.51421	0.63	0.306	0	02_Macrophages
Serinc3	0	1.45075	0.952	0.628	0	02_Macrophages
Capza2	0	1.33197	0.853	0.529	0	02_Macrophages
Zcchc6	0	1.15292	0.69	0.366	0	02_Macrophages
Rasal2	0	0.84755	0.56	0.237	0	02_Macrophages
Nrp1	0	1.09025	0.542	0.219	0	02_Macrophages
Cmtm7	0	0.574412	0.682	0.359	0	02_Macrophages
Twf2	0	1.32148	0.509	0.186	0	02_Macrophages
Rtcb	0	1.47938	0.562	0.24	0	02_Macrophages
Arrdc3	0	1.38137	0.564	0.243	0	02_Macrophages
Morc3	0	1.23467	0.544	0.225	0	02_Macrophages
Cap1	0	0.715069	0.722	0.403	0	02_Macrophages
Nrip1	0	1.27291	0.688	0.369	0	02_Macrophages
Kdm6b	0	1.42112	0.546	0.228	0	02_Macrophages
Lncpint	0	1.11	0.709	0.393	0	02_Macrophages
Sh3glb1	0	0.980968	0.853	0.538	0	02_Macrophages
Arhgap18	0	1.3896	0.503	0.189	0	02_Macrophages
Socs3	0	1.01105	0.502	0.188	0	02_Macrophages
Plxdc2	0	1.94759	0.704	0.39	0	02_Macrophages
Orai1	0	1.259	0.506	0.193	0	02_Macrophages
Rassf3	0	1.25166	0.613	0.3	0	02_Macrophages
AC149090.1	0	1.17268	0.602	0.289	0	02_Macrophages
Chd7	0	1.08424	0.587	0.274	0	02_Macrophages
Pitpna	0	1.03254	0.747	0.436	0	02_Macrophages
Cbl	0	1.0828	0.552	0.244	0	02_Macrophages
Kpna4	0	1.05679	0.733	0.425	0	02_Macrophages
Sp100	0	0.547993	0.555	0.248	0	02_Macrophages
Mvb12b	0	1.28054	0.508	0.202	0	02_Macrophages
Tpp1	0	1.22732	0.54	0.235	0	02_Macrophages
Fchsd2	0	1.3494	0.596	0.291	0	02_Macrophages
Irf2	0	0.854672	0.741	0.436	0	02_Macrophages
Filip1l	0	0.939021	0.575	0.27	0	02_Macrophages
Pacsin2	0	1.32224	0.513	0.209	0	02_Macrophages
Map3k5	0	0.919528	0.629	0.325	0	02_Macrophages
Trps1	0	1.50006	0.691	0.387	0	02_Macrophages
Ptbp3	0	0.793082	0.762	0.459	0	02_Macrophages
Pan3	0	0.926873	0.72	0.417	0	02_Macrophages
Itpr2	0	0.600134	0.633	0.331	0	02_Macrophages
Litaf	0	0.785341	0.639	0.337	0	02_Macrophages
Necap2	0	1.22368	0.504	0.203	0	02_Macrophages
Peak1	0	1.38217	0.541	0.241	0	02_Macrophages
Psap	0	1.41834	0.948	0.648	0	02_Macrophages
Fnbp1	0	0.883703	0.688	0.389	0	02_Macrophages
Mbnl1	0	0.817211	0.866	0.568	0	02_Macrophages
Csnk1e	0	1.09919	0.518	0.22	0	02_Macrophages
St3gal6	0	0.881353	0.657	0.361	0	02_Macrophages
Actr2	0	0.755885	0.722	0.426	0	02_Macrophages
Lgals9	0	0.736145	0.505	0.21	0	02_Macrophages
Chd9	0	0.916662	0.749	0.454	0	02_Macrophages
Erbin	0	1.05405	0.725	0.431	0	02_Macrophages
Sdcbp	0	1.15726	0.821	0.527	0	02_Macrophages
Jun	0	1.99671	0.884	0.591	0	02_Macrophages
Irf2bp2	0	0.957786	0.645	0.352	0	02_Macrophages
Eif4a1	0	0.826422	0.766	0.473	0	02_Macrophages
Ccdc50	0	0.906559	0.675	0.382	0	02_Macrophages
Ogfrl1	0	0.732576	0.556	0.265	0	02_Macrophages
Rtn4	0	0.82005	0.789	0.499	0	02_Macrophages
Sec14l1	0	1.12121	0.527	0.237	0	02_Macrophages
Kdm7a	0	0.775125	0.571	0.281	0	02_Macrophages
Cflar	0	1.14698	0.542	0.253	0	02_Macrophages
Tank	0	1.5853	0.558	0.269	0	02_Macrophages
Ifrd1	0	1.59883	0.671	0.382	0	02_Macrophages
Zfp36l1	0	1.73792	0.914	0.626	0	02_Macrophages
Rlim	0	1.13149	0.617	0.329	0	02_Macrophages
Dip2b	0	0.985986	0.691	0.403	0	02_Macrophages
Arih2	0	1.32711	0.524	0.237	0	02_Macrophages
Soat1	0	1.03709	0.514	0.228	0	02_Macrophages
Chka	0	2.13514	0.551	0.265	0	02_Macrophages
Gls	0	1.20454	0.663	0.379	0	02_Macrophages
Mycbp2	0	0.843948	0.805	0.521	0	02_Macrophages
Zfp652	0	1.07169	0.561	0.277	0	02_Macrophages
Igsf8	0	0.830527	0.527	0.244	0	02_Macrophages
Klf2	0	1.45088	0.781	0.5	0	02_Macrophages
Fcho2	0	0.872166	0.742	0.461	0	02_Macrophages
Rin2	0	0.850054	0.559	0.279	0	02_Macrophages
Stat3	0	0.961051	0.676	0.396	0	02_Macrophages
Rbm26	0	0.906096	0.696	0.416	0	02_Macrophages
Ddx3x	0	1.09749	0.662	0.385	0	02_Macrophages
Tmem243	0	0.769231	0.535	0.258	0	02_Macrophages
Gtdc1	0	0.931159	0.558	0.282	0	02_Macrophages
Wwp1	0	1.34902	0.561	0.286	0	02_Macrophages
Arpc2	0	0.97142	0.905	0.63	0	02_Macrophages
Tmed5	0	0.991426	0.537	0.263	0	02_Macrophages
Mtdh	0	0.950195	0.787	0.513	0	02_Macrophages
Ndel1	0	0.985145	0.557	0.284	0	02_Macrophages
Dnajc13	0	1.09886	0.53	0.257	0	02_Macrophages
Jpt1	0	0.820577	0.524	0.251	0	02_Macrophages
Ccnd3	0	0.922501	0.765	0.492	0	02_Macrophages
Ier2	0	1.27031	0.82	0.547	0	02_Macrophages
Gna13	0	1.04728	0.568	0.297	0	02_Macrophages
Washc2	0	1.05419	0.505	0.235	0	02_Macrophages
Tor1aip1	0	0.835121	0.701	0.431	0	02_Macrophages
Lamp1	0	1.08587	0.912	0.644	0	02_Macrophages
Spop	0	0.823165	0.755	0.49	0	02_Macrophages
Usp8	0	0.991271	0.513	0.249	0	02_Macrophages
Cept1	0	0.974648	0.5	0.236	0	02_Macrophages
Jak1	0	0.852129	0.738	0.475	0	02_Macrophages
Ubac2	0	0.971907	0.519	0.256	0	02_Macrophages
Ankrd11	0	1.0786	0.828	0.567	0	02_Macrophages
Dnm2	0	0.945566	0.504	0.246	0	02_Macrophages
Gm20388	0	1.33059	0.893	0.637	0	02_Macrophages
Atox1	0	0.83508	0.759	0.503	0	02_Macrophages
Clta	0	1.35993	0.903	0.649	0	02_Macrophages
Lamp2	0	0.732282	0.843	0.595	0	02_Macrophages
Fos	0	1.26496	0.886	0.639	0	02_Macrophages
Clk1	0	1.00121	0.825	0.579	0	02_Macrophages
Zfand5	0	1.00248	0.743	0.502	0	02_Macrophages
Clic1	0	0.728115	0.861	0.627	0	02_Macrophages
Nfkbia	0	1.22757	0.861	0.634	0	02_Macrophages
Junb	0	0.950294	0.926	0.706	0	02_Macrophages
Camk1d	0	0.854541	0.917	0.703	0	02_Macrophages
Hspa5	0	0.897052	0.873	0.664	0	02_Macrophages
H2-D1	0	0.81389	0.923	0.717	0	02_Macrophages
Gnai2	0	0.681461	0.896	0.706	0	02_Macrophages
Apoe	0	3.25087	0.954	0.765	0	02_Macrophages
B2m	0	1.04678	0.947	0.768	0	02_Macrophages
Hspa8	0	0.840923	0.887	0.711	0	02_Macrophages
Cst3	0	3.86559	0.985	0.84	0	02_Macrophages
Ubc	0	1.29912	0.929	0.788	0	02_Macrophages
Ddx5	0	0.683773	0.962	0.904	0	02_Macrophages
Tmsb4x	0	1.40625	0.989	0.94	0	02_Macrophages
Ftl1	0	0.95488	0.964	0.923	0	02_Macrophages
Itm2b	0	0.633285	0.972	0.933	0	02_Macrophages
Actb	0	0.808911	0.979	0.946	0	02_Macrophages
H3f3b	0	0.713785	0.975	0.949	0	02_Macrophages
Pdlim5	1.30154e-306	1.06021	0.57	0.311	3.28939e-302	02_Macrophages
Myh9	2.08861e-306	0.59916	0.685	0.381	5.27854e-302	02_Macrophages
Sptlc2	5.16456e-306	0.988941	0.528	0.267	1.30524e-301	02_Macrophages
Cdc42	1.72546e-304	0.551927	0.915	0.766	4.36076e-300	02_Macrophages
Senp2	2.89932e-301	0.994063	0.518	0.262	7.32746e-297	02_Macrophages
Cfl1	3.11119e-301	0.642523	0.869	0.668	7.86291e-297	02_Macrophages
Crlf3	3.54375e-299	0.822721	0.607	0.329	8.95613e-295	02_Macrophages
Specc1	3.2951e-298	0.620397	0.548	0.27	8.32771e-294	02_Macrophages
Zfp608	1.54427e-295	1.06222	0.568	0.314	3.90284e-291	02_Macrophages
Nek7	2.18269e-294	0.922659	0.621	0.353	5.51631e-290	02_Macrophages
Csnk1g3	5.66523e-293	0.939814	0.552	0.292	1.43177e-288	02_Macrophages
Rps29	2.03436e-291	0.542751	0.958	0.92	5.14145e-287	02_Macrophages
Btbd1	2.98686e-291	1.10143	0.573	0.319	7.54869e-287	02_Macrophages
Cmip	4.58038e-291	0.760541	0.597	0.319	1.1576e-286	02_Macrophages
Snx13	2.46048e-290	0.989152	0.506	0.253	6.21838e-286	02_Macrophages
Agps	7.89238e-287	0.976697	0.501	0.252	1.99464e-282	02_Macrophages
Nars	3.27797e-285	0.902596	0.562	0.3	8.2844e-281	02_Macrophages
Spag9	6.09712e-284	0.928758	0.74	0.511	1.54092e-279	02_Macrophages
Tln1	3.95347e-280	0.68285	0.724	0.454	9.99161e-276	02_Macrophages
Arpc3	1.16966e-276	0.593821	0.849	0.616	2.95609e-272	02_Macrophages
Rapgef2	7.04516e-276	0.922966	0.557	0.305	1.78052e-271	02_Macrophages
Grk2	2.73436e-271	0.506648	0.503	0.236	6.91056e-267	02_Macrophages
Fam174a	8.87634e-271	0.829337	0.536	0.28	2.24332e-266	02_Macrophages
Lrrc8d	2.08303e-269	0.950229	0.551	0.302	5.26444e-265	02_Macrophages
Macf1	3.53248e-269	0.696035	0.831	0.602	8.92763e-265	02_Macrophages
Neat1	3.67494e-269	0.674815	0.623	0.345	9.28768e-265	02_Macrophages
Ubl3	1.28979e-268	0.877634	0.637	0.378	3.25968e-264	02_Macrophages
Ifnar2	3.61476e-266	0.702001	0.687	0.414	9.13559e-262	02_Macrophages
Ppt1	5.80649e-266	0.78114	0.56	0.301	1.46747e-261	02_Macrophages
Pnrc1	6.81442e-266	0.717616	0.814	0.618	1.72221e-261	02_Macrophages
Lrrfip1	7.1172e-265	0.831375	0.606	0.341	1.79873e-260	02_Macrophages
Rasa1	2.92318e-264	0.88308	0.544	0.295	7.38774e-260	02_Macrophages
Rnf216	2.20209e-263	0.835257	0.52	0.272	5.56534e-259	02_Macrophages
Comt	1.19969e-262	0.71691	0.595	0.322	3.03198e-258	02_Macrophages
Rac1	2.18454e-261	0.65777	0.768	0.529	5.521e-257	02_Macrophages
Dennd1b	1.12179e-260	0.849314	0.552	0.298	2.8351e-256	02_Macrophages
Wdr26	8.64641e-260	0.757419	0.652	0.398	2.18521e-255	02_Macrophages
Myo9a	1.65541e-257	0.837766	0.551	0.3	4.18372e-253	02_Macrophages
M6pr	2.20733e-256	0.876382	0.506	0.267	5.57859e-252	02_Macrophages
Pcf11	2.3067e-253	0.845148	0.51	0.267	5.82971e-249	02_Macrophages
Stx16	2.5093e-251	0.805227	0.509	0.266	6.34175e-247	02_Macrophages
Stx7	1.44551e-250	0.672913	0.629	0.356	3.65324e-246	02_Macrophages
Sqstm1	5.98125e-250	1.03025	0.702	0.476	1.51164e-245	02_Macrophages
Atp6v0a1	8.87057e-250	0.784898	0.517	0.266	2.24186e-245	02_Macrophages
Arf4	1.29769e-248	0.906419	0.766	0.546	3.27966e-244	02_Macrophages
Atp6v0b	3.1145e-247	0.598644	0.819	0.572	7.87128e-243	02_Macrophages
Map4	9.38037e-246	0.903297	0.527	0.285	2.3707e-241	02_Macrophages
Exoc6b	1.37589e-244	0.703742	0.586	0.327	3.47727e-240	02_Macrophages
Tab2	4.91657e-244	0.661356	0.657	0.396	1.24257e-239	02_Macrophages
Rnf111	2.96669e-243	0.792793	0.509	0.27	7.49772e-239	02_Macrophages
Rap1a	1.21031e-241	0.570472	0.774	0.52	3.05881e-237	02_Macrophages
Bri3	1.45466e-241	0.6389	0.819	0.616	3.67637e-237	02_Macrophages
Ncoa3	2.75062e-241	0.695409	0.52	0.272	6.95164e-237	02_Macrophages
BC005537	4.60031e-238	0.757257	0.625	0.381	1.16264e-233	02_Macrophages
Lamtor1	7.58483e-237	0.740825	0.662	0.417	1.91691e-232	02_Macrophages
Arhgdia	2.52284e-232	0.725968	0.601	0.353	6.37596e-228	02_Macrophages
Rock2	9.19708e-232	0.641149	0.744	0.495	2.32438e-227	02_Macrophages
Blvrb	8.52015e-229	0.596017	0.549	0.309	2.1533e-224	02_Macrophages
Jund	8.93041e-229	0.554416	0.926	0.848	2.25698e-224	02_Macrophages
Btbd9	4.16795e-228	0.663423	0.677	0.42	1.05337e-223	02_Macrophages
Vmp1	1.05099e-227	0.76161	0.641	0.403	2.65617e-223	02_Macrophages
Zfand3	9.54647e-227	0.704939	0.718	0.478	2.41268e-222	02_Macrophages
Adipor1	1.00579e-225	0.666104	0.595	0.354	2.54192e-221	02_Macrophages
Abi1	2.6218e-225	0.580247	0.697	0.451	6.62607e-221	02_Macrophages
Clasp2	2.48246e-224	0.698503	0.629	0.378	6.27391e-220	02_Macrophages
Eps15	4.25914e-222	0.80784	0.513	0.284	1.07641e-217	02_Macrophages
Snx6	1.29325e-221	0.786971	0.602	0.367	3.26843e-217	02_Macrophages
Ssr4	1.065e-215	0.635296	0.69	0.447	2.69157e-211	02_Macrophages
Map3k1	7.10038e-209	0.530561	0.504	0.266	1.79448e-204	02_Macrophages
Rabep1	2.73375e-207	0.74139	0.529	0.298	6.90901e-203	02_Macrophages
Capzb	2.80875e-207	0.557491	0.749	0.52	7.09856e-203	02_Macrophages
Slc3a2	5.66142e-206	0.513677	0.66	0.405	1.43081e-201	02_Macrophages
Hsd17b12	7.41617e-206	0.831654	0.51	0.291	1.87429e-201	02_Macrophages
Glul	5.48839e-202	0.575077	0.806	0.561	1.38708e-197	02_Macrophages
Fbxo11	4.64147e-199	0.515438	0.656	0.423	1.17304e-194	02_Macrophages
Acap2	8.67165e-198	0.65745	0.585	0.343	2.19159e-193	02_Macrophages
Tapbp	9.09049e-197	0.626573	0.503	0.277	2.29744e-192	02_Macrophages
Tiparp	1.69746e-194	1.11753	0.531	0.336	4.28999e-190	02_Macrophages
Ascc3	4.46192e-193	0.652563	0.608	0.376	1.12766e-188	02_Macrophages
Atf4	5.12546e-193	0.704256	0.568	0.344	1.29536e-188	02_Macrophages
Kansl1	5.02194e-191	0.567784	0.775	0.556	1.26919e-186	02_Macrophages
Mia2	1.08395e-190	0.617395	0.568	0.336	2.73946e-186	02_Macrophages
Brk1	1.60211e-190	0.586907	0.708	0.484	4.049e-186	02_Macrophages
Arid1a	3.76458e-190	0.603946	0.587	0.352	9.51421e-186	02_Macrophages
Atp6v0d1	1.11059e-189	0.677154	0.525	0.306	2.80679e-185	02_Macrophages
Hprt	4.92699e-189	0.669654	0.522	0.295	1.2452e-184	02_Macrophages
Mapre2	7.3012e-189	0.800749	0.539	0.324	1.84523e-184	02_Macrophages
Babam2	1.27423e-188	0.67782	0.567	0.34	3.22035e-184	02_Macrophages
Sfi1	8.71887e-187	0.742776	0.546	0.323	2.20352e-182	02_Macrophages
Xrn2	5.8283e-184	0.530134	0.66	0.423	1.47299e-179	02_Macrophages
Lgals1	4.88124e-183	0.533516	0.633	0.416	1.23363e-178	02_Macrophages
Dazap2	4.42319e-182	0.536776	0.606	0.377	1.11787e-177	02_Macrophages
Maml2	1.71477e-180	0.515826	0.745	0.5	4.33375e-176	02_Macrophages
Fndc3b	5.28529e-180	0.566083	0.591	0.352	1.33575e-175	02_Macrophages
Fam172a	1.24344e-179	0.512223	0.736	0.511	3.14254e-175	02_Macrophages
Hivep2	1.41187e-179	0.804781	0.577	0.363	3.56821e-175	02_Macrophages
Arid4a	5.74362e-178	0.578832	0.596	0.369	1.45158e-173	02_Macrophages
Mat2a	3.1984e-177	0.801333	0.574	0.366	8.08332e-173	02_Macrophages
Psme1	3.66881e-175	0.545947	0.617	0.382	9.27217e-171	02_Macrophages
P4hb	3.87157e-174	0.612724	0.531	0.313	9.78462e-170	02_Macrophages
Gapvd1	4.99101e-174	0.71127	0.506	0.296	1.26138e-169	02_Macrophages
Cask	7.63633e-174	0.599635	0.563	0.337	1.92993e-169	02_Macrophages
Ythdf3	5.87375e-173	0.597748	0.602	0.382	1.48447e-168	02_Macrophages
Tle4	2.05747e-172	0.619795	0.608	0.383	5.19984e-168	02_Macrophages
Ap3b1	2.06051e-172	0.604558	0.551	0.332	5.20754e-168	02_Macrophages
Srsf9	2.70535e-172	0.570096	0.68	0.449	6.83723e-168	02_Macrophages
Immp2l	6.7287e-171	0.717863	0.51	0.307	1.70054e-166	02_Macrophages
Snx2	1.983e-170	0.653463	0.587	0.374	5.01165e-166	02_Macrophages
Srsf7	8.3987e-169	0.716143	0.749	0.539	2.1226e-164	02_Macrophages
Ssbp2	6.23185e-167	0.674429	0.62	0.401	1.57498e-162	02_Macrophages
Sppl2a	1.32132e-166	0.576848	0.579	0.356	3.33937e-162	02_Macrophages
Glud1	9.55553e-165	0.543036	0.575	0.355	2.41497e-160	02_Macrophages
Large1	2.91837e-164	0.706762	0.504	0.302	7.37559e-160	02_Macrophages
Hipk2	7.2364e-164	0.617069	0.503	0.294	1.82886e-159	02_Macrophages
Aff4	1.50747e-163	0.65471	0.686	0.485	3.80982e-159	02_Macrophages
Ubn1	6.59922e-163	0.724099	0.529	0.326	1.66782e-158	02_Macrophages
Ptpra	3.06883e-162	0.648586	0.602	0.385	7.75585e-158	02_Macrophages
Zmiz1	4.37365e-162	0.507254	0.629	0.397	1.10535e-157	02_Macrophages
Arih1	6.90919e-162	0.585287	0.727	0.523	1.74616e-157	02_Macrophages
Man1a2	1.23122e-161	0.626164	0.504	0.299	3.11167e-157	02_Macrophages
Chmp4b	1.67775e-161	0.541596	0.639	0.423	4.24019e-157	02_Macrophages
Brd2	1.14777e-160	0.650656	0.626	0.411	2.90075e-156	02_Macrophages
Pias1	7.83326e-160	0.546755	0.581	0.362	1.9797e-155	02_Macrophages
Pik3r1	1.24885e-158	0.887485	0.6	0.4	3.15623e-154	02_Macrophages
Chd2	1.26318e-158	0.521666	0.681	0.464	3.19243e-154	02_Macrophages
Tbl1xr1	6.93163e-158	0.589122	0.525	0.314	1.75183e-153	02_Macrophages
Cab39	1.77941e-156	0.666648	0.52	0.315	4.49709e-152	02_Macrophages
Dyrk1a	5.83731e-155	0.661281	0.535	0.331	1.47526e-150	02_Macrophages
Prpf38b	3.77876e-154	0.575285	0.515	0.309	9.55005e-150	02_Macrophages
Dennd5a	1.12341e-153	0.567191	0.547	0.335	2.8392e-149	02_Macrophages
Tacc1	2.09672e-153	0.502533	0.674	0.449	5.29904e-149	02_Macrophages
Snx3	4.35969e-153	0.574296	0.656	0.448	1.10182e-148	02_Macrophages
Gspt1	2.70425e-151	0.713742	0.509	0.312	6.83445e-147	02_Macrophages
Hmox2	3.62664e-151	0.505224	0.544	0.33	9.1656e-147	02_Macrophages
Reep3	1.47241e-148	0.526189	0.554	0.344	3.72122e-144	02_Macrophages
Lcorl	5.32779e-145	0.626846	0.518	0.319	1.34649e-140	02_Macrophages
Ap2b1	9.14511e-144	0.571777	0.579	0.372	2.31124e-139	02_Macrophages
Nufip2	9.33193e-138	0.750926	0.567	0.378	2.35846e-133	02_Macrophages
Galnt1	3.88413e-137	0.530193	0.553	0.351	9.81637e-133	02_Macrophages
Rab1a	5.64702e-135	0.583547	0.535	0.342	1.42717e-130	02_Macrophages
Sparc	3.59426e-128	1.07301	0.536	0.41	9.08378e-124	02_Macrophages
Ncoa1	1.95317e-126	0.630868	0.602	0.415	4.93626e-122	02_Macrophages
Ppp2r5c	9.70324e-123	0.501093	0.542	0.35	2.4523e-118	02_Macrophages
Ranbp2	1.3492e-119	0.516007	0.542	0.352	3.40984e-115	02_Macrophages
Usp9x	7.65701e-114	0.548097	0.626	0.438	1.93516e-109	02_Macrophages
Pitpnc1	3.64843e-113	0.519854	0.653	0.458	9.22068e-109	02_Macrophages
Chd4	1.53094e-104	0.506761	0.658	0.477	3.86914e-100	02_Macrophages
Rsrp1	1.06111e-102	0.541377	0.721	0.547	2.68173e-98	02_Macrophages
Arhgap5	2.50014e-57	0.606111	0.536	0.4	6.31861e-53	02_Macrophages
Cited2	1.03691e-41	0.654036	0.592	0.493	2.62057e-37	02_Macrophages
Hp	0	6.12098	0.936	0.053	0	03_Granulocytes
Pglyrp1	0	6.44711	0.942	0.066	0	03_Granulocytes
Alox5ap	0	4.40091	0.96	0.117	0	03_Granulocytes
Fcer1g	0	3.60811	0.974	0.153	0	03_Granulocytes
Wfdc21	0	7.09604	0.877	0.063	0	03_Granulocytes
Tyrobp	0	3.90256	0.99	0.177	0	03_Granulocytes
Lcp1	0	4.31181	0.968	0.172	0	03_Granulocytes
Mcemp1	0	6.0667	0.827	0.034	0	03_Granulocytes
Mxd1	0	5.36528	0.912	0.12	0	03_Granulocytes
Trem3	0	6.46524	0.815	0.026	0	03_Granulocytes
Plaur	0	4.97832	0.861	0.079	0	03_Granulocytes
Hdc	0	7.40611	0.803	0.022	0	03_Granulocytes
Ly6g	0	7.82302	0.807	0.027	0	03_Granulocytes
Lst1	0	4.35797	0.876	0.102	0	03_Granulocytes
Samsn1	0	4.34855	0.892	0.12	0	03_Granulocytes
Lgals3	0	3.83761	0.841	0.079	0	03_Granulocytes
Ncf2	0	4.10298	0.876	0.132	0	03_Granulocytes
Mmp9	0	7.4389	0.755	0.016	0	03_Granulocytes
Pygl	0	4.9226	0.822	0.088	0	03_Granulocytes
Mctp1	0	4.08846	0.845	0.112	0	03_Granulocytes
Spi1	0	3.51119	0.871	0.143	0	03_Granulocytes
Msrb1	0	4.61597	0.936	0.21	0	03_Granulocytes
Cd52	0	3.31001	0.97	0.253	0	03_Granulocytes
Retnlg	0	8.29265	0.838	0.134	0	03_Granulocytes
Gmfg	0	2.91567	0.905	0.203	0	03_Granulocytes
Coro1a	0	2.81419	0.934	0.234	0	03_Granulocytes
Ifitm6	0	6.42579	0.746	0.047	0	03_Granulocytes
Lcn2	0	7.44157	0.847	0.15	0	03_Granulocytes
Rac2	0	3.16594	0.922	0.226	0	03_Granulocytes
Cxcr2	0	7.97016	0.705	0.011	0	03_Granulocytes
C5ar1	0	4.57127	0.74	0.047	0	03_Granulocytes
Ncf4	0	3.97038	0.799	0.114	0	03_Granulocytes
F630028O10Rik	0	5.92345	0.716	0.034	0	03_Granulocytes
Gda	0	4.37178	0.741	0.06	0	03_Granulocytes
Ncf1	0	4.18735	0.773	0.095	0	03_Granulocytes
Mmp8	0	7.58109	0.712	0.035	0	03_Granulocytes
Ptprc	0	2.43703	0.909	0.236	0	03_Granulocytes
Lyz2	0	4.12978	0.95	0.282	0	03_Granulocytes
Lsp1	0	2.88177	0.833	0.179	0	03_Granulocytes
Itgam	0	4.5371	0.713	0.061	0	03_Granulocytes
Il1r2	0	6.66081	0.677	0.027	0	03_Granulocytes
Cd177	0	6.8352	0.666	0.017	0	03_Granulocytes
Clec4a2	0	4.60634	0.7	0.056	0	03_Granulocytes
Plbd1	0	5.03821	0.69	0.046	0	03_Granulocytes
Lilr4b	0	5.78651	0.674	0.032	0	03_Granulocytes
Arhgap15	0	2.01762	0.919	0.281	0	03_Granulocytes
Arhgdib	0	3.43133	0.945	0.308	0	03_Granulocytes
Slfn2	0	3.66098	0.751	0.116	0	03_Granulocytes
Slfn1	0	6.16274	0.659	0.024	0	03_Granulocytes
S100a6	0	4.90439	0.819	0.185	0	03_Granulocytes
Itgb2	0	4.1159	0.712	0.079	0	03_Granulocytes
Gpsm3	0	3.35277	0.804	0.176	0	03_Granulocytes
Cybb	0	3.75344	0.754	0.129	0	03_Granulocytes
Syne1	0	4.13067	0.774	0.157	0	03_Granulocytes
Igsf6	0	4.2289	0.681	0.065	0	03_Granulocytes
Msra	0	3.80501	0.766	0.151	0	03_Granulocytes
Stk17b	0	2.69055	0.85	0.237	0	03_Granulocytes
Slpi	0	4.50072	0.661	0.048	0	03_Granulocytes
Ly6c2	0	3.27449	0.674	0.064	0	03_Granulocytes
Adpgk	0	4.96647	0.689	0.09	0	03_Granulocytes
Lrg1	0	6.6192	0.608	0.014	0	03_Granulocytes
Ripor2	0	2.78389	0.811	0.218	0	03_Granulocytes
Sorl1	0	2.82623	0.769	0.178	0	03_Granulocytes
Atp8b4	0	3.41564	0.661	0.074	0	03_Granulocytes
Ltf	0	7.2976	0.661	0.075	0	03_Granulocytes
Cd33	0	4.58998	0.636	0.051	0	03_Granulocytes
Slc7a11	0	4.74145	0.65	0.068	0	03_Granulocytes
Lmnb1	0	2.96375	0.776	0.194	0	03_Granulocytes
Ccr1	0	5.29921	0.616	0.036	0	03_Granulocytes
Pgd	0	3.49857	0.733	0.157	0	03_Granulocytes
Sell	0	3.64277	0.657	0.083	0	03_Granulocytes
Apbb1ip	0	2.58371	0.762	0.189	0	03_Granulocytes
Slfn4	0	7.32842	0.586	0.013	0	03_Granulocytes
Sgms2	0	4.32115	0.623	0.053	0	03_Granulocytes
Pilra	0	6.03676	0.591	0.021	0	03_Granulocytes
Ipcef1	0	4.16997	0.627	0.059	0	03_Granulocytes
Slc2a3	0	4.77681	0.617	0.051	0	03_Granulocytes
Fxyd5	0	2.34053	0.785	0.225	0	03_Granulocytes
Nedd9	0	2.65496	0.739	0.181	0	03_Granulocytes
Gpr141	0	3.50725	0.6	0.042	0	03_Granulocytes
Stx11	0	5.32999	0.592	0.037	0	03_Granulocytes
Hcst	0	3.94531	0.603	0.049	0	03_Granulocytes
Glrx	0	3.45402	0.708	0.155	0	03_Granulocytes
Trem1	0	6.39414	0.574	0.021	0	03_Granulocytes
Vasp	0	3.1345	0.759	0.207	0	03_Granulocytes
Pnkp	0	3.72917	0.668	0.116	0	03_Granulocytes
Antxr2	0	3.91359	0.713	0.161	0	03_Granulocytes
Myo1f	0	3.56817	0.632	0.085	0	03_Granulocytes
Cd300lf	0	4.53183	0.596	0.051	0	03_Granulocytes
Emb	0	2.30868	0.748	0.205	0	03_Granulocytes
Csf3r	0	5.49589	0.591	0.048	0	03_Granulocytes
Srgn	0	3.12816	0.88	0.337	0	03_Granulocytes
Cd53	0	2.1905	0.73	0.189	0	03_Granulocytes
Dhrs9	0	7.79973	0.548	0.008	0	03_Granulocytes
AA467197	0	7.00715	0.551	0.011	0	03_Granulocytes
Chil1	0	6.2104	0.552	0.016	0	03_Granulocytes
Anxa1	0	3.0923	0.901	0.365	0	03_Granulocytes
Lyn	0	1.5101	0.816	0.282	0	03_Granulocytes
Rflnb	0	2.74271	0.637	0.103	0	03_Granulocytes
Dock2	0	1.47721	0.783	0.252	0	03_Granulocytes
Clec4e	0	5.1543	0.564	0.034	0	03_Granulocytes
Anxa3	0	3.18342	0.646	0.118	0	03_Granulocytes
Ltb	0	2.21512	0.62	0.093	0	03_Granulocytes
Lyst	0	2.86939	0.818	0.291	0	03_Granulocytes
Mgst1	0	2.94021	0.774	0.248	0	03_Granulocytes
Cebpd	0	1.64692	0.786	0.266	0	03_Granulocytes
Pag1	0	2.93774	0.68	0.161	0	03_Granulocytes
Plek	0	2.36508	0.659	0.14	0	03_Granulocytes
Ckap4	0	3.22139	0.684	0.168	0	03_Granulocytes
AB124611	0	3.50621	0.6	0.084	0	03_Granulocytes
Anxa2	0	1.8431	0.87	0.356	0	03_Granulocytes
Ltb4r1	0	5.28796	0.538	0.026	0	03_Granulocytes
Fpr2	0	7.09519	0.519	0.008	0	03_Granulocytes
Xdh	0	3.56437	0.587	0.076	0	03_Granulocytes
Serpinb1a	0	3.69716	0.599	0.09	0	03_Granulocytes
Skap2	0	2.47114	0.757	0.25	0	03_Granulocytes
Mir142hg	0	1.33488	0.742	0.235	0	03_Granulocytes
B230208H11Rik	0	5.77806	0.526	0.021	0	03_Granulocytes
Dennd4a	0	2.01446	0.885	0.38	0	03_Granulocytes
Cd3d	0	4.23706	0.525	0.021	0	03_Granulocytes
Vsir	0	3.12682	0.587	0.084	0	03_Granulocytes
Dhrs7	0	2.63709	0.791	0.289	0	03_Granulocytes
Prr13	0	3.17337	0.767	0.265	0	03_Granulocytes
Cebpb	0	2.69437	0.919	0.418	0	03_Granulocytes
Arrb2	0	3.43321	0.599	0.098	0	03_Granulocytes
Itgb2l	0	6.98659	0.509	0.008	0	03_Granulocytes
Ngp	0	7.26462	0.739	0.241	0	03_Granulocytes
Lrrk2	0	3.31762	0.625	0.128	0	03_Granulocytes
Il18rap	0	4.3476	0.524	0.029	0	03_Granulocytes
Mrgpra2b	0	7.01387	0.503	0.008	0	03_Granulocytes
Hck	0	3.24647	0.568	0.073	0	03_Granulocytes
S100a11	0	4.33678	0.984	0.49	0	03_Granulocytes
Cd44	0	2.31943	0.754	0.261	0	03_Granulocytes
Capg	0	2.83061	0.635	0.142	0	03_Granulocytes
Nfam1	0	4.18049	0.548	0.056	0	03_Granulocytes
Clec12a	0	3.15854	0.556	0.065	0	03_Granulocytes
Clec4d	0	6.35204	0.52	0.031	0	03_Granulocytes
Taldo1	0	2.87178	0.965	0.476	0	03_Granulocytes
Cd24a	0	1.22037	0.738	0.25	0	03_Granulocytes
Actn1	0	2.22944	0.62	0.136	0	03_Granulocytes
Fgr	0	4.50105	0.512	0.033	0	03_Granulocytes
Arpc1b	0	2.14036	0.904	0.426	0	03_Granulocytes
Plp2	0	3.22748	0.585	0.107	0	03_Granulocytes
Cap1	0	2.34864	0.853	0.376	0	03_Granulocytes
Fcgr3	0	2.8698	0.551	0.076	0	03_Granulocytes
Myh9	0	2.24084	0.827	0.353	0	03_Granulocytes
Hmgb2	0	2.27757	0.979	0.506	0	03_Granulocytes
Thbs1	0	5.43177	0.517	0.045	0	03_Granulocytes
2310001H17Rik	0	3.69232	0.554	0.084	0	03_Granulocytes
Trib1	0	3.54491	0.555	0.085	0	03_Granulocytes
Sp140	0	3.18866	0.563	0.097	0	03_Granulocytes
Limd2	0	1.95891	0.696	0.23	0	03_Granulocytes
Ogfrl1	0	2.47523	0.703	0.238	0	03_Granulocytes
Cnn2	0	2.74753	0.582	0.119	0	03_Granulocytes
Hcls1	0	2.69792	0.594	0.131	0	03_Granulocytes
Glipr2	0	3.7807	0.522	0.06	0	03_Granulocytes
Flna	0	2.63674	0.618	0.159	0	03_Granulocytes
Cpne2	0	3.70046	0.536	0.079	0	03_Granulocytes
Dock8	0	1.7844	0.665	0.21	0	03_Granulocytes
Cotl1	0	2.01378	0.777	0.323	0	03_Granulocytes
Fam129a	0	3.0798	0.535	0.083	0	03_Granulocytes
Mrpl33	0	2.17471	0.806	0.356	0	03_Granulocytes
Fam107b	0	1.44131	0.706	0.256	0	03_Granulocytes
Ppp1r18	0	2.66793	0.589	0.139	0	03_Granulocytes
Ptpre	0	2.46333	0.6	0.156	0	03_Granulocytes
Actr3	0	2.16173	0.905	0.462	0	03_Granulocytes
Zyx	0	2.98743	0.57	0.129	0	03_Granulocytes
Rhog	0	2.6916	0.593	0.153	0	03_Granulocytes
G0s2	0	3.79791	0.652	0.216	0	03_Granulocytes
Syk	0	1.30951	0.64	0.209	0	03_Granulocytes
Lbr	0	1.86974	0.677	0.247	0	03_Granulocytes
Sh3bgrl3	0	2.22164	0.861	0.435	0	03_Granulocytes
Cxcl2	0	3.54575	0.54	0.116	0	03_Granulocytes
Fyb	0	2.176	0.553	0.131	0	03_Granulocytes
March1	0	2.71513	0.504	0.083	0	03_Granulocytes
Camp	0	6.62276	0.743	0.328	0	03_Granulocytes
Cdk2ap2	0	2.49615	0.712	0.297	0	03_Granulocytes
Hmgn2	0	2.49613	0.671	0.26	0	03_Granulocytes
Ostf1	0	2.15067	0.896	0.493	0	03_Granulocytes
R3hdm4	0	2.33965	0.619	0.217	0	03_Granulocytes
Gpx1	0	1.1532	0.839	0.437	0	03_Granulocytes
Litaf	0	2.2094	0.718	0.316	0	03_Granulocytes
Nadk	0	2.34788	0.626	0.225	0	03_Granulocytes
Rab8b	0	2.06826	0.715	0.314	0	03_Granulocytes
Laptm5	0	1.01595	0.619	0.22	0	03_Granulocytes
Svil	0	1.7195	0.76	0.361	0	03_Granulocytes
Fgd4	0	2.154	0.629	0.232	0	03_Granulocytes
Samd9l	0	1.94366	0.665	0.271	0	03_Granulocytes
Nudt4	0	2.02097	0.66	0.267	0	03_Granulocytes
Lpcat2	0	2.59512	0.501	0.108	0	03_Granulocytes
Mcl1	0	2.03655	0.892	0.501	0	03_Granulocytes
Cyba	0	2.39716	0.947	0.557	0	03_Granulocytes
Cd9	0	0.799636	0.887	0.5	0	03_Granulocytes
Atg3	0	2.23348	0.685	0.299	0	03_Granulocytes
Cyb5r4	0	2.42561	0.57	0.184	0	03_Granulocytes
Anxa11	0	2.6886	0.505	0.121	0	03_Granulocytes
Entpd1	0	3.12711	0.505	0.121	0	03_Granulocytes
Mettl9	0	2.22001	0.687	0.305	0	03_Granulocytes
Arpc5	0	2.07618	0.923	0.542	0	03_Granulocytes
Prdx5	0	3.04489	0.917	0.539	0	03_Granulocytes
1110008F13Rik	0	1.84753	0.745	0.369	0	03_Granulocytes
Atp11b	0	2.07628	0.674	0.299	0	03_Granulocytes
Prkcb	0	1.17924	0.679	0.305	0	03_Granulocytes
Fam49b	0	1.39849	0.808	0.436	0	03_Granulocytes
Arhgap30	0	1.97716	0.51	0.14	0	03_Granulocytes
Adipor1	0	1.95771	0.7	0.333	0	03_Granulocytes
S100a8	0	7.38633	0.983	0.621	0	03_Granulocytes
Xylt1	0	2.23106	0.534	0.173	0	03_Granulocytes
Lrmp	0	1.27088	0.531	0.17	0	03_Granulocytes
Cdc42se1	0	2.08352	0.585	0.225	0	03_Granulocytes
Elmo1	0	1.01699	0.687	0.328	0	03_Granulocytes
Dach1	0	1.23511	0.627	0.269	0	03_Granulocytes
Gsr	0	2.25689	0.526	0.174	0	03_Granulocytes
Tkt	0	2.06057	0.745	0.396	0	03_Granulocytes
Capza1	0	1.60593	0.729	0.381	0	03_Granulocytes
Samhd1	0	1.94251	0.614	0.267	0	03_Granulocytes
Rap1b	0	1.43023	0.816	0.469	0	03_Granulocytes
Myl12b	0	1.85785	0.94	0.597	0	03_Granulocytes
Fry	0	1.48917	0.54	0.198	0	03_Granulocytes
Alcam	0	1.96686	0.508	0.169	0	03_Granulocytes
Vav3	0	1.45775	0.593	0.257	0	03_Granulocytes
Ikzf1	0	1.04945	0.547	0.215	0	03_Granulocytes
Arpc2	0	1.84845	0.946	0.614	0	03_Granulocytes
Arpc3	0	1.69972	0.927	0.598	0	03_Granulocytes
Msn	0	1.1785	0.74	0.411	0	03_Granulocytes
Gpi1	0	1.55921	0.695	0.367	0	03_Granulocytes
Klf6	0	1.12378	0.683	0.356	0	03_Granulocytes
Grina	0	2.06377	0.576	0.251	0	03_Granulocytes
Tln1	0	1.53668	0.761	0.438	0	03_Granulocytes
Kdm7a	0	1.71528	0.588	0.267	0	03_Granulocytes
St3gal5	0	1.47482	0.637	0.317	0	03_Granulocytes
Diaph1	0	1.59437	0.612	0.294	0	03_Granulocytes
Card19	0	1.80286	0.57	0.254	0	03_Granulocytes
Cdkn2d	0	1.49451	0.539	0.226	0	03_Granulocytes
Grk2	0	1.42343	0.534	0.221	0	03_Granulocytes
Cmip	0	1.70821	0.617	0.304	0	03_Granulocytes
Cytip	0	1.23026	0.511	0.199	0	03_Granulocytes
Cers6	0	1.10908	0.62	0.309	0	03_Granulocytes
Dstn	0	2.21764	0.764	0.453	0	03_Granulocytes
Zcchc6	0	1.57789	0.661	0.354	0	03_Granulocytes
Ptpn18	0	1.01339	0.502	0.195	0	03_Granulocytes
Atxn10	0	1.66109	0.693	0.386	0	03_Granulocytes
Nin	0	1.58234	0.516	0.212	0	03_Granulocytes
Ptpn1	0	1.62067	0.617	0.314	0	03_Granulocytes
Fbxl5	0	2.62675	0.558	0.256	0	03_Granulocytes
Rasa2	0	2.00246	0.517	0.223	0	03_Granulocytes
Sri	0	1.68592	0.732	0.438	0	03_Granulocytes
Pkm	0	1.11031	0.734	0.442	0	03_Granulocytes
4932438A13Rik	0	1.73224	0.682	0.391	0	03_Granulocytes
Ccnd3	0	0.867407	0.77	0.479	0	03_Granulocytes
Abracl	0	1.4474	0.578	0.287	0	03_Granulocytes
Btg1	0	1.48335	0.896	0.606	0	03_Granulocytes
Tmcc1	0	1.82287	0.737	0.447	0	03_Granulocytes
Tpm3	0	1.20508	0.76	0.474	0	03_Granulocytes
Iqgap1	0	1.40479	0.882	0.596	0	03_Granulocytes
Zfp36	0	0.875685	0.781	0.496	0	03_Granulocytes
Sp100	0	0.943782	0.52	0.237	0	03_Granulocytes
Bcl10	0	1.61625	0.532	0.25	0	03_Granulocytes
Lamtor4	0	1.55312	0.639	0.358	0	03_Granulocytes
Rab7	0	1.62327	0.715	0.435	0	03_Granulocytes
Ndel1	0	1.75403	0.55	0.273	0	03_Granulocytes
Lrrfip1	0	1.28469	0.605	0.329	0	03_Granulocytes
Rgs2	0	1.22376	0.613	0.337	0	03_Granulocytes
Degs1	0	1.38831	0.565	0.293	0	03_Granulocytes
Ssh2	0	1.0385	0.71	0.438	0	03_Granulocytes
Actr2	0	1.1948	0.686	0.416	0	03_Granulocytes
Suco	0	1.7236	0.568	0.298	0	03_Granulocytes
Txn1	0	1.87301	0.947	0.677	0	03_Granulocytes
Cdk11b	0	1.55086	0.59	0.322	0	03_Granulocytes
Ankrd44	0	1.16985	0.629	0.365	0	03_Granulocytes
Arpc4	0	1.23309	0.61	0.347	0	03_Granulocytes
Cpne3	0	1.93861	0.545	0.285	0	03_Granulocytes
Sh3kbp1	0	0.946477	0.548	0.289	0	03_Granulocytes
Pfn1	0	2.30763	0.987	0.729	0	03_Granulocytes
Gab2	0	1.50586	0.594	0.339	0	03_Granulocytes
Tsc22d4	0	1.15526	0.649	0.395	0	03_Granulocytes
Gnai2	0	1.46621	0.947	0.693	0	03_Granulocytes
Rassf3	0	1.47137	0.541	0.292	0	03_Granulocytes
Golim4	0	1.28904	0.529	0.283	0	03_Granulocytes
Ptp4a1	0	1.53011	0.524	0.282	0	03_Granulocytes
Hipk1	0	1.20422	0.586	0.344	0	03_Granulocytes
Tnfaip8	0	0.953547	0.517	0.277	0	03_Granulocytes
H2afj	0	1.09584	0.646	0.407	0	03_Granulocytes
Igf1r	0	0.947784	0.681	0.443	0	03_Granulocytes
Klf13	0	0.821947	0.63	0.395	0	03_Granulocytes
Rnf130	0	1.0236	0.667	0.433	0	03_Granulocytes
Sat1	0	0.836344	0.79	0.556	0	03_Granulocytes
Grb2	0	1.06344	0.613	0.382	0	03_Granulocytes
Nfkbiz	0	1.28627	0.501	0.27	0	03_Granulocytes
H2-D1	0	1.04532	0.936	0.707	0	03_Granulocytes
Aprt	0	1.27801	0.515	0.287	0	03_Granulocytes
Smap2	0	1.269	0.512	0.285	0	03_Granulocytes
Tecr	0	1.16079	0.67	0.443	0	03_Granulocytes
Picalm	0	1.42281	0.66	0.434	0	03_Granulocytes
Lims1	0	1.2449	0.661	0.435	0	03_Granulocytes
Ptbp3	0	0.878059	0.676	0.453	0	03_Granulocytes
Sbno1	0	1.65682	0.518	0.297	0	03_Granulocytes
Pak2	0	1.00219	0.72	0.499	0	03_Granulocytes
Lmo4	0	0.541327	0.637	0.418	0	03_Granulocytes
Arfgef1	0	1.27938	0.565	0.348	0	03_Granulocytes
Ppp2r5a	0	0.871731	0.561	0.345	0	03_Granulocytes
Riok3	0	1.19941	0.513	0.297	0	03_Granulocytes
Clic1	0	0.749437	0.835	0.619	0	03_Granulocytes
S100a9	0	7.4905	0.991	0.777	0	03_Granulocytes
Vim	0	0.511518	0.696	0.486	0	03_Granulocytes
Fam32a	0	1.23196	0.608	0.399	0	03_Granulocytes
Prdx6	0	1.07905	0.66	0.457	0	03_Granulocytes
Npepps	0	1.25807	0.551	0.349	0	03_Granulocytes
Max	0	1.13322	0.524	0.322	0	03_Granulocytes
Dusp1	0	1.42314	0.707	0.505	0	03_Granulocytes
Gnai3	0	1.01073	0.548	0.347	0	03_Granulocytes
Stk38	0	1.07965	0.515	0.315	0	03_Granulocytes
Pgam1	0	0.534245	0.668	0.468	0	03_Granulocytes
Cfl1	0	0.815001	0.855	0.661	0	03_Granulocytes
Mbd2	0	0.968786	0.562	0.37	0	03_Granulocytes
Kpna4	0	1.68354	0.614	0.422	0	03_Granulocytes
Dazap2	0	1.02384	0.555	0.372	0	03_Granulocytes
Osbpl9	0	1.27539	0.63	0.447	0	03_Granulocytes
Aldh2	0	0.92737	0.738	0.561	0	03_Granulocytes
Ssu72	0	0.746223	0.673	0.497	0	03_Granulocytes
Gng5	0	0.986306	0.942	0.766	0	03_Granulocytes
Gnb2	0	0.804483	0.815	0.644	0	03_Granulocytes
Cdc42	0	0.887793	0.921	0.758	0	03_Granulocytes
Map1lc3b	0	1.02788	0.798	0.639	0	03_Granulocytes
Sh3glb1	0	0.831785	0.694	0.539	0	03_Granulocytes
Sem1	0	1.34811	0.902	0.749	0	03_Granulocytes
Gapdh	0	0.550679	0.823	0.671	0	03_Granulocytes
Gabarap	0	0.65594	0.916	0.765	0	03_Granulocytes
Actg1	0	1.61891	0.992	0.842	0	03_Granulocytes
Scp2	0	1.17503	0.63	0.482	0	03_Granulocytes
Myl6	0	1.15503	0.935	0.798	0	03_Granulocytes
Rhoa	0	0.52068	0.858	0.727	0	03_Granulocytes
Serf2	0	0.833066	0.954	0.846	0	03_Granulocytes
H3f3a	0	0.748813	0.987	0.902	0	03_Granulocytes
Ftl1	0	0.675221	0.985	0.92	0	03_Granulocytes
Tmsb4x	0	2.58494	0.999	0.937	0	03_Granulocytes
Actb	0	1.95836	0.999	0.943	0	03_Granulocytes
Numb	2.11066e-298	0.918726	0.511	0.335	5.33427e-294	03_Granulocytes
Phf20l1	7.4612e-297	0.842447	0.574	0.408	1.88567e-292	03_Granulocytes
Ube2d3	2.28005e-293	0.608416	0.734	0.588	5.76237e-289	03_Granulocytes
Capzb	9.61194e-290	0.635591	0.687	0.516	2.42923e-285	03_Granulocytes
Serp1	3.74254e-287	0.637213	0.53	0.339	9.45852e-283	03_Granulocytes
Ppp3ca	1.12773e-279	0.584012	0.754	0.613	2.85011e-275	03_Granulocytes
Ppp1ca	3.89253e-266	0.591994	0.605	0.44	9.83758e-262	03_Granulocytes
Atp6v0e	6.07034e-266	0.517847	0.783	0.633	1.53416e-261	03_Granulocytes
Ube2b	4.41663e-245	0.743378	0.672	0.52	1.11622e-240	03_Granulocytes
Tspo	9.43925e-241	0.538529	0.665	0.519	2.38558e-236	03_Granulocytes
H2afz	1.38134e-239	0.56449	0.771	0.686	3.49107e-235	03_Granulocytes
Ppp1r2	3.86364e-239	0.604948	0.635	0.468	9.76458e-235	03_Granulocytes
Jak1	4.829e-223	0.639094	0.628	0.474	1.22043e-218	03_Granulocytes
Ncor1	5.53691e-218	0.63104	0.767	0.659	1.39934e-213	03_Granulocytes
Mpc2	1.44286e-209	0.573732	0.626	0.494	3.64653e-205	03_Granulocytes
Pten	2.78402e-201	0.532419	0.64	0.497	7.03606e-197	03_Granulocytes
Ifitm2	7.94711e-194	0.924208	0.727	0.573	2.00847e-189	03_Granulocytes
Vamp8	2.60131e-182	0.523974	0.603	0.45	6.57429e-178	03_Granulocytes
Tnrc6b	8.50903e-180	0.515741	0.736	0.631	2.15049e-175	03_Granulocytes
Rock1	8.79963e-177	0.541548	0.692	0.593	2.22393e-172	03_Granulocytes
1810058I24Rik	1.51198e-163	0.593186	0.553	0.42	3.82123e-159	03_Granulocytes
Pnpla8	1.06715e-151	0.6827	0.511	0.394	2.697e-147	03_Granulocytes
Irf2	5.51027e-150	0.634304	0.568	0.439	1.39261e-145	03_Granulocytes
Supt4a	5.88906e-143	0.587274	0.551	0.42	1.48834e-138	03_Granulocytes
Rac1	1.50313e-142	0.511149	0.649	0.53	3.79885e-138	03_Granulocytes
Smim14	1.62677e-138	0.519688	0.588	0.506	4.11132e-134	03_Granulocytes
Nfkbia	1.1807e-130	0.893568	0.755	0.634	2.98399e-126	03_Granulocytes
Tax1bp1	1.09407e-129	0.506709	0.744	0.645	2.76505e-125	03_Granulocytes
Ypel3	5.05483e-126	0.635265	0.585	0.487	1.27751e-121	03_Granulocytes
Chmp4b	3.17809e-125	0.576159	0.541	0.423	8.03199e-121	03_Granulocytes
Nsd3	1.33122e-114	0.594659	0.582	0.481	3.36439e-110	03_Granulocytes
Ralgapa1	2.33814e-106	0.652173	0.54	0.441	5.90919e-102	03_Granulocytes
Fcho2	7.3939e-82	0.538276	0.548	0.467	1.86866e-77	03_Granulocytes
Siglech	0	7.09776	0.974	0.032	0	04_DCs
Cox6a2	0	8.04255	0.913	0.012	0	04_DCs
Rnase6	0	5.44308	0.971	0.076	0	04_DCs
Runx2	0	5.15472	0.971	0.106	0	04_DCs
Mpeg1	0	4.64049	0.949	0.088	0	04_DCs
Irf8	0	5.54395	0.994	0.152	0	04_DCs
Bcl11a	0	4.12098	0.938	0.116	0	04_DCs
Sell	0	3.70563	0.94	0.126	0	04_DCs
St8sia4	0	4.30133	0.958	0.16	0	04_DCs
Lair1	0	4.98035	0.853	0.056	0	04_DCs
Plac8	0	3.83302	0.996	0.2	0	04_DCs
Mctp2	0	4.29819	0.9	0.131	0	04_DCs
Selplg	0	3.4431	0.924	0.156	0	04_DCs
Kmo	0	5.38106	0.79	0.03	0	04_DCs
Ighm	0	1.12305	0.965	0.208	0	04_DCs
Ly6c2	0	3.38744	0.868	0.111	0	04_DCs
Ctss	0	1.5044	0.928	0.172	0	04_DCs
Cd7	0	6.52988	0.764	0.01	0	04_DCs
Cadm1	0	3.42011	0.897	0.147	0	04_DCs
Tyrobp	0	2.75765	0.986	0.241	0	04_DCs
Kynu	0	5.97053	0.761	0.02	0	04_DCs
Lsp1	0	2.85967	0.969	0.23	0	04_DCs
Ly86	0	2.83858	0.835	0.101	0	04_DCs
Fyb	0	3.35208	0.894	0.161	0	04_DCs
Clec12a	0	3.57295	0.824	0.101	0	04_DCs
Upb1	0	7.2569	0.73	0.01	0	04_DCs
Cybb	0	2.49551	0.894	0.178	0	04_DCs
Tex2	0	4.02362	0.863	0.156	0	04_DCs
Il7r	0	2.47934	0.826	0.121	0	04_DCs
Pacsin1	0	4.95901	0.75	0.045	0	04_DCs
Tagln2	0	3.1205	0.989	0.287	0	04_DCs
Pkib	0	5.19096	0.747	0.046	0	04_DCs
Cytip	0	2.63129	0.919	0.22	0	04_DCs
Jaml	0	3.19997	0.779	0.082	0	04_DCs
Flt3	0	5.34905	0.725	0.028	0	04_DCs
Ramp1	0	3.28023	0.824	0.129	0	04_DCs
H2-Aa	0	2.98534	0.821	0.127	0	04_DCs
Eepd1	0	4.74522	0.753	0.061	0	04_DCs
Grm8	0	6.96387	0.725	0.034	0	04_DCs
Gria3	0	3.55311	0.826	0.136	0	04_DCs
Blnk	0	1.99036	0.845	0.159	0	04_DCs
Nucb2	0	3.60613	0.827	0.144	0	04_DCs
Klrd1	0	4.22964	0.698	0.02	0	04_DCs
Fyn	0	3.3281	0.872	0.194	0	04_DCs
Cd74	0	2.62415	0.873	0.195	0	04_DCs
Fcer1g	0	1.15832	0.893	0.219	0	04_DCs
Rftn1	0	3.54841	0.793	0.119	0	04_DCs
Ptprc	0	2.21836	0.954	0.289	0	04_DCs
Tubgcp5	0	4.04971	0.808	0.144	0	04_DCs
Ccr9	0	6.77935	0.683	0.02	0	04_DCs
Pld4	0	3.7821	0.733	0.072	0	04_DCs
Tbc1d8	0	3.60053	0.777	0.117	0	04_DCs
Mef2c	0	2.78729	0.988	0.328	0	04_DCs
Ctsh	0	2.75059	0.934	0.276	0	04_DCs
Alox5ap	0	1.39903	0.841	0.185	0	04_DCs
Unc93b1	0	2.28875	0.929	0.274	0	04_DCs
Rac2	0	1.66194	0.934	0.281	0	04_DCs
Dirc2	0	3.47651	0.821	0.168	0	04_DCs
Stk17b	0	2.29143	0.935	0.284	0	04_DCs
Plekhm3	0	3.51634	0.835	0.184	0	04_DCs
Laptm5	0	2.04487	0.9	0.249	0	04_DCs
Tmem229b	0	4.62888	0.693	0.054	0	04_DCs
Cacna1e	0	3.1715	0.73	0.094	0	04_DCs
Smim5	0	4.70729	0.698	0.065	0	04_DCs
Sik1	0	2.45071	0.878	0.248	0	04_DCs
Dusp5	0	2.56713	0.761	0.132	0	04_DCs
Cd209d	0	8.93272	0.627	0.003	0	04_DCs
Gpr171	0	3.62439	0.686	0.066	0	04_DCs
Dock2	0	1.65989	0.913	0.293	0	04_DCs
Cyth4	0	3.46323	0.704	0.086	0	04_DCs
Tmem163	0	3.09505	0.68	0.066	0	04_DCs
Ikzf1	0	2.08686	0.852	0.239	0	04_DCs
Ptpn18	0	2.07321	0.828	0.216	0	04_DCs
H2-Ab1	0	2.8213	0.706	0.103	0	04_DCs
Bloc1s2	0	2.84531	0.796	0.194	0	04_DCs
Napsa	0	2.35332	0.733	0.132	0	04_DCs
Iqgap2	0	2.3216	0.846	0.245	0	04_DCs
Slc38a1	0	2.80152	0.879	0.281	0	04_DCs
Apba1	0	2.9527	0.709	0.112	0	04_DCs
Card11	0	4.65196	0.623	0.028	0	04_DCs
Lyn	0	1.64958	0.917	0.323	0	04_DCs
Grn	0	2.47751	0.881	0.288	0	04_DCs
Pip4k2a	0	2.45383	0.875	0.284	0	04_DCs
Syk	0	1.37203	0.83	0.242	0	04_DCs
Uvrag	0	2.9797	0.886	0.3	0	04_DCs
P2ry14	0	4.79377	0.63	0.044	0	04_DCs
Psmb8	0	2.03682	0.828	0.245	0	04_DCs
Ier5	0	1.97543	0.821	0.239	0	04_DCs
Slc9a9	0	2.19065	0.797	0.216	0	04_DCs
Snx5	0	2.52053	0.866	0.285	0	04_DCs
Dap	0	2.67118	0.83	0.252	0	04_DCs
Tspan13	0	2.1613	0.868	0.295	0	04_DCs
Apbb1ip	0	1.96493	0.806	0.234	0	04_DCs
Arhgef6	0	2.95128	0.744	0.172	0	04_DCs
Fgr	0	3.25023	0.642	0.07	0	04_DCs
Ahnak	0	2.05992	0.868	0.297	0	04_DCs
Inpp5d	0	1.67012	0.798	0.228	0	04_DCs
Cd209a	0	6.37574	0.578	0.008	0	04_DCs
Itga4	0	2.44093	0.796	0.227	0	04_DCs
Bst2	0	3.80912	0.994	0.428	0	04_DCs
Alcam	0	2.25142	0.757	0.193	0	04_DCs
[truncated: 3,401 more rows]

## Sheet: Non-immune_cell_markers
gene	p_val	avg_log2FC	pct.1	pct.2	p_val_adj	cluster
Ptprq	0	9.24231	0.986	0.028	0	10_Hair cells
Smpx	0	9.10581	0.961	0.013	0	10_Hair cells
Elmod1	0	8.53918	0.951	0.01	0	10_Hair cells
Xirp2	0	9.17662	0.942	0.007	0	10_Hair cells
Cabp2	0	9.57882	0.939	0.005	0	10_Hair cells
Espn	0	7.56162	0.953	0.03	0	10_Hair cells
Ptprz1	0	5.62642	0.971	0.048	0	10_Hair cells
Pls1	0	6.59719	0.96	0.043	0	10_Hair cells
Ccdc68	0	7.80306	0.928	0.014	0	10_Hair cells
Rbm24	0	6.08289	0.942	0.029	0	10_Hair cells
Acbd7	0	9.24007	0.92	0.01	0	10_Hair cells
Otof	0	8.96642	0.917	0.009	0	10_Hair cells
Spag16	0	9.34992	0.915	0.009	0	10_Hair cells
Erich3	0	8.88235	0.905	0.009	0	10_Hair cells
Ankfn1	0	6.96076	0.928	0.033	0	10_Hair cells
Bdnf	0	9.82873	0.891	0.003	0	10_Hair cells
Kcna10	0	9.8027	0.89	0.003	0	10_Hair cells
Pak3	0	5.98145	0.928	0.045	0	10_Hair cells
Armc4	0	9.63276	0.887	0.004	0	10_Hair cells
Loxhd1	0	9.53235	0.883	0.004	0	10_Hair cells
Gabrb3	0	7.32002	0.897	0.019	0	10_Hair cells
Hsd17b7	0	6.40764	0.942	0.065	0	10_Hair cells
Cxcl14	0	7.38035	0.89	0.016	0	10_Hair cells
Pacrg	0	6.05609	0.915	0.045	0	10_Hair cells
Syt14	0	6.78555	0.882	0.016	0	10_Hair cells
Pcsk5	0	5.62426	0.942	0.077	0	10_Hair cells
Pou4f3	0	9.82676	0.864	0.002	0	10_Hair cells
Nrxn3	0	6.0807	0.966	0.105	0	10_Hair cells
Ofcc1	0	9.35357	0.865	0.005	0	10_Hair cells
Lrrc10b	0	6.91524	0.872	0.012	0	10_Hair cells
Gm9195	0	10.0436	0.861	0.002	0	10_Hair cells
Calml4	0	5.4273	0.943	0.085	0	10_Hair cells
Myo3b	0	7.85465	0.872	0.015	0	10_Hair cells
Ppp1r27	0	7.67121	0.865	0.009	0	10_Hair cells
Gm13599	0	11.0482	0.857	0.002	0	10_Hair cells
Mkrn2os	0	9.44686	0.853	0.002	0	10_Hair cells
1110017D15Rik	0	7.44205	0.867	0.017	0	10_Hair cells
Agbl4	0	5.96394	0.89	0.043	0	10_Hair cells
Hist3h2ba	0	6.54171	0.872	0.029	0	10_Hair cells
Kcnh7	0	7.51403	0.864	0.023	0	10_Hair cells
Scg5	0	4.23966	0.887	0.047	0	10_Hair cells
Ap3b2	0	7.61771	0.851	0.011	0	10_Hair cells
Gpx2	0	3.8294	0.871	0.032	0	10_Hair cells
Ctnnd2	0	4.00025	0.945	0.111	0	10_Hair cells
Cfap69	0	6.69379	0.85	0.017	0	10_Hair cells
Tmc1	0	8.2219	0.842	0.009	0	10_Hair cells
Gfi1	0	6.75684	0.854	0.022	0	10_Hair cells
Mindy4b-ps	0	9.53331	0.834	0.003	0	10_Hair cells
Ralyl	0	5.90006	0.898	0.069	0	10_Hair cells
Ano3	0	5.5327	0.872	0.044	0	10_Hair cells
Kcp	0	8.18464	0.834	0.006	0	10_Hair cells
Nkain2	0	3.97236	0.91	0.085	0	10_Hair cells
Spag6l	0	6.95103	0.842	0.017	0	10_Hair cells
Ccdc30	0	6.10108	0.848	0.024	0	10_Hair cells
Sorbs2	0	3.9904	0.945	0.123	0	10_Hair cells
E230025N22Rik	0	8.52861	0.827	0.005	0	10_Hair cells
Adgrv1	0	6.43361	0.843	0.023	0	10_Hair cells
Grxcr1	0	9.20741	0.822	0.003	0	10_Hair cells
Ttc21a	0	7.99104	0.827	0.009	0	10_Hair cells
Myo15	0	7.1115	0.83	0.012	0	10_Hair cells
Cd164l2	0	8.0695	0.824	0.009	0	10_Hair cells
Tmem178b	0	5.69079	0.838	0.027	0	10_Hair cells
Mtus2	0	5.7332	0.854	0.046	0	10_Hair cells
Cfap126	0	7.69964	0.814	0.009	0	10_Hair cells
Csmd1	0	4.6046	0.875	0.07	0	10_Hair cells
Cpe	0	3.99414	0.926	0.124	0	10_Hair cells
Rab3ip	0	4.68004	0.907	0.106	0	10_Hair cells
Dnajc5b	0	6.43619	0.817	0.016	0	10_Hair cells
Kcnma1	0	4.3986	0.882	0.082	0	10_Hair cells
Dytn	0	9.44625	0.801	0.002	0	10_Hair cells
D630023F18Rik	0	8.65107	0.803	0.005	0	10_Hair cells
2010300C02Rik	0	6.0871	0.821	0.023	0	10_Hair cells
Apba1	0	4.05502	0.903	0.106	0	10_Hair cells
Hcn1	0	5.38987	0.828	0.031	0	10_Hair cells
Kncn	0	9.49869	0.797	0.002	0	10_Hair cells
Rnf150	0	4.39768	0.882	0.089	0	10_Hair cells
Cfap206	0	9.05085	0.794	0.003	0	10_Hair cells
Ccdc65	0	8.83557	0.794	0.003	0	10_Hair cells
Nefm	0	4.26524	0.827	0.041	0	10_Hair cells
Spef2	0	6.16132	0.807	0.022	0	10_Hair cells
Veph1	0	4.1519	0.855	0.07	0	10_Hair cells
Lmo7	0	3.73287	0.875	0.091	0	10_Hair cells
Dynlrb2	0	8.73264	0.786	0.004	0	10_Hair cells
Msrb3	0	3.95304	0.878	0.097	0	10_Hair cells
Akap6	0	5.05207	0.818	0.037	0	10_Hair cells
Gm32742	0	8.76876	0.784	0.004	0	10_Hair cells
Dnah6	0	6.43611	0.791	0.013	0	10_Hair cells
Ush1c	0	6.11965	0.796	0.019	0	10_Hair cells
1700012P22Rik	0	10.2991	0.775	0.002	0	10_Hair cells
Gm30191	0	8.33692	0.776	0.004	0	10_Hair cells
Drc1	0	8.40709	0.775	0.004	0	10_Hair cells
1700007G11Rik	0	6.99634	0.786	0.015	0	10_Hair cells
Lhfpl5	0	8.70507	0.776	0.005	0	10_Hair cells
Rsph1	0	4.31823	0.821	0.05	0	10_Hair cells
Abca5	0	4.05523	0.872	0.103	0	10_Hair cells
Sh2d4b	0	5.28326	0.824	0.056	0	10_Hair cells
Enkur	0	5.04932	0.807	0.041	0	10_Hair cells
Dlg2	0	3.73778	0.89	0.125	0	10_Hair cells
Trim36	0	5.71434	0.791	0.026	0	10_Hair cells
A730017C20Rik	0	5.4858	0.793	0.03	0	10_Hair cells
Pjvk	0	8.89941	0.761	0.002	0	10_Hair cells
Ttc29	0	9.24658	0.761	0.002	0	10_Hair cells
Fbxo2	0	1.97092	0.944	0.186	0	10_Hair cells
Iqcg	0	6.19869	0.776	0.019	0	10_Hair cells
Wdr63	0	8.32906	0.758	0.003	0	10_Hair cells
Tekt1	0	8.99193	0.758	0.003	0	10_Hair cells
Pifo	0	8.82981	0.756	0.002	0	10_Hair cells
Srgap1	0	3.01607	0.828	0.075	0	10_Hair cells
Tmem117	0	3.83595	0.923	0.17	0	10_Hair cells
Hydin	0	8.60597	0.756	0.004	0	10_Hair cells
Pcdh20	0	8.20113	0.761	0.01	0	10_Hair cells
Irx2	0	4.79014	0.813	0.062	0	10_Hair cells
Dner	0	3.41796	0.814	0.064	0	10_Hair cells
Ttll3	0	5.00504	0.785	0.036	0	10_Hair cells
Dnah5	0	8.61082	0.753	0.004	0	10_Hair cells
Cfap43	0	4.27367	0.884	0.135	0	10_Hair cells
Ica1	0	3.79909	0.848	0.103	0	10_Hair cells
Chst9	0	4.16192	0.797	0.052	0	10_Hair cells
Shank2	0	5.98505	0.765	0.021	0	10_Hair cells
Lrtm2	0	8.99687	0.746	0.003	0	10_Hair cells
Fam183b	0	9.78443	0.744	0.001	0	10_Hair cells
Dnah9	0	6.83794	0.753	0.011	0	10_Hair cells
Erc2	0	3.75969	0.805	0.064	0	10_Hair cells
Plch1	0	6.18549	0.757	0.016	0	10_Hair cells
Rims2	0	4.8416	0.777	0.037	0	10_Hair cells
Mns1	0	5.11722	0.78	0.041	0	10_Hair cells
Cfap52	0	8.89279	0.741	0.002	0	10_Hair cells
Cdkl4	0	6.56543	0.75	0.011	0	10_Hair cells
6530403H02Rik	0	9.82143	0.741	0.003	0	10_Hair cells
Chrna9	0	7.24367	0.742	0.007	0	10_Hair cells
Pcdh15	0	2.98286	0.835	0.101	0	10_Hair cells
Map9	0	5.53741	0.76	0.028	0	10_Hair cells
Dnah11	0	6.74887	0.743	0.012	0	10_Hair cells
Pcdh7	0	3.11143	0.873	0.144	0	10_Hair cells
Kcnh8	0	6.85848	0.74	0.011	0	10_Hair cells
Cfap54	0	3.08924	0.84	0.112	0	10_Hair cells
Lrriq1	0	8.25443	0.733	0.005	0	10_Hair cells
Kcnab1	0	6.11611	0.786	0.059	0	10_Hair cells
Ift74	0	3.64168	0.86	0.133	0	10_Hair cells
Cfap77	0	6.26324	0.745	0.019	0	10_Hair cells
Chrna10	0	9.66717	0.726	0.001	0	10_Hair cells
Ccdc39	0	5.63532	0.746	0.022	0	10_Hair cells
Kif27	0	7.03664	0.732	0.008	0	10_Hair cells
Myo1h	0	7.60497	0.729	0.007	0	10_Hair cells
Nefl	0	3.4345	0.754	0.034	0	10_Hair cells
Me1	0	4.09613	0.796	0.078	0	10_Hair cells
Ccser1	0	3.46753	0.877	0.159	0	10_Hair cells
Osbpl3	0	4.19122	0.779	0.062	0	10_Hair cells
Rnf128	0	4.89941	0.752	0.036	0	10_Hair cells
Id4	0	3.45819	0.814	0.1	0	10_Hair cells
Cib3	0	9.52369	0.717	0.004	0	10_Hair cells
Rasal2	0	3.90136	0.953	0.241	0	10_Hair cells
Ano4	0	2.85551	0.914	0.202	0	10_Hair cells
Zfp474	0	9.92012	0.713	0.001	0	10_Hair cells
Bex2	0	3.85099	0.751	0.04	0	10_Hair cells
Mlf1	0	5.91773	0.738	0.029	0	10_Hair cells
Hs3st5	0	5.94453	0.733	0.024	0	10_Hair cells
Nme5	0	6.11034	0.724	0.015	0	10_Hair cells
Snap91	0	5.15949	0.725	0.021	0	10_Hair cells
Fam81b	0	8.35614	0.708	0.004	0	10_Hair cells
Kif21a	0	2.88195	0.862	0.158	0	10_Hair cells
Fbxo32	0	4.23107	0.826	0.124	0	10_Hair cells
Pgm2l1	0	3.28109	0.882	0.181	0	10_Hair cells
Mapk10	0	4.99018	0.731	0.033	0	10_Hair cells
Clic5	0	3.70964	0.752	0.054	0	10_Hair cells
Cfap65	0	9.40367	0.697	0.001	0	10_Hair cells
Usp46	0	3.13959	0.862	0.167	0	10_Hair cells
Zbbx	0	9.86183	0.694	0.001	0	10_Hair cells
Macrod2	0	3.35112	0.854	0.162	0	10_Hair cells
Zfp385a	0	4.10308	0.758	0.066	0	10_Hair cells
Evl	0	3.361	0.863	0.172	0	10_Hair cells
Gm13601	0	10.1303	0.691	0.001	0	10_Hair cells
Stard10	0	4.50812	0.747	0.057	0	10_Hair cells
Tnni3k	0	9.3641	0.692	0.003	0	10_Hair cells
Atp2b2	0	5.50763	0.726	0.037	0	10_Hair cells
Plce1	0	3.29679	0.771	0.084	0	10_Hair cells
C530008M17Rik	0	4.25922	0.741	0.054	0	10_Hair cells
Cep126	0	4.35773	0.738	0.052	0	10_Hair cells
Casz1	0	4.98014	0.72	0.036	0	10_Hair cells
Dnaja4	0	4.59975	0.733	0.05	0	10_Hair cells
Rhobtb1	0	3.42549	0.786	0.104	0	10_Hair cells
Wdr66	0	6.06729	0.697	0.015	0	10_Hair cells
Chchd6	0	3.27988	0.815	0.133	0	10_Hair cells
Map1b	0	2.11823	0.835	0.155	0	10_Hair cells
Nek10	0	7.46321	0.685	0.006	0	10_Hair cells
Cfap161	0	8.54837	0.682	0.004	0	10_Hair cells
Cdkl2	0	5.0297	0.714	0.036	0	10_Hair cells
Ush2a	0	8.36722	0.682	0.005	0	10_Hair cells
Mast2	0	3.3309	0.854	0.177	0	10_Hair cells
Gm21830	0	10.0907	0.677	0.001	0	10_Hair cells
Gm7173	0	7.85637	0.681	0.005	0	10_Hair cells
Gm1113	0	9.96525	0.677	0.002	0	10_Hair cells
Wdr78	0	5.05503	0.705	0.03	0	10_Hair cells
Triobp	0	3.05032	0.838	0.163	0	10_Hair cells
Srrm4	0	6.22912	0.687	0.014	0	10_Hair cells
Serf1	0	3.66991	0.779	0.107	0	10_Hair cells
Cfap61	0	8.11614	0.675	0.004	0	10_Hair cells
Tomt	0	6.11328	0.68	0.011	0	10_Hair cells
Trnp1	0	3.6921	0.718	0.049	0	10_Hair cells
AI593442	0	5.80324	0.692	0.023	0	10_Hair cells
Gpr156	0	4.26704	0.705	0.039	0	10_Hair cells
Pawr	0	3.12565	0.762	0.097	0	10_Hair cells
2300009A05Rik	0	3.65662	0.81	0.148	0	10_Hair cells
Cdk5rap2	0	2.85821	0.865	0.204	0	10_Hair cells
Cacnb2	0	2.14734	0.805	0.145	0	10_Hair cells
Hspa4l	0	2.7547	0.818	0.158	0	10_Hair cells
Eps8l2	0	4.65223	0.693	0.033	0	10_Hair cells
Amph	0	3.69679	0.716	0.057	0	10_Hair cells
Hsph1	0	3.70122	0.758	0.1	0	10_Hair cells
Wwc1	0	4.24649	0.698	0.041	0	10_Hair cells
Acss2	0	4.4996	0.716	0.06	0	10_Hair cells
Pclo	0	3.57323	0.732	0.079	0	10_Hair cells
Slc17a8	0	8.22881	0.658	0.005	0	10_Hair cells
Rph3al	0	5.78376	0.666	0.013	0	10_Hair cells
Mycbpap	0	6.51063	0.667	0.014	0	10_Hair cells
Adcy8	0	5.78226	0.668	0.015	0	10_Hair cells
Vwa3a	0	7.57156	0.656	0.004	0	10_Hair cells
Eya4	0	2.44385	0.925	0.273	0	10_Hair cells
Fam213a	0	3.12637	0.941	0.289	0	10_Hair cells
Prickle2	0	3.6834	0.746	0.095	0	10_Hair cells
Wnk2	0	3.06013	0.743	0.092	0	10_Hair cells
Ttll7	0	3.21272	0.704	0.053	0	10_Hair cells
Fscn2	0	7.5324	0.654	0.004	0	10_Hair cells
Dync2h1	0	2.80765	0.842	0.193	0	10_Hair cells
Osbpl6	0	3.00196	0.915	0.267	0	10_Hair cells
Maats1	0	7.52774	0.652	0.004	0	10_Hair cells
Ak9	0	7.67616	0.652	0.005	0	10_Hair cells
Atp11a	0	2.73236	0.837	0.19	0	10_Hair cells
Negr1	0	2.58267	0.817	0.17	0	10_Hair cells
Dlgap1	0	4.22387	0.72	0.075	0	10_Hair cells
Hopx	0	3.47915	0.713	0.07	0	10_Hair cells
Mrps6	0	2.70638	0.836	0.193	0	10_Hair cells
Paqr8	0	4.5816	0.693	0.051	0	10_Hair cells
Cldn9	0	2.15318	0.701	0.059	0	10_Hair cells
Cfap46	0	6.05609	0.661	0.02	0	10_Hair cells
Spock1	0	5.19913	0.657	0.016	0	10_Hair cells
Efcab6	0	8.32909	0.644	0.003	0	10_Hair cells
Epcam	0	1.1741	0.716	0.077	0	10_Hair cells
Cacna2d4	0	8.3891	0.642	0.005	0	10_Hair cells
Pde10a	0	3.70401	0.708	0.071	0	10_Hair cells
1700001C02Rik	0	9.31621	0.637	0.001	0	10_Hair cells
Efcab1	0	7.50356	0.641	0.005	0	10_Hair cells
Gramd1c	0	3.4665	0.705	0.069	0	10_Hair cells
Lmod1	0	3.71146	0.679	0.045	0	10_Hair cells
Tmem238	0	3.42985	0.748	0.114	0	10_Hair cells
Rcn1	0	2.79047	0.852	0.219	0	10_Hair cells
Cdh4	0	6.20826	0.646	0.014	0	10_Hair cells
Ptpn3	0	3.17953	0.729	0.097	0	10_Hair cells
Tmf1	0	2.94381	0.863	0.231	0	10_Hair cells
Tjap1	0	4.06532	0.722	0.09	0	10_Hair cells
Twf2	0	2.66727	0.824	0.192	0	10_Hair cells
Ctnna2	0	3.71649	0.686	0.055	0	10_Hair cells
1700024G13Rik	0	10.1491	0.632	0.001	0	10_Hair cells
Pdzph1	0	7.38384	0.634	0.003	0	10_Hair cells
Tmcc2	0	2.90139	0.695	0.066	0	10_Hair cells
Dzank1	0	4.52167	0.665	0.036	0	10_Hair cells
Tspan13	0	2.4682	0.92	0.291	0	10_Hair cells
Cdc14a	0	2.75069	0.885	0.257	0	10_Hair cells
Plppr5	0	7.1111	0.635	0.008	0	10_Hair cells
Magi2	0	2.6463	0.893	0.267	0	10_Hair cells
Ahi1	0	2.87478	0.795	0.169	0	10_Hair cells
Espnl	0	8.75224	0.627	0.002	0	10_Hair cells
Mmp16	0	2.77632	0.755	0.13	0	10_Hair cells
Fam107b	0	3.46601	0.909	0.286	0	10_Hair cells
Scg3	0	5.41462	0.638	0.015	0	10_Hair cells
Grip1	0	2.73307	0.772	0.152	0	10_Hair cells
Calb2	0	3.32948	0.697	0.079	0	10_Hair cells
Cfap44	0	7.29934	0.623	0.005	0	10_Hair cells
Dennd5b	0	2.31694	0.825	0.208	0	10_Hair cells
Spint2	0	1.82993	0.876	0.259	0	10_Hair cells
Flywch2	0	3.68596	0.682	0.067	0	10_Hair cells
Rnf180	0	3.51358	0.681	0.067	0	10_Hair cells
Plxna4	0	3.74937	0.711	0.097	0	10_Hair cells
Tmie	0	5.48504	0.629	0.018	0	10_Hair cells
Cdk14	0	2.94496	0.937	0.327	0	10_Hair cells
Enah	0	1.62694	0.857	0.248	0	10_Hair cells
Bbof1	0	4.76412	0.64	0.031	0	10_Hair cells
Tmem255b	0	7.23182	0.613	0.005	0	10_Hair cells
Ccdc33	0	7.76264	0.612	0.004	0	10_Hair cells
Wdr60	0	3.1457	0.708	0.1	0	10_Hair cells
Srebf2	0	2.73159	0.775	0.167	0	10_Hair cells
Cntnap2	0	3.43385	0.693	0.086	0	10_Hair cells
Syne1	0	1.48976	0.809	0.203	0	10_Hair cells
4930435C17Rik	0	9.68582	0.607	0.001	0	10_Hair cells
Cetn2	0	2.88289	0.865	0.26	0	10_Hair cells
Slco3a1	0	3.22901	0.859	0.254	0	10_Hair cells
Cdkn2d	0	2.41696	0.85	0.245	0	10_Hair cells
Ccdc40	0	7.52264	0.611	0.006	0	10_Hair cells
Iqub	0	8.22029	0.607	0.003	0	10_Hair cells
Cpne9	0	5.85802	0.619	0.016	0	10_Hair cells
Fam149a	0	4.69761	0.643	0.04	0	10_Hair cells
Syne4	0	6.49512	0.612	0.01	0	10_Hair cells
Tnc	0	5.29675	0.617	0.016	0	10_Hair cells
Ttc7	0	3.09172	0.74	0.139	0	10_Hair cells
Arhgef28	0	3.17998	0.665	0.065	0	10_Hair cells
Gpr155	0	3.36441	0.705	0.105	0	10_Hair cells
Clrn1	0	7.57174	0.605	0.005	0	10_Hair cells
Kif3a	0	2.81885	0.728	0.129	0	10_Hair cells
Raph1	0	2.75541	0.714	0.116	0	10_Hair cells
Gm13598	0	10.4061	0.598	0.001	0	10_Hair cells
Carmil1	0	2.52412	0.764	0.167	0	10_Hair cells
Hebp2	0	2.97146	0.685	0.089	0	10_Hair cells
Uaca	0	2.13972	0.738	0.142	0	10_Hair cells
Arf3	0	2.75234	0.816	0.222	0	10_Hair cells
Jakmip1	0	2.74941	0.675	0.082	0	10_Hair cells
Sybu	0	4.668	0.622	0.029	0	10_Hair cells
2210408I21Rik	0	2.53124	0.779	0.187	0	10_Hair cells
Prr15	0	6.35239	0.601	0.009	0	10_Hair cells
Myo7a	0	6.32653	0.603	0.011	0	10_Hair cells
Cep85l	0	2.73151	0.774	0.183	0	10_Hair cells
Nos1ap	0	3.29337	0.687	0.097	0	10_Hair cells
Rpgr	0	3.60422	0.658	0.068	0	10_Hair cells
Cyb561d2	0	3.68172	0.67	0.08	0	10_Hair cells
Cyld	0	2.53981	0.87	0.281	0	10_Hair cells
Prmt3	0	3.57561	0.68	0.092	0	10_Hair cells
Lrguk	0	6.54578	0.596	0.008	0	10_Hair cells
Fbxo36	0	3.76653	0.649	0.062	0	10_Hair cells
Kif9	0	4.52293	0.619	0.032	0	10_Hair cells
Ccdc148	0	3.49661	0.629	0.043	0	10_Hair cells
Cxxc4	0	4.78083	0.611	0.025	0	10_Hair cells
Otud3	0	4.54983	0.623	0.037	0	10_Hair cells
Pex5l	0	3.11392	0.631	0.046	0	10_Hair cells
Mpdz	0	2.55255	0.766	0.181	0	10_Hair cells
Hsd17b14	0	5.9265	0.598	0.013	0	10_Hair cells
Dock9	0	2.29216	0.758	0.173	0	10_Hair cells
Myo6	0	2.90165	0.959	0.374	0	10_Hair cells
St6galnac3	0	2.08764	0.718	0.134	0	10_Hair cells
Slc5a3	0	2.31476	0.708	0.125	0	10_Hair cells
Cpa6	0	4.39527	0.62	0.038	0	10_Hair cells
Spata17	0	6.98541	0.587	0.006	0	10_Hair cells
Fign	0	2.237	0.764	0.184	0	10_Hair cells
Lrba	0	3.06425	0.951	0.371	0	10_Hair cells
Efhb	0	4.28576	0.612	0.032	0	10_Hair cells
D7Ertd443e	0	5.66683	0.594	0.015	0	10_Hair cells
Lztfl1	0	2.1041	0.796	0.218	0	10_Hair cells
Rnf24	0	3.67206	0.657	0.081	0	10_Hair cells
Ica1l	0	5.34255	0.597	0.021	0	10_Hair cells
Frmd4b	0	2.3908	0.942	0.366	0	10_Hair cells
Ccdc114	0	4.85676	0.598	0.022	0	10_Hair cells
Frmpd4	0	2.00098	0.733	0.158	0	10_Hair cells
Shtn1	0	3.58087	0.723	0.148	0	10_Hair cells
Nr6a1	0	2.40343	0.785	0.211	0	10_Hair cells
Ptprm	0	2.0745	0.907	0.333	0	10_Hair cells
Slc9a3r2	0	2.63227	0.648	0.075	0	10_Hair cells
Cacna1d	0	3.01425	0.744	0.171	0	10_Hair cells
Nhlrc2	0	2.5638	0.735	0.162	0	10_Hair cells
Ift81	0	2.6952	0.682	0.11	0	10_Hair cells
Car12	0	4.98596	0.608	0.036	0	10_Hair cells
Meig1	0	6.27613	0.581	0.01	0	10_Hair cells
Dnaic1	0	5.36232	0.586	0.015	0	10_Hair cells
Tll1	0	5.90298	0.586	0.015	0	10_Hair cells
Smim5	0	3.72463	0.633	0.062	0	10_Hair cells
Slc25a25	0	2.88115	0.676	0.106	0	10_Hair cells
Sh3gl2	0	3.43042	0.616	0.046	0	10_Hair cells
Dpf3	0	4.13893	0.604	0.034	0	10_Hair cells
Padi2	0	2.43277	0.667	0.098	0	10_Hair cells
Rimbp2	0	6.74038	0.577	0.008	0	10_Hair cells
Oxr1	0	2.65377	0.91	0.341	0	10_Hair cells
Dnaic2	0	7.29134	0.571	0.003	0	10_Hair cells
Arl6	0	2.93699	0.669	0.102	0	10_Hair cells
Slc2a13	0	2.44445	0.711	0.144	0	10_Hair cells
Lrrc51	0	3.36195	0.634	0.068	0	10_Hair cells
Anks1b	0	1.38493	0.743	0.177	0	10_Hair cells
Rfx3	0	2.26516	0.895	0.329	0	10_Hair cells
St8sia2	0	6.42047	0.573	0.007	0	10_Hair cells
Cgn	0	5.06806	0.584	0.019	0	10_Hair cells
Saxo2	0	5.72908	0.578	0.013	0	10_Hair cells
Ank3	0	1.80489	0.69	0.125	0	10_Hair cells
Xrcc5	0	2.83995	0.678	0.117	0	10_Hair cells
Txnrd1	0	2.34255	0.781	0.22	0	10_Hair cells
Gipc3	0	7.4564	0.564	0.003	0	10_Hair cells
Phtf1	0	2.82231	0.69	0.13	0	10_Hair cells
Kifap3	0	2.17448	0.795	0.236	0	10_Hair cells
Zcchc18	0	2.91975	0.638	0.079	0	10_Hair cells
Myo3a	0	8.56362	0.561	0.003	0	10_Hair cells
Zfp462	0	1.97747	0.791	0.233	0	10_Hair cells
Arhgap24	0	1.51894	0.744	0.186	0	10_Hair cells
Defb25	0	5.46041	0.571	0.013	0	10_Hair cells
Nbas	0	2.51698	0.72	0.162	0	10_Hair cells
Tmem107	0	3.31314	0.634	0.077	0	10_Hair cells
Rnf157	0	3.37987	0.619	0.062	0	10_Hair cells
Pkig	0	2.03322	0.941	0.385	0	10_Hair cells
Aig1	0	1.85868	0.816	0.261	0	10_Hair cells
Ppil6	0	4.22711	0.589	0.034	0	10_Hair cells
Aftph	0	2.2598	0.846	0.292	0	10_Hair cells
Lpgat1	0	3.52122	0.801	0.248	0	10_Hair cells
Ccdc81	0	8.14805	0.556	0.004	0	10_Hair cells
Efcab10	0	9.43141	0.553	0.001	0	10_Hair cells
Unc80	0	4.51566	0.576	0.024	0	10_Hair cells
Tnr	0	3.882	0.573	0.021	0	10_Hair cells
Sestd1	0	2.52913	0.696	0.145	0	10_Hair cells
Ncald	0	3.09772	0.616	0.065	0	10_Hair cells
Iqca	0	9.39913	0.551	0.001	0	10_Hair cells
Slc4a4	0	2.85357	0.648	0.099	0	10_Hair cells
Wdpcp	0	2.32809	0.732	0.184	0	10_Hair cells
Kif6	0	6.63047	0.555	0.007	0	10_Hair cells
Cfap36	0	2.17149	0.767	0.22	0	10_Hair cells
Twf1	0	2.32238	0.741	0.195	0	10_Hair cells
1110004E09Rik	0	2.2945	0.746	0.2	0	10_Hair cells
Kcnb1	0	4.75397	0.565	0.019	0	10_Hair cells
Tbc1d7	0	4.35741	0.597	0.051	0	10_Hair cells
Lrrc9	0	5.13132	0.57	0.024	0	10_Hair cells
Nin	0	3.1422	0.775	0.23	0	10_Hair cells
Sorbs1	0	2.01642	0.772	0.227	0	10_Hair cells
Slk	0	2.34067	0.855	0.31	0	10_Hair cells
Agap1	0	2.12878	0.746	0.202	0	10_Hair cells
Wbp1	0	2.78483	0.674	0.13	0	10_Hair cells
Lrrc27	0	5.74828	0.557	0.013	0	10_Hair cells
A330015K06Rik	0	6.88545	0.553	0.012	0	10_Hair cells
Dst	0	1.95525	0.87	0.329	0	10_Hair cells
Ubash3b	0	2.15482	0.664	0.124	0	10_Hair cells
Dscaml1	0	5.10899	0.552	0.012	0	10_Hair cells
Ccdc191	0	2.64743	0.657	0.117	0	10_Hair cells
Cdc42bpa	0	2.03565	0.818	0.278	0	10_Hair cells
Hook1	0	3.76878	0.592	0.053	0	10_Hair cells
Trdn	0	5.23517	0.55	0.012	0	10_Hair cells
Ldb3	0	6.81623	0.545	0.007	0	10_Hair cells
Clasp1	0	2.23976	0.837	0.3	0	10_Hair cells
Lmo1	0	4.03122	0.591	0.054	0	10_Hair cells
Kank1	0	2.67088	0.618	0.082	0	10_Hair cells
Pdk3	0	3.13459	0.638	0.103	0	10_Hair cells
Tspan12	0	3.36356	0.578	0.043	0	10_Hair cells
Armc2	0	5.77664	0.544	0.01	0	10_Hair cells
Ap3m2	0	3.4538	0.602	0.068	0	10_Hair cells
Camk2n1	0	1.67491	0.791	0.258	0	10_Hair cells
Atp8a2	0	2.61512	0.65	0.117	0	10_Hair cells
Rab11fip3	0	3.11533	0.614	0.081	0	10_Hair cells
Oscp1	0	3.83558	0.576	0.043	0	10_Hair cells
Spryd3	0	3.14911	0.619	0.087	0	10_Hair cells
Ppp2r2b	0	3.2783	0.601	0.069	0	10_Hair cells
Gm1322	0	10.2168	0.532	0.001	0	10_Hair cells
Rsph4a	0	7.75867	0.534	0.003	0	10_Hair cells
Trim37	0	2.36709	0.667	0.136	0	10_Hair cells
Eps8	0	1.35813	0.72	0.19	0	10_Hair cells
1110032A03Rik	0	2.32262	0.691	0.161	0	10_Hair cells
Kif28	0	7.00884	0.533	0.004	0	10_Hair cells
D230017M19Rik	0	3.35803	0.584	0.057	0	10_Hair cells
Ryr2	0	5.59797	0.539	0.013	0	10_Hair cells
Cdh18	0	3.0316	0.755	0.23	0	10_Hair cells
Gtf2i	0	1.96156	0.852	0.328	0	10_Hair cells
Cpeb3	0	1.66615	0.769	0.245	0	10_Hair cells
Rabl2	0	4.03256	0.563	0.039	0	10_Hair cells
Nek11	0	6.30781	0.528	0.007	0	10_Hair cells
Lrrc6	0	8.45746	0.523	0.002	0	10_Hair cells
Syn3	0	2.04647	0.699	0.178	0	10_Hair cells
Nbeal1	0	1.82783	0.89	0.37	0	10_Hair cells
Msmo1	0	2.34501	0.668	0.148	0	10_Hair cells
Foxj1	0	7.30219	0.524	0.004	0	10_Hair cells
Tuba1a	0	1.9096	0.899	0.379	0	10_Hair cells
Tuft1	0	5.07319	0.54	0.021	0	10_Hair cells
Gm44596	0	6.77597	0.525	0.006	0	10_Hair cells
Homer2	0	4.30447	0.552	0.033	0	10_Hair cells
Fam19a2	0	6.76843	0.526	0.007	0	10_Hair cells
Cpeb4	0	1.71525	0.833	0.314	0	10_Hair cells
Man1a2	0	2.06844	0.819	0.301	0	10_Hair cells
Rev3l	0	1.83339	0.807	0.289	0	10_Hair cells
Nceh1	0	1.79001	0.779	0.262	0	10_Hair cells
Morn1	0	4.1543	0.548	0.031	0	10_Hair cells
Shisa6	0	7.06986	0.523	0.006	0	10_Hair cells
Akap9	0	2.94311	0.951	0.434	0	10_Hair cells
Eya1	0	1.66567	0.828	0.312	0	10_Hair cells
Fstl4	0	3.2074	0.578	0.062	0	10_Hair cells
Rgl1	0	2.2141	0.663	0.148	0	10_Hair cells
4933434E20Rik	0	2.68934	0.71	0.195	0	10_Hair cells
1700016K19Rik	0	9.12394	0.515	0.001	0	10_Hair cells
Dynll2	0	1.84147	0.842	0.328	0	10_Hair cells
Six2	0	4.55727	0.537	0.023	0	10_Hair cells
Syt2	0	4.218	0.53	0.017	0	10_Hair cells
Rdh12	0	2.32787	0.571	0.059	0	10_Hair cells
Liph	0	5.74198	0.522	0.01	0	10_Hair cells
Adam11	0	6.65477	0.522	0.011	0	10_Hair cells
Rbfox2	0	1.59827	0.753	0.242	0	10_Hair cells
Skor2	0	10.0646	0.512	0.001	0	10_Hair cells
Raver2	0	4.37856	0.535	0.025	0	10_Hair cells
Srrm3	0	5.24806	0.523	0.013	0	10_Hair cells
Gm2694	0	7.43539	0.513	0.003	0	10_Hair cells
Sema3e	0	5.3202	0.525	0.016	0	10_Hair cells
Ate1	0	1.99043	0.723	0.215	0	10_Hair cells
Camk2b	0	2.18127	0.605	0.097	0	10_Hair cells
Atp6v0a1	0	1.6113	0.778	0.27	0	10_Hair cells
Ptprd	0	1.51973	0.79	0.283	0	10_Hair cells
Tspyl4	0	2.29025	0.614	0.107	0	10_Hair cells
Efr3a	0	2.06212	0.808	0.303	0	10_Hair cells
Tacc2	0	2.1674	0.639	0.134	0	10_Hair cells
Ccdc162	0	4.63113	0.533	0.028	0	10_Hair cells
Popdc3	0	6.73533	0.51	0.005	0	10_Hair cells
Nbea	0	1.55	0.806	0.302	0	10_Hair cells
Tmtc4	0	2.20173	0.604	0.101	0	10_Hair cells
Cd96	0	5.52852	0.515	0.012	0	10_Hair cells
Cldn14	0	3.5074	0.53	0.028	0	10_Hair cells
B230219D22Rik	0	1.94217	0.861	0.361	0	10_Hair cells
Capsl	0	3.70777	0.528	0.028	0	10_Hair cells
Mid1	0	2.18503	0.607	0.108	0	10_Hair cells
Six4	0	3.36209	0.548	0.05	0	10_Hair cells
Rab15	0	3.72195	0.534	0.037	0	10_Hair cells
Pacsin1	0	3.14107	0.541	0.044	0	10_Hair cells
2410004P03Rik	0	7.46341	0.5	0.003	0	10_Hair cells
Rpgrip1l	0	3.08937	0.569	0.072	0	10_Hair cells
Hs6st2	0	4.32379	0.52	0.025	0	10_Hair cells
Wdr27	0	4.68089	0.519	0.024	0	10_Hair cells
Camta1	0	1.8179	0.768	0.274	0	10_Hair cells
Sema3a	0	4.42974	0.52	0.026	0	10_Hair cells
Drc3	0	5.8283	0.504	0.01	0	10_Hair cells
Purb	0	1.71217	0.803	0.31	0	10_Hair cells
Suds3	0	1.99496	0.719	0.227	0	10_Hair cells
Ormdl3	0	2.36053	0.651	0.159	0	10_Hair cells
Lpin2	0	2.53528	0.657	0.165	0	10_Hair cells
Snap25	0	1.52529	0.543	0.053	0	10_Hair cells
Pvalb	0	2.54576	0.54	0.051	0	10_Hair cells
Nek2	0	4.99519	0.518	0.029	0	10_Hair cells
Sqle	0	3.14561	0.55	0.062	0	10_Hair cells
Kalrn	0	3.69169	0.558	0.07	0	10_Hair cells
Sorbs2os	0	4.22006	0.512	0.024	0	10_Hair cells
Dock3	0	2.51163	0.586	0.098	0	10_Hair cells
Zwint	0	1.86765	0.7	0.213	0	10_Hair cells
Spryd7	0	2.90835	0.566	0.079	0	10_Hair cells
Otud7b	0	1.79423	0.683	0.197	0	10_Hair cells
Fgf12	0	3.10753	0.532	0.046	0	10_Hair cells
Pcp4	0	7.06715	0.502	0.016	0	10_Hair cells
Morn2	0	2.69821	0.594	0.108	0	10_Hair cells
Dph6	0	2.21671	0.662	0.177	0	10_Hair cells
Pcm1	0	2.05105	0.923	0.438	0	10_Hair cells
Fam3c	0	2.07578	0.677	0.194	0	10_Hair cells
Gm17018	0	2.42534	0.618	0.135	0	10_Hair cells
Lmln	0	4.01345	0.521	0.039	0	10_Hair cells
Osbpl1a	0	1.50399	0.728	0.247	0	10_Hair cells
Ankrd24	0	3.03945	0.557	0.077	0	10_Hair cells
Tango6	0	2.88837	0.558	0.078	0	10_Hair cells
Ablim2	0	4.12539	0.51	0.03	0	10_Hair cells
Ddo	0	4.71479	0.506	0.026	0	10_Hair cells
Fdft1	0	2.74163	0.573	0.093	0	10_Hair cells
Arfgef1	0	1.78313	0.839	0.36	0	10_Hair cells
Peak1	0	1.83061	0.727	0.248	0	10_Hair cells
Lekr1	0	3.36647	0.538	0.06	0	10_Hair cells
Runx1t1	0	2.33509	0.559	0.082	0	10_Hair cells
Adamtsl1	0	1.01363	0.619	0.142	0	10_Hair cells
Cyp51	0	2.53212	0.578	0.101	0	10_Hair cells
Aplp1	0	2.01738	0.518	0.042	0	10_Hair cells
Rarb	0	1.27429	0.854	0.378	0	10_Hair cells
Slc9a9	0	1.2157	0.69	0.214	0	10_Hair cells
Ltbp1	0	2.7631	0.573	0.097	0	10_Hair cells
Fdps	0	3.31289	0.555	0.08	0	10_Hair cells
Tulp4	0	1.59453	0.736	0.261	0	10_Hair cells
Plppr4	0	4.24721	0.503	0.029	0	10_Hair cells
Tpm1	0	1.79487	0.714	0.24	0	10_Hair cells
Fam13a	0	2.54506	0.558	0.085	0	10_Hair cells
Ctnnal1	0	2.39902	0.578	0.105	0	10_Hair cells
Hacd3	0	2.27879	0.62	0.147	0	10_Hair cells
Ubn2	0	1.6069	0.837	0.365	0	10_Hair cells
Dock4	0	0.845943	0.693	0.222	0	10_Hair cells
Fsd1l	0	2.59892	0.552	0.082	0	10_Hair cells
Dnal1	0	3.04045	0.535	0.065	0	10_Hair cells
Tmem191c	0	3.87589	0.503	0.033	0	10_Hair cells
Acss3	0	1.52641	0.631	0.162	0	10_Hair cells
Med12l	0	2.67078	0.544	0.076	0	10_Hair cells
Slc10a7	0	2.0226	0.687	0.22	0	10_Hair cells
Cib2	0	4.10904	0.553	0.086	0	10_Hair cells
Tubb4b	0	1.70737	0.889	0.422	0	10_Hair cells
Spata7	0	2.42255	0.574	0.108	0	10_Hair cells
Plekho1	0	1.47301	0.624	0.159	0	10_Hair cells
Cst6	0	2.51391	0.547	0.083	0	10_Hair cells
Meis2	0	2.94568	0.566	0.102	0	10_Hair cells
Slc25a33	0	2.1714	0.581	0.117	0	10_Hair cells
Dock10	0	1.29686	0.733	0.27	0	10_Hair cells
Bdp1	0	1.78355	0.723	0.26	0	10_Hair cells
Ndrg3	0	1.96299	0.638	0.176	0	10_Hair cells
Hmgn3	0	1.48113	0.717	0.255	0	10_Hair cells
1110051M20Rik	0	1.70861	0.649	0.189	0	10_Hair cells
Fam241a	0	2.35802	0.581	0.121	0	10_Hair cells
Shroom3	0	3.12907	0.501	0.042	0	10_Hair cells
Hdac3	0	2.00408	0.645	0.186	0	10_Hair cells
Afdn	0	1.63086	0.714	0.255	0	10_Hair cells
Eid1	0	1.46414	0.867	0.41	0	10_Hair cells
Gdpd1	0	3.01115	0.52	0.064	0	10_Hair cells
Wdr12	0	2.58021	0.563	0.107	0	10_Hair cells
Gtf2ird1	0	2.31813	0.563	0.107	0	10_Hair cells
Nf2	0	2.24612	0.604	0.15	0	10_Hair cells
Fam92a	0	1.83866	0.645	0.192	0	10_Hair cells
Bcl2	0	1.48286	0.666	0.215	0	10_Hair cells
Ciapin1	0	2.04695	0.665	0.214	0	10_Hair cells
Fam49a	0	1.97001	0.609	0.158	0	10_Hair cells
Plekhb1	0	1.29991	0.632	0.182	0	10_Hair cells
Btbd9	0	1.65468	0.875	0.425	0	10_Hair cells
Fbxw7	0	2.2435	0.705	0.255	0	10_Hair cells
Magi1	0	1.37834	0.665	0.216	0	10_Hair cells
Aif1l	0	1.78839	0.582	0.133	0	10_Hair cells
Osbpl11	0	2.22783	0.598	0.149	0	10_Hair cells
Tmem63b	0	2.03883	0.571	0.122	0	10_Hair cells
Pitpna	0	1.42776	0.892	0.444	0	10_Hair cells
Ift43	0	1.73199	0.618	0.17	0	10_Hair cells
Wdr35	0	2.78261	0.52	0.073	0	10_Hair cells
Zfyve9	0	1.61579	0.643	0.197	0	10_Hair cells
Rnf11	0	1.60112	0.726	0.28	0	10_Hair cells
Dnm3	0	2.45691	0.515	0.07	0	10_Hair cells
Dtd1	0	1.6508	0.647	0.202	0	10_Hair cells
Ift88	0	2.44186	0.535	0.091	0	10_Hair cells
Micu3	0	1.71775	0.601	0.157	0	10_Hair cells
Tln2	0	1.63744	0.614	0.17	0	10_Hair cells
Cspp1	0	1.48928	0.697	0.255	0	10_Hair cells
Rsph9	0	2.37574	0.533	0.092	0	10_Hair cells
Dctn3	0	1.73207	0.757	0.316	0	10_Hair cells
Tusc3	0	1.56839	0.709	0.268	0	10_Hair cells
Mgst3	0	2.04373	0.636	0.196	0	10_Hair cells
Cnksr2	0	2.53502	0.505	0.065	0	10_Hair cells
Strbp	0	2.02291	0.963	0.523	0	10_Hair cells
Dync1li1	0	1.60638	0.659	0.22	0	10_Hair cells
Pard3b	0	1.57998	0.835	0.396	0	10_Hair cells
Kirrel3	0	3.27348	0.51	0.073	0	10_Hair cells
Kiz	0	1.80143	0.602	0.165	0	10_Hair cells
Golgb1	0	1.37099	0.837	0.4	0	10_Hair cells
Kif13a	0	2.13377	0.598	0.162	0	10_Hair cells
Insc	0	1.84233	0.538	0.104	0	10_Hair cells
AC151836.1	0	2.32293	0.519	0.085	0	10_Hair cells
Tmem183a	0	2.21562	0.587	0.153	0	10_Hair cells
Uhmk1	0	2.23311	0.548	0.115	0	10_Hair cells
Unc119b	0	2.87705	0.503	0.07	0	10_Hair cells
Gltp	0	1.90447	0.606	0.174	0	10_Hair cells
Golga1	0	1.92945	0.566	0.134	0	10_Hair cells
Cep290	0	1.8454	0.593	0.162	0	10_Hair cells
Ubtd1	0	2.86483	0.503	0.075	0	10_Hair cells
Skp1a	0	2.58759	0.971	0.543	0	10_Hair cells
Six1	0	1.43761	0.591	0.163	0	10_Hair cells
Spp1	0	3.83512	0.918	0.491	0	10_Hair cells
Glis3	0	2.52618	0.507	0.08	0	10_Hair cells
Phactr4	0	1.78274	0.586	0.16	0	10_Hair cells
Pde5a	0	2.03083	0.568	0.143	0	10_Hair cells
Gas6	0	1.97677	0.528	0.106	0	10_Hair cells
Fgfr1op	0	2.03999	0.556	0.134	0	10_Hair cells
Pbx1	0	1.36065	0.93	0.509	0	10_Hair cells
Sclt1	0	1.67529	0.619	0.198	0	10_Hair cells
Cacfd1	0	2.42567	0.513	0.093	0	10_Hair cells
Idi1	0	2.16065	0.54	0.12	0	10_Hair cells
Eif4enif1	0	1.70031	0.592	0.172	0	10_Hair cells
Cnnm2	0	2.11316	0.528	0.109	0	10_Hair cells
Tnfaip1	0	3.07589	0.512	0.096	0	10_Hair cells
Cmtm4	0	2.41449	0.51	0.095	0	10_Hair cells
Dhx32	0	2.53917	0.505	0.092	0	10_Hair cells
Plekhm3	0	1.46682	0.596	0.184	0	10_Hair cells
Mycbp	0	2.31253	0.515	0.104	0	10_Hair cells
Dapk1	0	1.77907	0.553	0.142	0	10_Hair cells
3830406C13Rik	0	1.69471	0.597	0.186	0	10_Hair cells
Zc3h6	0	1.5267	0.584	0.174	0	10_Hair cells
Prkar2a	0	1.7443	0.563	0.153	0	10_Hair cells
Fam216a	0	2.33668	0.51	0.101	0	10_Hair cells
Creld2	0	2.09406	0.538	0.13	0	10_Hair cells
Bex1	0	2.15188	0.503	0.096	0	10_Hair cells
Asb8	0	2.15263	0.525	0.12	0	10_Hair cells
Dnajb2	0	1.79724	0.535	0.131	0	10_Hair cells
Stxbp4	0	1.73397	0.556	0.155	0	10_Hair cells
Zfp612	0	1.82617	0.523	0.124	0	10_Hair cells
Nup35	0	2.02168	0.528	0.13	0	10_Hair cells
Pebp1	0	1.79612	0.925	0.527	0	10_Hair cells
Map3k20	0	1.74535	0.543	0.147	0	10_Hair cells
Catspere2	0	1.99373	0.52	0.125	0	10_Hair cells
Zfp532	0	1.84255	0.513	0.118	0	10_Hair cells
Slf1	0	1.67464	0.554	0.161	0	10_Hair cells
Isoc1	0	2.11167	0.515	0.122	0	10_Hair cells
Lsamp	0	1.62636	0.547	0.155	0	10_Hair cells
Idh1	0	1.83845	0.571	0.179	0	10_Hair cells
Metap1d	0	1.84195	0.551	0.162	0	10_Hair cells
Abr	0	1.73161	0.552	0.163	0	10_Hair cells
Zfp664	0	1.69922	0.541	0.153	0	10_Hair cells
Tmtc1	0	1.02459	0.525	0.14	0	10_Hair cells
Lzic	0	2.3325	0.506	0.122	0	10_Hair cells
Togaram1	0	1.79506	0.525	0.141	0	10_Hair cells
March3	0	1.32263	0.523	0.139	0	10_Hair cells
1700025G04Rik	0	1.79167	0.503	0.125	0	10_Hair cells
2310009B15Rik	0	1.87771	0.526	0.149	0	10_Hair cells
1810037I17Rik	0	2.47091	0.89	0.528	0	10_Hair cells
Hsp90aa1	0	2.36163	0.961	0.608	0	10_Hair cells
Selenow	0	1.90943	0.944	0.6	0	10_Hair cells
Calm2	0	3.33195	0.988	0.786	0	10_Hair cells
Calm1	0	2.50429	0.967	0.801	0	10_Hair cells
Hsp90ab1	0	1.26292	0.962	0.853	0	10_Hair cells
Chchd2	0	1.14873	0.951	0.852	0	10_Hair cells
Scamp1	1.05775e-307	1.45956	0.609	0.198	2.67326e-303	10_Hair cells
Bphl	1.42384e-307	1.71981	0.528	0.156	3.59848e-303	10_Hair cells
Ephx1	1.5757e-306	1.38295	0.516	0.141	3.98226e-302	10_Hair cells
Arhgap18	3.57553e-305	1.41297	0.611	0.197	9.03645e-301	10_Hair cells
Ralgapa2	2.85859e-302	2.00597	0.687	0.286	7.22452e-298	10_Hair cells
Cnot8	1.00333e-300	1.72645	0.559	0.179	2.53571e-296	10_Hair cells
Reep3	1.29729e-299	1.45307	0.781	0.348	3.27865e-295	10_Hair cells
Mtus1	8.93473e-299	1.28764	0.723	0.271	2.25807e-294	10_Hair cells
Nudc	7.32299e-297	1.5166	0.723	0.284	1.85074e-292	10_Hair cells
Hmgcr	5.49644e-294	1.71388	0.523	0.161	1.38912e-289	10_Hair cells
St7l	2.03228e-290	1.5696	0.505	0.147	5.13618e-286	10_Hair cells
Atp2a2	3.57313e-290	1.57241	0.77	0.35	9.03037e-286	10_Hair cells
2010107E04Rik	2.00177e-288	1.69509	0.849	0.466	5.05906e-284	10_Hair cells
Fam214a	2.39001e-288	1.66398	0.549	0.175	6.04028e-284	10_Hair cells
Cacybp	4.25457e-288	1.45454	0.775	0.329	1.07526e-283	10_Hair cells
Bbs9	2.02877e-287	1.31993	0.611	0.204	5.12731e-283	10_Hair cells
Immp2l	5.72519e-286	1.44789	0.746	0.31	1.44693e-281	10_Hair cells
Magi3	8.80264e-285	1.89875	0.731	0.306	2.22469e-280	10_Hair cells
Ldhb	7.74109e-281	1.08415	0.885	0.404	1.9564e-276	10_Hair cells
Gm37240	7.46638e-279	1.39266	0.665	0.248	1.88698e-274	10_Hair cells
Atp6v1a	1.16191e-278	1.31028	0.804	0.366	2.93649e-274	10_Hair cells
Sgpp1	4.78972e-276	1.57051	0.535	0.172	1.21051e-271	10_Hair cells
Cirbp	5.84139e-274	1.22874	0.881	0.495	1.47629e-269	10_Hair cells
Ppp1r9a	2.15575e-273	1.25144	0.618	0.209	5.44823e-269	10_Hair cells
Dach1	4.63691e-273	0.934624	0.771	0.293	1.17189e-268	10_Hair cells
Upf2	8.76026e-273	1.47317	0.69	0.286	2.21398e-268	10_Hair cells
Arhgap32	2.10634e-270	1.13748	0.718	0.272	5.32334e-266	10_Hair cells
Ppp1r12b	4.47539e-270	1.43689	0.619	0.221	1.13106e-265	10_Hair cells
Rab3a	1.01048e-269	1.19449	0.558	0.174	2.55379e-265	10_Hair cells
Jmy	1.13256e-268	1.32571	0.594	0.202	2.86233e-264	10_Hair cells
Smap2	2.72877e-268	1.27161	0.725	0.298	6.89643e-264	10_Hair cells
Ngrn	2.03675e-267	1.56521	0.52	0.166	5.14747e-263	10_Hair cells
Pkp4	2.12575e-267	1.16723	0.665	0.245	5.3724e-263	10_Hair cells
Ybx3	4.30894e-267	1.29734	0.776	0.34	1.089e-262	10_Hair cells
Aak1	2.79143e-265	1.31431	0.762	0.342	7.05478e-261	10_Hair cells
mt-Cytb	2.82294e-264	0.782833	0.992	0.953	7.13441e-260	10_Hair cells
Inpp5f	3.5358e-264	1.47513	0.528	0.167	8.93602e-260	10_Hair cells
Wwox	8.49791e-264	1.63336	0.81	0.411	2.14768e-259	10_Hair cells
Kif1b	7.60753e-260	1.17243	0.78	0.354	1.92265e-255	10_Hair cells
Hdac9	2.58535e-259	1.15965	0.701	0.265	6.53396e-255	10_Hair cells
Cacna2d1	1.16001e-258	1.27586	0.505	0.154	2.93168e-254	10_Hair cells
Ppp1cb	5.7399e-258	1.24124	0.839	0.435	1.45064e-253	10_Hair cells
Ttc3	4.49002e-256	1.0696	0.861	0.445	1.13476e-251	10_Hair cells
Atp6v1g1	2.15552e-254	1.12139	0.923	0.663	5.44764e-250	10_Hair cells
Pop5	2.2238e-254	1.51698	0.515	0.166	5.62021e-250	10_Hair cells
Elmo1	3.21515e-254	0.912007	0.822	0.353	8.12566e-250	10_Hair cells
Dnajc15	5.98627e-254	1.36687	0.629	0.236	1.51291e-249	10_Hair cells
Ip6k2	3.63185e-252	1.37455	0.566	0.195	9.17878e-248	10_Hair cells
Braf	4.52015e-252	1.22236	0.778	0.368	1.14238e-247	10_Hair cells
Nebl	2.49684e-251	0.748467	0.826	0.346	6.31026e-247	10_Hair cells
mt-Nd3	1.03144e-250	1.13601	0.904	0.566	2.60676e-246	10_Hair cells
Fxr1	1.31568e-250	1.21323	0.839	0.44	3.32512e-246	10_Hair cells
Syt1	2.03448e-248	0.746609	0.527	0.155	5.14175e-244	10_Hair cells
Sdk1	8.63071e-248	1.66011	0.564	0.207	2.18124e-243	10_Hair cells
Abi2	4.10729e-247	1.34872	0.503	0.158	1.03803e-242	10_Hair cells
Hmg20a	4.10025e-245	1.28429	0.662	0.263	1.03626e-240	10_Hair cells
Vwa8	4.53961e-244	1.30128	0.614	0.227	1.1473e-239	10_Hair cells
Ghitm	1.21938e-241	1.23023	0.768	0.361	3.08174e-237	10_Hair cells
Odc1	4.49677e-239	0.883053	0.744	0.322	1.13647e-234	10_Hair cells
Polb	1.60561e-238	1.34705	0.586	0.215	4.05785e-234	10_Hair cells
Dnm1l	3.60309e-238	1.30719	0.627	0.243	9.10608e-234	10_Hair cells
Hmgcs1	3.18352e-237	1.05204	0.502	0.164	8.0457e-233	10_Hair cells
Acsl3	2.2492e-236	0.962058	0.804	0.356	5.68441e-232	10_Hair cells
Ppfibp2	3.84621e-236	1.04115	0.601	0.211	9.72051e-232	10_Hair cells
Lmbrd1	8.15897e-236	1.10919	0.774	0.355	2.06202e-231	10_Hair cells
Nptn	4.53458e-235	1.10005	0.876	0.492	1.14603e-230	10_Hair cells
Tanc2	7.35371e-235	0.871305	0.665	0.255	1.8585e-230	10_Hair cells
Cab39l	9.47432e-235	1.20123	0.707	0.304	2.39445e-230	10_Hair cells
Ulk2	4.30215e-234	1.30346	0.638	0.253	1.08728e-229	10_Hair cells
Mllt3	1.05128e-233	0.945025	0.741	0.301	2.6569e-229	10_Hair cells
Dennd4c	1.77602e-233	1.32569	0.582	0.213	4.48854e-229	10_Hair cells
Smyd3	7.82155e-233	1.19622	0.694	0.294	1.97674e-228	10_Hair cells
Map1lc3a	3.09225e-232	1.06869	0.807	0.38	7.81505e-228	10_Hair cells
Hint2	1.71989e-231	1.38257	0.622	0.24	4.34668e-227	10_Hair cells
Senp2	6.87018e-230	1.21269	0.658	0.268	1.7363e-225	10_Hair cells
Anp32e	6.87462e-230	0.933177	0.786	0.351	1.73742e-225	10_Hair cells
Sema6d	5.38398e-229	1.47117	0.543	0.191	1.36069e-224	10_Hair cells
Mtss1	1.49585e-226	0.843462	0.69	0.27	3.78046e-222	10_Hair cells
Gsn	2.02285e-226	1.15123	0.71	0.346	5.11234e-222	10_Hair cells
Polr3gl	3.3591e-225	1.27907	0.5	0.166	8.48946e-221	10_Hair cells
Pnrc1	6.49587e-225	0.994064	0.92	0.623	1.6417e-220	10_Hair cells
Slc38a1	6.78988e-225	1.02676	0.692	0.28	1.71601e-220	10_Hair cells
Ptbp1	6.98352e-223	1.2962	0.578	0.215	1.76495e-218	10_Hair cells
Nae1	7.13992e-223	1.32375	0.562	0.207	1.80447e-218	10_Hair cells
Clcn3	1.59645e-222	1.06967	0.733	0.329	4.0347e-218	10_Hair cells
Pde6d	9.66803e-222	1.24335	0.61	0.238	2.4434e-217	10_Hair cells
Ubxn2a	3.57906e-221	1.26407	0.558	0.203	9.04536e-217	10_Hair cells
Park2	8.16718e-221	1.18507	0.679	0.285	2.06409e-216	10_Hair cells
Card19	2.23388e-220	1.33627	0.656	0.276	5.64569e-216	10_Hair cells
Cyp7b1	3.2443e-220	0.555931	0.571	0.186	8.19932e-216	10_Hair cells
Klf12	4.8413e-220	0.995942	0.817	0.387	1.22354e-215	10_Hair cells
Cct7	3.46051e-219	1.23188	0.736	0.336	8.74576e-215	10_Hair cells
Kdm7a	3.56016e-218	0.945639	0.701	0.289	8.99759e-214	10_Hair cells
Atxn1	5.67416e-218	1.06579	0.857	0.463	1.43403e-213	10_Hair cells
Map4k4	3.76464e-217	2.04139	0.684	0.393	9.51438e-213	10_Hair cells
Eif3f	7.55506e-216	1.06991	0.911	0.614	1.90939e-211	10_Hair cells
Chd7	8.98276e-216	1.00399	0.684	0.283	2.27021e-211	10_Hair cells
Chka	1.11017e-215	1.0447	0.654	0.273	2.80574e-211	10_Hair cells
Hdgfl3	4.58192e-215	1.06967	0.525	0.175	1.15799e-210	10_Hair cells
E130308A19Rik	6.94913e-215	1.22395	0.604	0.235	1.75625e-210	10_Hair cells
Arhgap35	4.56633e-214	1.15237	0.523	0.181	1.15405e-209	10_Hair cells
Cers5	3.39746e-213	1.19208	0.658	0.276	8.58641e-209	10_Hair cells
Evi5	6.55434e-213	1.10919	0.658	0.272	1.65648e-208	10_Hair cells
Tom1l2	1.70896e-212	1.21509	0.559	0.205	4.31906e-208	10_Hair cells
Fam104a	2.15388e-212	1.15286	0.767	0.377	5.44351e-208	10_Hair cells
Dtnb	5.50458e-212	1.36741	0.51	0.18	1.39117e-207	10_Hair cells
mt-Nd4	6.30386e-212	0.681065	0.988	0.934	1.59317e-207	10_Hair cells
Setbp1	2.59309e-210	0.918979	0.817	0.391	6.55351e-206	10_Hair cells
Usp25	6.11802e-210	1.14476	0.784	0.418	1.54621e-205	10_Hair cells
Mlf2	6.34113e-210	1.2585	0.649	0.275	1.60259e-205	10_Hair cells
G3bp2	7.94026e-210	1.13197	0.763	0.376	2.00674e-205	10_Hair cells
Ap1ar	2.7957e-208	1.21533	0.527	0.188	7.06558e-204	10_Hair cells
Acsl4	2.86372e-208	1.14403	0.618	0.247	7.23749e-204	10_Hair cells
Ddi2	4.60465e-207	1.37388	0.535	0.2	1.16373e-202	10_Hair cells
Cops2	7.0071e-206	1.19729	0.607	0.244	1.7709e-201	10_Hair cells
Zbtb7a	4.92875e-205	1.23645	0.613	0.252	1.24564e-200	10_Hair cells
Phip	4.65176e-204	1.13285	0.829	0.477	1.17564e-199	10_Hair cells
Guk1	1.027e-203	1.36218	0.589	0.238	2.59552e-199	10_Hair cells
Ap2b1	3.27295e-203	1.27671	0.74	0.376	8.27173e-199	10_Hair cells
Ttc19	3.81876e-203	1.25925	0.526	0.193	9.65114e-199	10_Hair cells
Xpa	6.28994e-203	1.86492	0.518	0.203	1.58966e-198	10_Hair cells
Acsl1	9.68246e-203	1.59809	0.611	0.274	2.44705e-198	10_Hair cells
Eif1b	1.09362e-202	1.08202	0.825	0.448	2.76392e-198	10_Hair cells
Gcc2	1.20373e-202	1.12186	0.642	0.269	3.0422e-198	10_Hair cells
Nek1	8.85166e-202	1.18471	0.522	0.19	2.23708e-197	10_Hair cells
Xpr1	1.85576e-201	1.12572	0.646	0.273	4.69007e-197	10_Hair cells
Ccdc107	3.9766e-201	1.34041	0.501	0.18	1.00501e-196	10_Hair cells
Jmjd1c	1.46343e-200	0.992096	0.85	0.493	3.69852e-196	10_Hair cells
Zc3h14	6.05715e-200	1.1532	0.622	0.256	1.53082e-195	10_Hair cells
Gls	8.32881e-200	1.20009	0.761	0.387	2.10494e-195	10_Hair cells
Rab28	2.42473e-199	1.11481	0.677	0.302	6.12802e-195	10_Hair cells
mt-Nd2	1.10963e-198	0.748862	0.979	0.864	2.80436e-194	10_Hair cells
mt-Co3	3.05497e-196	0.614695	0.995	0.976	7.72082e-192	10_Hair cells
Elof1	2.51147e-195	0.878926	0.7	0.307	6.34725e-191	10_Hair cells
Mrfap1	4.25322e-195	1.02217	0.877	0.531	1.07492e-190	10_Hair cells
Trak1	1.63445e-194	1.18326	0.535	0.202	4.13075e-190	10_Hair cells
Polr2g	3.33455e-194	1.19964	0.639	0.28	8.42741e-190	10_Hair cells
Golga4	1.59951e-193	1.21057	0.599	0.248	4.04245e-189	10_Hair cells
Trp53inp1	2.23149e-193	1.55186	0.577	0.241	5.63963e-189	10_Hair cells
Tctex1d2	2.69378e-193	1.22528	0.545	0.21	6.80799e-189	10_Hair cells
Akap8l	4.04842e-192	1.09068	0.647	0.277	1.02316e-187	10_Hair cells
Cops8	3.0566e-190	1.2966	0.525	0.202	7.72494e-186	10_Hair cells
Fbxo9	7.1374e-189	1.18546	0.565	0.225	1.80383e-184	10_Hair cells
Cntln	9.11979e-189	1.14521	0.589	0.241	2.30485e-184	10_Hair cells
Spred2	6.84755e-187	1.22681	0.568	0.229	1.73058e-182	10_Hair cells
Upp2	1.67356e-186	1.1863	0.528	0.2	4.22959e-182	10_Hair cells
St3gal5	3.02798e-185	0.798777	0.753	0.339	7.65261e-181	10_Hair cells
Cfap20	8.49403e-185	1.07613	0.643	0.279	2.1467e-180	10_Hair cells
Zranb2	8.028e-184	1.00968	0.771	0.396	2.02892e-179	10_Hair cells
Nup153	5.10243e-180	1.13273	0.525	0.203	1.28954e-175	10_Hair cells
Cct3	6.77084e-180	1.06555	0.641	0.279	1.71119e-175	10_Hair cells
App	1.1651e-179	0.751018	0.971	0.735	2.94456e-175	10_Hair cells
Atp5j	2.19012e-179	1.05976	0.915	0.656	5.5351e-175	10_Hair cells
Arglu1	2.83831e-179	0.967184	0.843	0.5	7.17325e-175	10_Hair cells
Ccdc186	1.01461e-178	1.06823	0.573	0.234	2.56422e-174	10_Hair cells
Sh3pxd2a	1.41285e-177	0.784255	0.525	0.192	3.5707e-173	10_Hair cells
Sec14l1	3.91873e-177	1.00003	0.596	0.245	9.90381e-173	10_Hair cells
Taf15	1.05001e-176	1.02543	0.673	0.31	2.65368e-172	10_Hair cells
Vcl	3.03817e-176	0.81947	0.677	0.3	7.67836e-172	10_Hair cells
mt-Atp6	1.09195e-175	0.552667	0.995	0.978	2.75968e-171	10_Hair cells
Atxn7l3b	1.58141e-175	0.934815	0.847	0.503	3.99671e-171	10_Hair cells
Cfdp1	3.9336e-174	1.03999	0.73	0.363	9.94138e-170	10_Hair cells
Lrig2	1.32813e-172	1.06153	0.504	0.191	3.35658e-168	10_Hair cells
Chchd10	1.3402e-172	0.631672	0.903	0.458	3.38709e-168	10_Hair cells
Mbd5	2.59366e-170	0.988325	0.818	0.485	6.55495e-166	10_Hair cells
Nfic	1.44686e-168	0.977509	0.762	0.391	3.65665e-164	10_Hair cells
Phf20l1	1.57354e-168	1.04946	0.768	0.418	3.9768e-164	10_Hair cells
Sertad2	4.13345e-168	1.22726	0.503	0.198	1.04465e-163	10_Hair cells
Ddx6	6.69404e-168	0.842981	0.862	0.556	1.69178e-163	10_Hair cells
Klhdc10	6.91248e-168	1.05382	0.595	0.259	1.74699e-163	10_Hair cells
Lman1	4.15087e-167	0.969436	0.706	0.341	1.04905e-162	10_Hair cells
Rnf149	5.29059e-167	0.727322	0.535	0.21	1.33709e-162	10_Hair cells
Anxa5	6.56134e-167	0.738758	0.825	0.51	1.65825e-162	10_Hair cells
Arl3	2.92244e-166	0.863335	0.668	0.292	7.38589e-162	10_Hair cells
Nudcd3	5.9562e-165	1.05025	0.671	0.324	1.50531e-160	10_Hair cells
Crim1	2.29804e-163	0.737405	0.695	0.313	5.80784e-159	10_Hair cells
Sf3b2	2.69209e-163	0.865859	0.852	0.52	6.80372e-159	10_Hair cells
Hipk3	7.28863e-163	0.981007	0.535	0.218	1.84206e-158	10_Hair cells
Ing1	2.34563e-162	1.12731	0.504	0.2	5.92811e-158	10_Hair cells
Zmiz1	4.56052e-162	0.907157	0.772	0.402	1.15258e-157	10_Hair cells
Zbtb38	1.35231e-161	1.17054	0.601	0.274	3.41769e-157	10_Hair cells
Safb	5.04851e-161	1.00143	0.606	0.271	1.27591e-156	10_Hair cells
Chd9	6.4868e-161	0.851605	0.826	0.463	1.63941e-156	10_Hair cells
Rrp1	5.58333e-160	1.0253	0.665	0.317	1.41108e-155	10_Hair cells
Ddx46	2.07999e-159	0.97565	0.653	0.302	5.25677e-155	10_Hair cells
Abhd17b	2.12827e-159	1.06224	0.629	0.294	5.37877e-155	10_Hair cells
Zfp704	1.59881e-158	1.23618	0.556	0.244	4.04068e-154	10_Hair cells
Scaf8	3.18937e-158	0.938091	0.644	0.3	8.0605e-154	10_Hair cells
Atf6	1.29893e-157	0.964542	0.601	0.268	3.28278e-153	10_Hair cells
Samm50	5.05459e-157	1.21985	0.505	0.208	1.27745e-152	10_Hair cells
Arhgap5	9.90901e-157	0.808341	0.784	0.4	2.5043e-152	10_Hair cells
Psip1	4.48268e-156	0.837725	0.782	0.41	1.13291e-151	10_Hair cells
Nek7	1.68689e-155	0.945	0.705	0.361	4.26328e-151	10_Hair cells
Stip1	4.0512e-155	1.10685	0.525	0.217	1.02386e-150	10_Hair cells
Pde4b	2.27366e-153	1.30299	0.831	0.62	5.74623e-149	10_Hair cells
Ptov1	8.16383e-152	0.929536	0.622	0.278	2.06325e-147	10_Hair cells
Ktn1	1.22021e-151	0.85937	0.835	0.484	3.08382e-147	10_Hair cells
Bicd1	3.62418e-151	0.51838	0.624	0.26	9.15938e-147	10_Hair cells
Rab11a	4.50312e-151	0.898667	0.713	0.363	1.13807e-146	10_Hair cells
Ybx1	4.50968e-151	0.705138	0.911	0.687	1.13973e-146	10_Hair cells
Nisch	4.97022e-151	0.916839	0.664	0.321	1.25612e-146	10_Hair cells
Cpd	8.39712e-151	0.812335	0.664	0.31	2.1222e-146	10_Hair cells
Mecp2	1.0213e-149	0.921435	0.651	0.309	2.58112e-145	10_Hair cells
Cct8	1.98477e-149	0.885601	0.755	0.387	5.0161e-145	10_Hair cells
1700020I14Rik	6.12462e-149	0.880458	0.681	0.336	1.54787e-144	10_Hair cells
Spop	9.9861e-149	0.78594	0.83	0.497	2.52379e-144	10_Hair cells
Sri	1.38454e-148	1.04222	0.784	0.459	3.49914e-144	10_Hair cells
1500011K16Rik	1.55307e-148	0.965298	0.593	0.261	3.92508e-144	10_Hair cells
Pafah1b2	3.26019e-148	0.926795	0.592	0.266	8.23949e-144	10_Hair cells
Hagh	1.03237e-147	1.00328	0.522	0.218	2.60911e-143	10_Hair cells
Ube2e2	5.62361e-147	0.654777	0.73	0.359	1.42126e-142	10_Hair cells
Kif16b	1.66941e-145	0.917711	0.601	0.273	4.21911e-141	10_Hair cells
Sacm1l	5.60543e-145	1.00187	0.595	0.276	1.41666e-140	10_Hair cells
Etnk1	1.62158e-144	0.827103	0.743	0.399	4.09821e-140	10_Hair cells
Zfp949	8.06264e-144	0.908347	0.504	0.206	2.03767e-139	10_Hair cells
Fkbp4	1.93007e-143	0.999359	0.556	0.241	4.87786e-139	10_Hair cells
Atp6v1b2	7.63796e-143	0.832333	0.591	0.264	1.93034e-138	10_Hair cells
Drg1	9.8757e-143	0.949187	0.583	0.265	2.49589e-138	10_Hair cells
Fut8	5.72421e-142	0.775213	0.654	0.318	1.44668e-137	10_Hair cells
Srp72	1.73675e-141	0.949071	0.583	0.264	4.38928e-137	10_Hair cells
Daam1	4.77756e-141	0.856105	0.539	0.228	1.20743e-136	10_Hair cells
Tnrc6c	7.90855e-141	0.828349	0.705	0.36	1.99873e-136	10_Hair cells
Pgam1	9.36879e-141	0.669137	0.839	0.481	2.36778e-136	10_Hair cells
Hdac2	2.79055e-140	0.976649	0.503	0.211	7.05256e-136	10_Hair cells
Ccni	1.02075e-136	0.874942	0.688	0.359	2.57975e-132	10_Hair cells
Alkbh5	1.28914e-135	0.974748	0.525	0.23	3.25804e-131	10_Hair cells
Cltb	1.8554e-133	0.847553	0.523	0.222	4.68916e-129	10_Hair cells
Fhit	7.09889e-133	0.862374	0.667	0.345	1.7941e-128	10_Hair cells
Pigp	1.27814e-132	0.798735	0.683	0.336	3.23024e-128	10_Hair cells
5031425E22Rik	2.48795e-132	0.805748	0.596	0.28	6.28779e-128	10_Hair cells
Trim33	2.68639e-132	0.827423	0.58	0.268	6.78932e-128	10_Hair cells
Bex3	4.36349e-132	0.783898	0.661	0.318	1.10278e-127	10_Hair cells
mt-Nd1	1.63469e-131	0.504879	0.989	0.912	4.13134e-127	10_Hair cells
Bmt2	1.7834e-131	0.7667	0.521	0.223	4.50719e-127	10_Hair cells
Sod1	3.30333e-130	0.820689	0.627	0.3	8.34849e-126	10_Hair cells
Pcmt1	1.99507e-129	0.931211	0.673	0.351	5.04214e-125	10_Hair cells
Tcf25	8.20882e-128	0.754513	0.773	0.437	2.07461e-123	10_Hair cells
Rsbn1	3.32027e-127	0.876042	0.538	0.245	8.39132e-123	10_Hair cells
Gabarapl2	4.37944e-127	0.809192	0.839	0.525	1.10682e-122	10_Hair cells
Tnrc6a	5.77407e-127	0.806328	0.596	0.283	1.45928e-122	10_Hair cells
mt-Nd4l	2.93192e-126	0.76059	0.883	0.576	7.40983e-122	10_Hair cells
Kif5b	5.7805e-126	0.746677	0.814	0.497	1.46091e-121	10_Hair cells
Prpf8	8.6342e-126	0.84261	0.571	0.266	2.18212e-121	10_Hair cells
Scaper	8.93108e-126	0.758787	0.68	0.352	2.25715e-121	10_Hair cells
Ift20	1.27623e-125	0.813391	0.69	0.353	3.22542e-121	10_Hair cells
Serpinb6a	2.68135e-123	0.802539	0.627	0.309	6.77657e-119	10_Hair cells
Por	9.26895e-123	0.688767	0.596	0.282	2.34254e-118	10_Hair cells
Ppm1h	1.38401e-122	0.550653	0.652	0.32	3.49781e-118	10_Hair cells
Sirt2	1.55672e-122	0.956333	0.515	0.238	3.93431e-118	10_Hair cells
Mrpl14	2.19999e-122	0.878626	0.683	0.36	5.56003e-118	10_Hair cells
Adipor1	2.58912e-122	0.687348	0.684	0.36	6.54349e-118	10_Hair cells
Smad7	6.28145e-122	0.782324	0.551	0.249	1.58751e-117	10_Hair cells
Zfp266	8.21631e-122	0.782005	0.526	0.235	2.07651e-117	10_Hair cells
Auts2	1.49607e-121	0.55169	0.915	0.557	3.78102e-117	10_Hair cells
Rfx7	2.27341e-121	0.730752	0.579	0.27	5.74559e-117	10_Hair cells
Wwc2	1.38807e-120	0.736721	0.576	0.269	3.50807e-116	10_Hair cells
Gsk3b	2.95168e-120	0.638736	0.875	0.59	7.45977e-116	10_Hair cells
Nub1	8.52845e-120	0.777849	0.557	0.259	2.1554e-115	10_Hair cells
Sys1	1.2042e-119	0.758634	0.675	0.347	3.04337e-115	10_Hair cells
Kdm1a	3.55862e-119	0.768073	0.614	0.3	8.9937e-115	10_Hair cells
Hypk	8.1557e-119	0.917541	0.622	0.315	2.06119e-114	10_Hair cells
Mphosph8	9.10785e-119	0.840183	0.533	0.246	2.30183e-114	10_Hair cells
Plekha5	5.15045e-118	0.701907	0.546	0.247	1.30167e-113	10_Hair cells
Mxi1	6.37915e-118	0.691109	0.606	0.292	1.6122e-113	10_Hair cells
Dnajb6	1.94924e-117	0.676729	0.829	0.524	4.92632e-113	10_Hair cells
Mia3	2.28263e-117	0.818508	0.576	0.279	5.76889e-113	10_Hair cells
Tmed4	1.29385e-116	0.726654	0.574	0.269	3.26994e-112	10_Hair cells
Snrnp27	3.22792e-115	0.770932	0.62	0.313	8.15793e-111	10_Hair cells
Gprasp1	2.80377e-114	0.752636	0.51	0.226	7.08596e-110	10_Hair cells
Ddt	4.54278e-114	0.84754	0.606	0.3	1.1481e-109	10_Hair cells
Iqgap2	1.2431e-113	0.702342	0.528	0.246	3.14169e-109	10_Hair cells
Mprip	1.32849e-113	0.653203	0.665	0.341	3.3575e-109	10_Hair cells
Stag2	1.63819e-113	0.710334	0.792	0.471	4.14019e-109	10_Hair cells
Zmym2	2.71189e-113	0.816136	0.551	0.267	6.85375e-109	10_Hair cells
Ptges3	1.24567e-112	0.693592	0.839	0.518	3.14818e-108	10_Hair cells
Pja2	1.67011e-112	0.686896	0.697	0.373	4.22086e-108	10_Hair cells
Ralgapa1	3.12573e-112	0.667922	0.751	0.445	7.89965e-108	10_Hair cells
Ubl3	3.2307e-112	0.645612	0.719	0.385	8.16494e-108	10_Hair cells
Pias2	6.2932e-112	0.801274	0.505	0.231	1.59048e-107	10_Hair cells
Prnp	2.56639e-111	0.535718	0.527	0.228	6.48603e-107	10_Hair cells
Rbbp6	5.43571e-111	0.693613	0.765	0.454	1.37377e-106	10_Hair cells
Eif5b	1.12189e-110	0.722667	0.679	0.365	2.83535e-106	10_Hair cells
Ik	6.10285e-110	0.776246	0.599	0.304	1.54237e-105	10_Hair cells
Tanc1	1.21649e-109	0.729614	0.523	0.239	3.07443e-105	10_Hair cells
Tm2d1	1.81573e-109	0.784333	0.616	0.312	4.5889e-105	10_Hair cells
Ypel3	1.95583e-109	0.663058	0.811	0.491	4.94296e-105	10_Hair cells
Cir1	4.32724e-109	0.686907	0.579	0.283	1.09362e-104	10_Hair cells
mt-Nd5	9.95375e-109	0.569794	0.943	0.724	2.51561e-104	10_Hair cells
Chrac1	1.10796e-107	0.798698	0.555	0.271	2.80014e-103	10_Hair cells
Pip4k2a	1.23093e-107	0.54853	0.595	0.285	3.11092e-103	10_Hair cells
Eea1	2.29543e-107	0.745681	0.594	0.3	5.80125e-103	10_Hair cells
Mrps33	2.51724e-107	0.819996	0.708	0.398	6.36181e-103	10_Hair cells
Kdm5b	6.06705e-107	0.683679	0.538	0.253	1.53332e-102	10_Hair cells
Cped1	1.40674e-106	0.56296	0.72	0.387	3.55525e-102	10_Hair cells
Spire1	3.00012e-106	0.532328	0.529	0.237	7.58221e-102	10_Hair cells
Ap1g1	4.76879e-106	0.755126	0.559	0.274	1.20522e-101	10_Hair cells
Tomm7	5.75314e-106	0.866294	0.84	0.572	1.45399e-101	10_Hair cells
Tspan3	6.76259e-106	0.602284	0.797	0.445	1.70911e-101	10_Hair cells
Mtpn	2.02125e-105	0.708159	0.688	0.383	5.10831e-101	10_Hair cells
Hipk2	4.32009e-105	0.624065	0.601	0.299	1.09182e-100	10_Hair cells
Gkap1	9.72299e-104	0.669278	0.526	0.246	2.45729e-99	10_Hair cells
Actr10	2.93136e-103	0.766887	0.611	0.319	7.40843e-99	10_Hair cells
Tsn	4.51762e-103	0.663285	0.766	0.446	1.14174e-98	10_Hair cells
Dhx9	6.97706e-103	0.684347	0.604	0.306	1.76331e-98	10_Hair cells
Asap1	8.83605e-103	0.620823	0.806	0.492	2.23313e-98	10_Hair cells
Ash1l	1.54794e-102	0.65889	0.781	0.487	3.91211e-98	10_Hair cells
Rlf	1.87697e-102	0.665849	0.601	0.306	4.74368e-98	10_Hair cells
Nsrp1	3.59843e-101	0.711907	0.53	0.258	9.09432e-97	10_Hair cells
Senp7	1.51707e-100	0.632528	0.626	0.327	3.83409e-96	10_Hair cells
Nedd4l	1.264e-99	0.730974	0.57	0.293	3.19451e-95	10_Hair cells
Hnrnph1	1.71471e-99	0.609197	0.777	0.478	4.33358e-95	10_Hair cells
Psmd6	1.15531e-98	0.920623	0.502	0.246	2.9198e-94	10_Hair cells
Lsm7	1.54097e-98	0.682424	0.561	0.273	3.89449e-94	10_Hair cells
Hectd1	4.34592e-98	0.652371	0.73	0.43	1.09835e-93	10_Hair cells
Atpif1	1.19773e-97	0.587778	0.837	0.533	3.02703e-93	10_Hair cells
Sfr1	3.66032e-97	0.665542	0.754	0.447	9.25073e-93	10_Hair cells
Sec11a	4.96524e-97	0.737118	0.697	0.409	1.25487e-92	10_Hair cells
Bclaf1	1.27268e-96	0.623151	0.746	0.446	3.21644e-92	10_Hair cells
Cltc	6.64458e-96	0.572643	0.795	0.492	1.67928e-91	10_Hair cells
Dis3l2	1.81369e-95	0.674731	0.553	0.275	4.58373e-91	10_Hair cells
Dad1	1.64247e-94	0.680372	0.808	0.498	4.15101e-90	10_Hair cells
Akt2	1.7211e-94	0.716201	0.509	0.248	4.34974e-90	10_Hair cells
Bptf	4.16534e-93	0.554519	0.722	0.419	1.05271e-88	10_Hair cells
Psmc1	6.05918e-93	0.729017	0.528	0.262	1.53134e-88	10_Hair cells
Atp6v1d	1.23267e-92	0.593511	0.661	0.357	3.11533e-88	10_Hair cells
Zfp644	1.67802e-92	0.599434	0.636	0.345	4.24086e-88	10_Hair cells
Btbd1	1.95605e-92	0.626226	0.614	0.326	4.94352e-88	10_Hair cells
BC031181	3.25439e-92	0.690963	0.71	0.415	8.22481e-88	10_Hair cells
Amfr	3.96115e-92	0.670653	0.538	0.271	1.0011e-87	10_Hair cells
Rab6a	2.07549e-91	0.612785	0.704	0.41	5.24539e-87	10_Hair cells
Clock	4.28972e-91	0.616828	0.542	0.27	1.08414e-86	10_Hair cells
Trappc9	6.98192e-91	0.565225	0.589	0.305	1.76454e-86	10_Hair cells
Bcas2	1.3224e-90	0.663757	0.703	0.395	3.34211e-86	10_Hair cells
Ncoa1	9.72967e-90	0.545105	0.72	0.419	2.45898e-85	10_Hair cells
Brwd1	1.1939e-89	0.629993	0.525	0.261	3.01734e-85	10_Hair cells
Mbd2	1.75459e-89	0.650932	0.67	0.383	4.43436e-85	10_Hair cells
Eprs	6.42992e-89	0.610972	0.591	0.306	1.62503e-84	10_Hair cells
Asxl2	1.19224e-88	0.608184	0.581	0.304	3.01314e-84	10_Hair cells
Hspa4	2.25185e-88	0.593775	0.738	0.433	5.6911e-84	10_Hair cells
Fam208a	3.81152e-88	0.535808	0.584	0.301	9.63286e-84	10_Hair cells
Mrpl23	6.7308e-88	0.700897	0.626	0.343	1.70107e-83	10_Hair cells
Immp1l	1.04082e-86	0.642153	0.525	0.266	2.63047e-82	10_Hair cells
Snu13	1.33778e-86	0.539111	0.751	0.441	3.38096e-82	10_Hair cells
Galnt7	3.80299e-85	0.584672	0.54	0.275	9.61129e-81	10_Hair cells
Smg7	3.93542e-85	0.541334	0.561	0.291	9.94598e-81	10_Hair cells
Ddrgk1	1.04306e-84	0.60833	0.63	0.345	2.63613e-80	10_Hair cells
Wbp11	2.09698e-84	0.638141	0.578	0.306	5.2997e-80	10_Hair cells
Wasl	2.75337e-84	0.613172	0.573	0.301	6.95859e-80	10_Hair cells
Ndfip1	1.13829e-83	0.525973	0.738	0.434	2.8768e-79	10_Hair cells
Tecr	4.35699e-83	0.595203	0.767	0.458	1.10114e-78	10_Hair cells
Fars2	4.95176e-82	0.612614	0.572	0.311	1.25146e-77	10_Hair cells
Ubald2	2.77615e-81	0.569901	0.532	0.271	7.01617e-77	10_Hair cells
Ndufv3	4.55987e-81	0.610886	0.692	0.403	1.15242e-76	10_Hair cells
Matr3	7.88604e-81	0.513202	0.73	0.43	1.99304e-76	10_Hair cells
Rbm27	2.40678e-80	0.564297	0.501	0.251	6.08266e-76	10_Hair cells
Atrnl1	3.72974e-80	0.504631	0.682	0.393	9.42618e-76	10_Hair cells
Cdc73	8.91133e-80	0.650385	0.503	0.258	2.25216e-75	10_Hair cells
Brd8	6.01112e-78	0.571582	0.553	0.292	1.51919e-73	10_Hair cells
Txndc15	4.45193e-77	0.527043	0.577	0.304	1.12514e-72	10_Hair cells
Dpy30	2.3003e-76	0.639186	0.552	0.293	5.81356e-72	10_Hair cells
Zc3h13	1.9934e-75	0.526373	0.563	0.306	5.03792e-71	10_Hair cells
Cox17	5.31786e-75	0.617523	0.681	0.4	1.34398e-70	10_Hair cells
Trappc2l	5.5488e-75	0.694975	0.547	0.299	1.40235e-70	10_Hair cells
Zcrb1	6.53062e-75	0.506939	0.671	0.384	1.65048e-70	10_Hair cells
Rprd2	7.3037e-75	0.554254	0.508	0.265	1.84586e-70	10_Hair cells
Cdc40	4.60594e-73	0.57286	0.574	0.317	1.16406e-68	10_Hair cells
Arid1a	5.34751e-73	0.502165	0.632	0.359	1.35148e-68	10_Hair cells
Trim44	1.63478e-72	0.541786	0.572	0.315	4.13158e-68	10_Hair cells
Srp19	3.6019e-72	0.543548	0.554	0.299	9.10307e-68	10_Hair cells
Vapa	2.83822e-71	0.536192	0.829	0.553	7.17303e-67	10_Hair cells
S100a1	3.74408e-71	0.584991	0.716	0.488	9.46241e-67	10_Hair cells
Acbd6	9.38487e-70	0.620784	0.515	0.281	2.37184e-65	10_Hair cells
BC005624	9.69936e-70	0.54616	0.542	0.297	2.45132e-65	10_Hair cells
Cct4	1.07633e-69	0.501969	0.658	0.379	2.7202e-65	10_Hair cells
Nme1	1.02254e-68	0.577809	0.643	0.378	2.58425e-64	10_Hair cells
Arl6ip5	4.19108e-68	0.586497	0.662	0.406	1.05921e-63	10_Hair cells
Cisd1	4.61092e-68	0.519301	0.561	0.303	1.16532e-63	10_Hair cells
Sik2	2.17418e-67	0.558117	0.506	0.276	5.49481e-63	10_Hair cells
Rex1bd	3.12252e-67	0.566406	0.585	0.331	7.89155e-63	10_Hair cells
Trip11	4.71544e-67	0.531714	0.596	0.345	1.19173e-62	10_Hair cells
Ppp4r2	5.35839e-67	0.501483	0.511	0.274	1.35423e-62	10_Hair cells
Ddx42	5.94631e-67	0.521802	0.531	0.29	1.50281e-62	10_Hair cells
Zranb1	8.20427e-67	0.520125	0.522	0.284	2.07346e-62	10_Hair cells
Supt6	2.81887e-66	0.547246	0.526	0.29	7.12413e-62	10_Hair cells
Rpn1	6.75295e-66	0.552993	0.548	0.305	1.70667e-61	10_Hair cells
Ier3ip1	1.11257e-65	0.537224	0.567	0.322	2.8118e-61	10_Hair cells
Bola3	1.7182e-65	0.507712	0.529	0.288	4.3424e-61	10_Hair cells
Vps28	8.21507e-65	0.549167	0.585	0.336	2.0762e-60	10_Hair cells
Srpk2	1.47984e-64	0.515024	0.657	0.406	3.73999e-60	10_Hair cells
Timm8b	1.90666e-64	0.548339	0.613	0.355	4.81871e-60	10_Hair cells
Atp6v0e	3.33517e-63	0.544592	0.872	0.643	8.42899e-59	10_Hair cells
Ndufaf8	1.49684e-62	0.517832	0.541	0.306	3.78297e-58	10_Hair cells
Pdcd5	4.02465e-61	0.514074	0.634	0.383	1.01715e-56	10_Hair cells
Ndufa2	1.24473e-57	0.509132	0.801	0.539	3.14581e-53	10_Hair cells
Sra1	2.99621e-57	0.501959	0.508	0.284	7.57231e-53	10_Hair cells
Atp8a1	7.2377e-42	0.662222	0.538	0.368	1.82918e-37	10_Hair cells
Epcam	0	5.46852	0.922	0.05	0	11_Supporting cells
Cnmd	0	6.32904	0.863	0.028	0	11_Supporting cells
Fbxo2	0	5.84127	0.966	0.163	0	11_Supporting cells
Tmod1	0	4.54831	0.909	0.159	0	11_Supporting cells
Fam107a	0	5.03401	0.797	0.058	0	11_Supporting cells
Cldn9	0	5.49109	0.774	0.037	0	11_Supporting cells
Chst9	0	5.50828	0.753	0.033	0	11_Supporting cells
Tspan8	0	5.77155	0.753	0.036	0	11_Supporting cells
Slc44a3	0	5.3373	0.727	0.034	0	11_Supporting cells
Cldn3	0	5.78441	0.715	0.024	0	11_Supporting cells
Enah	0	3.34422	0.906	0.228	0	11_Supporting cells
Spint2	0	3.22027	0.901	0.24	0	11_Supporting cells
Ces1d	0	6.63703	0.672	0.015	0	11_Supporting cells
Kcnj16	0	7.35323	0.66	0.01	0	11_Supporting cells
Prss36	0	6.6154	0.676	0.027	0	11_Supporting cells
Wfdc2	0	4.26075	0.705	0.061	0	11_Supporting cells
Veph1	0	4.73817	0.692	0.055	0	11_Supporting cells
Gata3	0	5.84507	0.665	0.034	0	11_Supporting cells
Gas2	0	3.2896	0.742	0.111	0	11_Supporting cells
Srgap1	0	5.06054	0.691	0.06	0	11_Supporting cells
Epyc	0	8.32529	0.638	0.023	0	11_Supporting cells
Eya4	0	2.56655	0.866	0.257	0	11_Supporting cells
Grb14	0	2.89136	0.816	0.21	0	11_Supporting cells
Cldn7	0	5.52649	0.628	0.026	0	11_Supporting cells
Fxyd6	0	2.96698	0.773	0.173	0	11_Supporting cells
Mal	0	2.0931	0.682	0.083	0	11_Supporting cells
Tgfb2	0	3.22932	0.74	0.155	0	11_Supporting cells
Sorl1	0	2.31567	0.789	0.205	0	11_Supporting cells
Gna14	0	4.79769	0.615	0.035	0	11_Supporting cells
Rflnb	0	3.22315	0.7	0.126	0	11_Supporting cells
Hebp2	0	4.25207	0.642	0.074	0	11_Supporting cells
Dpysl2	0	3.57851	0.821	0.253	0	11_Supporting cells
Muc15	0	6.10987	0.578	0.015	0	11_Supporting cells
Ptprf	0	3.25981	0.664	0.116	0	11_Supporting cells
Padi2	0	4.07719	0.631	0.084	0	11_Supporting cells
Tdrd12	0	8.14018	0.549	0.006	0	11_Supporting cells
Bdh2	0	3.95257	0.615	0.073	0	11_Supporting cells
Ank3	0	2.18468	0.65	0.11	0	11_Supporting cells
Cobl	0	5.0292	0.591	0.053	0	11_Supporting cells
Plekhb1	0	2.67136	0.703	0.166	0	11_Supporting cells
Cdo1	0	4.49663	0.606	0.071	0	11_Supporting cells
Slc26a4	0	8.07006	0.544	0.01	0	11_Supporting cells
Clu	0	2.96008	0.793	0.262	0	11_Supporting cells
Enho	0	2.4407	0.764	0.241	0	11_Supporting cells
Syne2	0	3.82282	0.78	0.26	0	11_Supporting cells
Nalcn	0	2.72788	0.733	0.216	0	11_Supporting cells
Fam213a	0	2.79202	0.792	0.277	0	11_Supporting cells
Nebl	0	2.74483	0.844	0.332	0	11_Supporting cells
Bcam	0	4.17713	0.56	0.048	0	11_Supporting cells
Epb41l4a	0	4.39478	0.558	0.046	0	11_Supporting cells
Mpzl2	0	1.9179	0.679	0.176	0	11_Supporting cells
Plxdc2	0	2.42787	0.886	0.384	0	11_Supporting cells
Sfrp1	0	5.39732	0.527	0.029	0	11_Supporting cells
Bmp6	0	4.52443	0.517	0.023	0	11_Supporting cells
Tmem117	0	2.73177	0.655	0.161	0	11_Supporting cells
Map4k3	0	2.51572	0.777	0.284	0	11_Supporting cells
S100a1	0	4.08246	0.96	0.471	0	11_Supporting cells
Gpx2	0	6.20407	0.51	0.024	0	11_Supporting cells
Sdc4	0	2.61882	0.917	0.433	0	11_Supporting cells
Il1rapl1	0	3.97686	0.569	0.088	0	11_Supporting cells
Bmpr1b	0	4.23728	0.512	0.033	0	11_Supporting cells
Map1b	0	4.01409	0.623	0.145	0	11_Supporting cells
Odc1	0	3.0705	0.785	0.308	0	11_Supporting cells
Trpm3	0	2.04744	0.903	0.427	0	11_Supporting cells
Kcnk1	0	3.33731	0.522	0.048	0	11_Supporting cells
Pkp4	0	2.57721	0.705	0.231	0	11_Supporting cells
Car13	0	3.07918	0.574	0.101	0	11_Supporting cells
Pcdh15	0	2.43022	0.565	0.092	0	11_Supporting cells
CT025619.1	0	2.31762	0.739	0.267	0	11_Supporting cells
Aldh1a1	0	2.4844	0.57	0.1	0	11_Supporting cells
Sobp	0	2.42422	0.666	0.199	0	11_Supporting cells
Lum	0	3.4461	0.521	0.054	0	11_Supporting cells
Cystm1	0	1.55059	0.773	0.308	0	11_Supporting cells
Kank1	0	3.56904	0.534	0.071	0	11_Supporting cells
Nfix	0	1.86502	0.768	0.307	0	11_Supporting cells
Calml4	0	3.04894	0.536	0.078	0	11_Supporting cells
Fbxo32	0	2.96733	0.57	0.115	0	11_Supporting cells
Galm	0	3.44362	0.542	0.088	0	11_Supporting cells
Id4	0	3.00934	0.543	0.091	0	11_Supporting cells
Six1	0	2.22547	0.602	0.15	0	11_Supporting cells
Sox10	0	1.55447	0.618	0.166	0	11_Supporting cells
Tm4sf1	0	1.4788	0.633	0.182	0	11_Supporting cells
Sox5	0	1.75362	0.692	0.241	0	11_Supporting cells
Cnn3	0	2.07658	0.807	0.357	0	11_Supporting cells
Sulf1	0	2.04807	0.64	0.191	0	11_Supporting cells
Sox9	0	1.83398	0.628	0.179	0	11_Supporting cells
Anxa2	0	3.02112	0.826	0.382	0	11_Supporting cells
Gas1	0	2.18283	0.613	0.17	0	11_Supporting cells
Skp1a	0	4.47626	0.972	0.531	0	11_Supporting cells
Efhd1	0	3.49726	0.519	0.079	0	11_Supporting cells
Ccser1	0	2.38786	0.588	0.151	0	11_Supporting cells
Plcd3	0	2.94462	0.529	0.095	0	11_Supporting cells
Alad	0	1.80904	0.647	0.215	0	11_Supporting cells
Pla2g7	0	2.2001	0.653	0.223	0	11_Supporting cells
Sgk1	0	1.96437	0.621	0.191	0	11_Supporting cells
Marcksl1	0	2.03425	0.669	0.24	0	11_Supporting cells
Zhx3	0	2.63428	0.615	0.193	0	11_Supporting cells
Actn4	0	2.07506	0.778	0.357	0	11_Supporting cells
Itpr1	0	2.08114	0.724	0.305	0	11_Supporting cells
Dip2c	0	2.64438	0.765	0.353	0	11_Supporting cells
Nfib	0	1.60527	0.836	0.425	0	11_Supporting cells
Arl4c	0	3.0779	0.503	0.095	0	11_Supporting cells
Mtus1	0	1.86891	0.669	0.261	0	11_Supporting cells
Cd9	0	1.98649	0.924	0.517	0	11_Supporting cells
Nr2f1	0	2.99956	0.544	0.141	0	11_Supporting cells
Nedd4l	0	2.15084	0.679	0.281	0	11_Supporting cells
Cdk19	0	1.74489	0.759	0.362	0	11_Supporting cells
Sipa1l1	0	2.27645	0.824	0.428	0	11_Supporting cells
Dapk1	0	2.47398	0.525	0.131	0	11_Supporting cells
Rhou	0	1.83624	0.576	0.182	0	11_Supporting cells
Farp1	0	2.61866	0.534	0.143	0	11_Supporting cells
Sntb1	0	1.85977	0.549	0.159	0	11_Supporting cells
Ctnna1	0	1.7698	0.755	0.365	0	11_Supporting cells
Chpt1	0	1.72281	0.756	0.367	0	11_Supporting cells
Sirt2	0	2.18382	0.612	0.226	0	11_Supporting cells
Setbp1	0	1.51058	0.765	0.382	0	11_Supporting cells
Cyb5r3	0	2.1524	0.555	0.173	0	11_Supporting cells
Lrba	0	1.74066	0.745	0.363	0	11_Supporting cells
Gab1	0	2.04661	0.582	0.203	0	11_Supporting cells
Acsl3	0	1.47278	0.724	0.346	0	11_Supporting cells
Tox	0	1.77353	0.52	0.143	0	11_Supporting cells
Pbx1	0	1.63201	0.875	0.5	0	11_Supporting cells
Fam69a	0	1.68368	0.638	0.263	0	11_Supporting cells
Acss3	0	2.16535	0.527	0.153	0	11_Supporting cells
S100a13	0	3.36649	0.807	0.434	0	11_Supporting cells
Igfbp5	0	0.915856	0.748	0.379	0	11_Supporting cells
Cryab	0	1.43878	0.716	0.349	0	11_Supporting cells
Papss1	0	2.01905	0.566	0.203	0	11_Supporting cells
St3gal5	0	1.12753	0.691	0.33	0	11_Supporting cells
Sox6	0	1.17165	0.595	0.236	0	11_Supporting cells
Mien1	0	2.03448	0.631	0.276	0	11_Supporting cells
Ctnnd1	0	2.25934	0.509	0.155	0	11_Supporting cells
Camk2d	0	1.8454	0.834	0.482	0	11_Supporting cells
Zfp462	0	1.82148	0.578	0.226	0	11_Supporting cells
Dbi	0	3.41823	0.938	0.588	0	11_Supporting cells
Por	0	1.79129	0.619	0.272	0	11_Supporting cells
Cept1	0	2.08183	0.58	0.234	0	11_Supporting cells
Epha7	0	2.13231	0.527	0.182	0	11_Supporting cells
Gjb2	0	1.17886	0.572	0.229	0	11_Supporting cells
Mgll	0	1.67991	0.53	0.189	0	11_Supporting cells
Epb41	0	1.49976	0.687	0.348	0	11_Supporting cells
Dpyd	0	1.55719	0.618	0.279	0	11_Supporting cells
Trim2	0	1.88674	0.539	0.204	0	11_Supporting cells
Prkca	0	1.06425	0.668	0.334	0	11_Supporting cells
Pebp1	0	2.07579	0.853	0.519	0	11_Supporting cells
Scd2	0	0.841379	0.727	0.395	0	11_Supporting cells
Pde4b	0	2.84878	0.94	0.609	0	11_Supporting cells
Rgs6	0	1.36137	0.588	0.258	0	11_Supporting cells
Wls	0	1.50136	0.744	0.416	0	11_Supporting cells
Adgrl3	0	1.38459	0.659	0.331	0	11_Supporting cells
Stox2	0	0.690751	0.587	0.26	0	11_Supporting cells
Zfhx3	0	0.968331	0.731	0.406	0	11_Supporting cells
Scd1	0	2.06444	0.521	0.199	0	11_Supporting cells
Fermt2	0	1.22229	0.621	0.302	0	11_Supporting cells
Thrb	0	1.77331	0.538	0.221	0	11_Supporting cells
Sdk1	0	2.39137	0.514	0.199	0	11_Supporting cells
Fkbp9	0	1.6101	0.5	0.185	0	11_Supporting cells
Twf1	0	2.02353	0.501	0.19	0	11_Supporting cells
Dstn	0	1.09543	0.777	0.467	0	11_Supporting cells
Clstn1	0	1.38705	0.522	0.218	0	11_Supporting cells
Glmp	0	1.59596	0.553	0.25	0	11_Supporting cells
Mtf2	0	2.064	0.526	0.223	0	11_Supporting cells
2810474O19Rik	0	1.98467	0.632	0.33	0	11_Supporting cells
Hmgn3	0	1.38827	0.549	0.249	0	11_Supporting cells
Tspan3	0	1.02254	0.737	0.438	0	11_Supporting cells
Dynll2	0	1.58792	0.622	0.323	0	11_Supporting cells
Sugt1	0	1.46297	0.641	0.343	0	11_Supporting cells
Pgrmc1	0	1.01718	0.679	0.382	0	11_Supporting cells
Crip2	0	1.95863	0.549	0.253	0	11_Supporting cells
Sms	0	1.61226	0.564	0.268	0	11_Supporting cells
Mtss1	0	1.10553	0.556	0.264	0	11_Supporting cells
Lima1	0	1.69295	0.581	0.289	0	11_Supporting cells
Rhoc	0	1.13517	0.581	0.291	0	11_Supporting cells
Dynlt3	0	1.46056	0.573	0.284	0	11_Supporting cells
Rora	0	1.25797	0.895	0.609	0	11_Supporting cells
Fmn1	0	0.750131	0.524	0.239	0	11_Supporting cells
Rab21	0	1.39294	0.753	0.468	0	11_Supporting cells
Ptp4a2	0	1.69951	0.77	0.486	0	11_Supporting cells
Irx3	0	0.97337	0.504	0.225	0	11_Supporting cells
Cobll1	0	1.01554	0.556	0.279	0	11_Supporting cells
Bicd1	0	1.12542	0.527	0.253	0	11_Supporting cells
Ybx3	0	1.03985	0.609	0.335	0	11_Supporting cells
Ralgapa2	0	1.52086	0.551	0.28	0	11_Supporting cells
Afdn	0	1.10983	0.521	0.25	0	11_Supporting cells
Adipor2	0	1.79369	0.625	0.355	0	11_Supporting cells
Cers2	0	1.40986	0.563	0.293	0	11_Supporting cells
Etv6	0	1.21855	0.639	0.37	0	11_Supporting cells
Tmcc3	0	0.992882	0.544	0.277	0	11_Supporting cells
Iqgap2	0	1.51126	0.506	0.239	0	11_Supporting cells
Anxa5	0	3.62762	0.768	0.503	0	11_Supporting cells
Tob1	0	1.4116	0.523	0.258	0	11_Supporting cells
Msi2	0	1.196	0.801	0.537	0	11_Supporting cells
Cab39l	0	1.10567	0.562	0.299	0	11_Supporting cells
Strbp	0	0.930626	0.781	0.518	0	11_Supporting cells
Mtch1	0	1.35062	0.668	0.406	0	11_Supporting cells
Pdia4	0	1.19006	0.548	0.287	0	11_Supporting cells
Ccni	0	1.23948	0.614	0.353	0	11_Supporting cells
Atp2c1	0	1.15349	0.604	0.344	0	11_Supporting cells
Gpatch8	0	1.45293	0.751	0.492	0	11_Supporting cells
Emb	0	1.38345	0.5	0.241	0	11_Supporting cells
Fut8	0	1.38063	0.571	0.312	0	11_Supporting cells
Rtn4	0	1.00876	0.758	0.501	0	11_Supporting cells
Kif13b	0	1.30673	0.544	0.293	0	11_Supporting cells
Selenow	0	1.59246	0.845	0.594	0	11_Supporting cells
Srpr	0	1.13705	0.648	0.398	0	11_Supporting cells
Nfat5	0	1.08716	0.694	0.449	0	11_Supporting cells
App	0	1.89289	0.971	0.729	0	11_Supporting cells
Dclk1	0	2.31712	0.504	0.265	0	11_Supporting cells
Cirbp	0	0.939211	0.729	0.49	0	11_Supporting cells
Prdx6	0	1.39748	0.703	0.465	0	11_Supporting cells
Bzw1	0	1.22788	0.708	0.474	0	11_Supporting cells
Kif5b	0	1.21128	0.72	0.492	0	11_Supporting cells
Lamp1	0	0.825241	0.863	0.647	0	11_Supporting cells
Fam172a	0	1.49963	0.723	0.512	0	11_Supporting cells
Tmem59	0	1.19721	0.874	0.67	0	11_Supporting cells
Atp6v0e	0	1.13773	0.832	0.638	0	11_Supporting cells
Calm2	0	0.983021	0.911	0.783	0	11_Supporting cells
Zbtb20	0	1.47501	0.992	0.866	0	11_Supporting cells
Morf4l1	0	0.839767	0.893	0.77	0	11_Supporting cells
Gnas	0	0.833863	0.931	0.835	0	11_Supporting cells
Itm2b	0	0.904019	0.965	0.934	0	11_Supporting cells
Id1	1.23953e-307	0.617628	0.553	0.27	3.13266e-303	11_Supporting cells
Nedd4	1.40897e-305	0.702455	0.862	0.602	3.56089e-301	11_Supporting cells
Eya1	1.05956e-304	1.43111	0.56	0.309	2.67782e-300	11_Supporting cells
Myo1e	1.64522e-304	0.826726	0.503	0.234	4.15797e-300	11_Supporting cells
Prdx2	3.74252e-303	0.766696	0.75	0.521	9.45846e-299	11_Supporting cells
Actg1	5.65242e-302	0.787192	0.916	0.853	1.42854e-297	11_Supporting cells
Fus	1.04762e-300	0.956049	0.813	0.617	2.64764e-296	11_Supporting cells
Utrn	5.62994e-295	0.822512	0.753	0.494	1.42286e-290	11_Supporting cells
Ncoa1	3.92266e-292	1.08902	0.66	0.413	9.91374e-288	11_Supporting cells
Stim2	1.27971e-291	1.38191	0.523	0.289	3.23421e-287	11_Supporting cells
Cxadr	6.31302e-287	0.571903	0.52	0.232	1.59549e-282	11_Supporting cells
Auts2	2.6789e-285	0.873398	0.834	0.55	6.7704e-281	11_Supporting cells
Ezr	3.68081e-285	1.19717	0.527	0.288	9.30251e-281	11_Supporting cells
Cpeb4	9.60684e-278	1.15682	0.557	0.311	2.42794e-273	11_Supporting cells
Hipk2	8.98304e-275	1.11586	0.531	0.294	2.27028e-270	11_Supporting cells
Tshz2	1.83307e-274	0.644316	0.639	0.327	4.63273e-270	11_Supporting cells
Tmbim6	1.09772e-273	0.776112	0.835	0.675	2.77426e-269	11_Supporting cells
Acsl1	3.84002e-273	1.10536	0.509	0.269	9.70488e-269	11_Supporting cells
Ppdpf	6.38202e-273	1.03564	0.593	0.35	1.61293e-268	11_Supporting cells
Maml3	8.02658e-269	1.07227	0.673	0.422	2.02856e-264	11_Supporting cells
Vamp8	7.4382e-268	0.968123	0.676	0.454	1.87986e-263	11_Supporting cells
Stx8	4.19285e-266	1.13628	0.557	0.324	1.05966e-261	11_Supporting cells
Scaper	5.86333e-266	1.12081	0.588	0.347	1.48184e-261	11_Supporting cells
Zfhx4	1.07877e-263	0.740552	0.546	0.273	2.72638e-259	11_Supporting cells
Bmpr1a	9.52699e-263	0.964433	0.543	0.29	2.40776e-258	11_Supporting cells
Mdh1	4.0032e-262	0.765548	0.676	0.43	1.01173e-257	11_Supporting cells
Arhgap21	1.29811e-259	1.18347	0.501	0.269	3.28071e-255	11_Supporting cells
Gsn	3.62019e-254	1.01241	0.566	0.342	9.1493e-250	11_Supporting cells
Drap1	5.73012e-253	0.979869	0.628	0.41	1.44817e-248	11_Supporting cells
Trappc4	1.81947e-248	1.0452	0.555	0.332	4.59833e-244	11_Supporting cells
Dock7	5.13938e-247	0.99187	0.575	0.329	1.29888e-242	11_Supporting cells
Asap1	6.27857e-246	0.980389	0.702	0.487	1.58678e-241	11_Supporting cells
Stk39	1.85612e-239	0.668163	0.742	0.472	4.69098e-235	11_Supporting cells
Map1lc3a	5.53419e-239	0.976346	0.608	0.377	1.39865e-234	11_Supporting cells
Igf1r	3.58341e-236	0.82963	0.694	0.454	9.05636e-232	11_Supporting cells
Park7	4.23666e-235	0.858731	0.692	0.494	1.07073e-230	11_Supporting cells
Ogt	1.26583e-229	1.04084	0.686	0.48	3.19913e-225	11_Supporting cells
Aes	1.39574e-229	0.788492	0.776	0.614	3.52746e-225	11_Supporting cells
Cd2ap	4.10205e-226	0.866864	0.603	0.378	1.03671e-221	11_Supporting cells
Arpc1a	1.12563e-225	0.888398	0.64	0.437	2.84482e-221	11_Supporting cells
Golgb1	1.42335e-225	0.866076	0.623	0.397	3.59723e-221	11_Supporting cells
Ifi27	3.95783e-222	0.624341	0.747	0.523	1.00026e-217	11_Supporting cells
Rabac1	7.03152e-220	0.669676	0.825	0.655	1.77708e-215	11_Supporting cells
Nfia	5.07547e-219	0.653484	0.83	0.587	1.28272e-214	11_Supporting cells
Zmynd8	1.01904e-218	1.01233	0.525	0.311	2.57543e-214	11_Supporting cells
Akr1a1	4.9878e-218	0.768346	0.705	0.503	1.26057e-213	11_Supporting cells
Fuca1	9.66695e-215	0.851257	0.6	0.372	2.44313e-210	11_Supporting cells
Npepps	9.4625e-214	1.05984	0.566	0.358	2.39146e-209	11_Supporting cells
Cdkn1b	3.86364e-212	1.04124	0.559	0.352	9.76457e-208	11_Supporting cells
Itih5	8.8703e-211	0.61279	0.567	0.329	2.24179e-206	11_Supporting cells
Far1	1.12504e-210	1.81107	0.51	0.315	2.8433e-206	11_Supporting cells
Gjb6	5.06517e-208	0.521899	0.53	0.266	1.28012e-203	11_Supporting cells
Gpx4	4.02771e-206	0.7381	0.809	0.677	1.01792e-201	11_Supporting cells
Ralbp1	5.43992e-205	0.807863	0.65	0.449	1.37483e-200	11_Supporting cells
mt-Nd1	1.71067e-204	0.510082	0.969	0.91	4.32337e-200	11_Supporting cells
Tceal9	1.93333e-204	0.997729	0.629	0.432	4.8861e-200	11_Supporting cells
Ost4	9.47692e-202	0.862357	0.716	0.561	2.3951e-197	11_Supporting cells
Anapc13	6.35099e-201	0.967131	0.526	0.325	1.60509e-196	11_Supporting cells
Tm9sf3	3.5867e-200	0.752403	0.686	0.488	9.06466e-196	11_Supporting cells
Cyb5a	1.16283e-199	0.779707	0.718	0.529	2.93882e-195	11_Supporting cells
Eid1	3.36276e-199	0.824373	0.612	0.408	8.4987e-195	11_Supporting cells
Cd164	1.16098e-198	0.901857	0.591	0.388	2.93415e-194	11_Supporting cells
Rcn2	2.97939e-198	0.873451	0.55	0.335	7.52982e-194	11_Supporting cells
Ptms	4.35308e-194	0.643069	0.754	0.549	1.10015e-189	11_Supporting cells
Pfdn5	4.83237e-193	0.598175	0.857	0.798	1.22128e-188	11_Supporting cells
Fis1	2.07228e-189	0.787582	0.698	0.529	5.23727e-185	11_Supporting cells
Atp2b1	1.32356e-188	0.650298	0.728	0.505	3.34503e-184	11_Supporting cells
Hnrnph3	4.63325e-188	0.783693	0.601	0.39	1.17096e-183	11_Supporting cells
Lman1	1.51408e-181	0.841761	0.543	0.338	3.82654e-177	11_Supporting cells
Chmp5	1.98533e-181	0.846857	0.604	0.424	5.01752e-177	11_Supporting cells
Arl6ip5	1.92508e-180	0.855984	0.592	0.401	4.86525e-176	11_Supporting cells
Lgals1	1.95373e-179	2.28165	0.545	0.42	4.93767e-175	11_Supporting cells
BC031181	3.33352e-179	0.806221	0.606	0.411	8.42479e-175	11_Supporting cells
Arhgap5	1.02415e-177	0.664646	0.621	0.397	2.58833e-173	11_Supporting cells
Gng5	3.65507e-177	0.635202	0.841	0.779	9.23746e-173	11_Supporting cells
Lrp6	6.81056e-176	0.792832	0.549	0.34	1.72123e-171	11_Supporting cells
Serpinb6a	8.25339e-176	0.780008	0.51	0.306	2.08588e-171	11_Supporting cells
Tcf25	3.2386e-175	0.746699	0.627	0.434	8.18491e-171	11_Supporting cells
Wsb1	1.26317e-169	0.917265	0.506	0.311	3.1924e-165	11_Supporting cells
Eif4a2	4.33951e-169	0.625051	0.695	0.513	1.09673e-164	11_Supporting cells
Sar1b	6.36183e-166	0.831843	0.52	0.328	1.60783e-161	11_Supporting cells
Atp6v1f	2.23912e-159	0.677094	0.715	0.582	5.65892e-155	11_Supporting cells
Srgap2	4.73848e-158	0.753733	0.62	0.431	1.19756e-153	11_Supporting cells
Fto	4.59021e-154	1.1312	0.508	0.338	1.16008e-149	11_Supporting cells
Gnai3	8.89855e-154	0.884294	0.535	0.357	2.24893e-149	11_Supporting cells
Pard3	3.25664e-151	0.651428	0.527	0.317	8.23051e-147	11_Supporting cells
Atp6v1d	4.73023e-149	0.786786	0.533	0.354	1.19547e-144	11_Supporting cells
Mprip	8.88124e-149	0.754	0.526	0.338	2.24456e-144	11_Supporting cells
Oat	9.51754e-147	0.848271	0.604	0.423	2.40537e-142	11_Supporting cells
Rbx1	7.20935e-142	0.554871	0.771	0.649	1.82202e-137	11_Supporting cells
Scp2	7.23312e-141	0.656333	0.649	0.488	1.82803e-136	11_Supporting cells
Tubb4b	2.08687e-138	0.716053	0.607	0.421	5.27415e-134	11_Supporting cells
Sdf4	3.73589e-134	0.756316	0.543	0.374	9.44172e-130	11_Supporting cells
Cox14	1.02296e-131	0.687331	0.579	0.412	2.58533e-127	11_Supporting cells
Zfr	1.32318e-131	0.608509	0.668	0.494	3.34407e-127	11_Supporting cells
Saraf	1.35353e-130	0.631369	0.582	0.395	3.42077e-126	11_Supporting cells
Pak2	8.08738e-129	0.560749	0.674	0.512	2.04392e-124	11_Supporting cells
Pja2	1.02643e-128	0.639996	0.554	0.37	2.59408e-124	11_Supporting cells
Timp2	2.99376e-127	0.520414	0.643	0.443	7.56613e-123	11_Supporting cells
Hsbp1	3.17307e-126	0.673207	0.606	0.448	8.01931e-122	11_Supporting cells
Arglu1	1.7294e-124	0.648561	0.664	0.498	4.37071e-120	11_Supporting cells
Cox17	6.14139e-124	0.692245	0.566	0.397	1.55211e-119	11_Supporting cells
Gabarapl2	7.12753e-124	0.619818	0.663	0.524	1.80134e-119	11_Supporting cells
Myl12a	8.65533e-124	0.829691	0.662	0.527	2.18746e-119	11_Supporting cells
Thra	5.31978e-121	0.524668	0.525	0.338	1.34447e-116	11_Supporting cells
Ndufs6	1.07791e-120	0.606693	0.592	0.426	2.72421e-116	11_Supporting cells
Fkbp3	2.86912e-118	0.582336	0.554	0.379	7.25113e-114	11_Supporting cells
Selenom	2.43568e-117	0.568581	0.529	0.341	6.15568e-113	11_Supporting cells
Sypl	7.71795e-117	0.590024	0.532	0.356	1.95056e-112	11_Supporting cells
Ubl5	2.15454e-115	0.567946	0.74	0.632	5.44516e-111	11_Supporting cells
Gls	3.42739e-111	0.68816	0.543	0.385	8.66203e-107	11_Supporting cells
Itm2c	7.76143e-111	0.531521	0.56	0.379	1.96155e-106	11_Supporting cells
Rer1	1.21496e-110	0.637972	0.592	0.442	3.07058e-106	11_Supporting cells
Eif1b	2.8737e-108	0.593438	0.6	0.447	7.2627e-104	11_Supporting cells
Srp9	6.98365e-108	0.585278	0.609	0.455	1.76498e-103	11_Supporting cells
Dnajb6	2.71225e-106	0.6321	0.663	0.522	6.85467e-102	11_Supporting cells
Adam10	1.70214e-104	0.517868	0.574	0.41	4.30181e-100	11_Supporting cells
Taf10	3.37149e-104	0.671904	0.54	0.389	8.52076e-100	11_Supporting cells
Sptssa	1.17612e-103	2.16202	0.545	0.425	2.97241e-99	11_Supporting cells
Arf1	4.95001e-102	0.52157	0.711	0.602	1.25102e-97	11_Supporting cells
Atp6v1a	7.20774e-102	0.599749	0.524	0.365	1.82161e-97	11_Supporting cells
Atox1	1.82363e-101	0.734788	0.639	0.51	4.60886e-97	11_Supporting cells
Pomp	1.16258e-100	0.542801	0.651	0.504	2.93818e-96	11_Supporting cells
Atxn1	1.68704e-100	0.502011	0.639	0.461	4.26365e-96	11_Supporting cells
Pura	1.7237e-99	0.519353	0.576	0.41	4.35632e-95	11_Supporting cells
Sltm	1.14545e-97	0.585457	0.538	0.384	2.8949e-93	11_Supporting cells
H2-T23	1.09429e-92	0.515392	0.534	0.376	2.76559e-88	11_Supporting cells
Sdf2	6.02841e-92	0.558273	0.514	0.364	1.52356e-87	11_Supporting cells
Dnaja2	7.30787e-92	0.548002	0.596	0.456	1.84692e-87	11_Supporting cells
Tmbim4	6.58105e-91	0.55393	0.555	0.404	1.66323e-86	11_Supporting cells
Smdt1	1.38737e-90	0.52504	0.668	0.541	3.5063e-86	11_Supporting cells
Srsf10	2.91989e-88	0.567116	0.521	0.372	7.37944e-84	11_Supporting cells
Apc	5.82894e-84	0.541017	0.545	0.402	1.47315e-79	11_Supporting cells
Stx7	2.8633e-83	0.541133	0.509	0.363	7.23641e-79	11_Supporting cells
Plcb4	8.04095e-75	0.514326	0.502	0.354	2.03219e-70	11_Supporting cells
Hnrnpl	9.96016e-75	0.507982	0.606	0.472	2.51723e-70	11_Supporting cells
Trpm7	1.42399e-63	0.524091	0.502	0.38	3.59885e-59	11_Supporting cells
Mkln1	2.27402e-60	0.503582	0.596	0.473	5.74713e-56	11_Supporting cells
Bst2	9.98041e-60	0.64872	0.543	0.429	2.52235e-55	11_Supporting cells
Tmem176b	5.47021e-15	0.796493	0.691	0.582	1.38249e-10	11_Supporting cells
Tmem176a	0.000697453	0.881978	0.578	0.527	1	11_Supporting cells
Snap25	0	7.16293	0.929	0.049	0	12_Spiral ganglion neurons
Snhg11	0	7.16212	0.909	0.035	0	12_Spiral ganglion neurons
Spock3	0	6.24801	0.921	0.06	0	12_Spiral ganglion neurons
Cntnap5a	0	7.47173	0.868	0.025	0	12_Spiral ganglion neurons
Pvalb	0	7.33052	0.89	0.047	0	12_Spiral ganglion neurons
Elavl4	0	7.16071	0.832	0.019	0	12_Spiral ganglion neurons
Cntn5	0	7.21623	0.851	0.038	0	12_Spiral ganglion neurons
Nefh	0	7.83072	0.844	0.031	0	12_Spiral ganglion neurons
Fgf12	0	6.33107	0.856	0.043	0	12_Spiral ganglion neurons
Meg3	0	6.28047	0.901	0.095	0	12_Spiral ganglion neurons
Rbfox1	0	6.27893	0.862	0.061	0	12_Spiral ganglion neurons
Cntnap2	0	5.88524	0.878	0.085	0	12_Spiral ganglion neurons
Nefl	0	7.0546	0.827	0.035	0	12_Spiral ganglion neurons
Nefm	0	6.42288	0.832	0.043	0	12_Spiral ganglion neurons
Nrg3	0	6.77255	0.806	0.024	0	12_Spiral ganglion neurons
Rab6b	0	6.91079	0.795	0.026	0	12_Spiral ganglion neurons
Map1a	0	6.51314	0.809	0.043	0	12_Spiral ganglion neurons
Map2	0	4.78863	0.881	0.116	0	12_Spiral ganglion neurons
Adam23	0	6.42696	0.785	0.024	0	12_Spiral ganglion neurons
Dync1i1	0	5.75268	0.79	0.033	0	12_Spiral ganglion neurons
Atp1a3	0	6.29343	0.797	0.04	0	12_Spiral ganglion neurons
Csmd1	0	5.06368	0.828	0.073	0	12_Spiral ganglion neurons
Zfp804a	0	7.18186	0.768	0.015	0	12_Spiral ganglion neurons
Scg5	0	5.45328	0.801	0.05	0	12_Spiral ganglion neurons
Uchl1	0	6.67256	0.772	0.022	0	12_Spiral ganglion neurons
Prune2	0	6.02031	0.793	0.045	0	12_Spiral ganglion neurons
Map1b	0	4.13944	0.899	0.156	0	12_Spiral ganglion neurons
Lrp1b	0	4.45768	0.784	0.046	0	12_Spiral ganglion neurons
Stmn2	0	7.12018	0.747	0.01	0	12_Spiral ganglion neurons
Grm7	0	5.9804	0.768	0.033	0	12_Spiral ganglion neurons
Nrxn1	0	3.3679	0.841	0.115	0	12_Spiral ganglion neurons
Cplx1	0	7.16164	0.737	0.015	0	12_Spiral ganglion neurons
Ndrg4	0	6.97623	0.74	0.018	0	12_Spiral ganglion neurons
Dlg2	0	3.92368	0.847	0.127	0	12_Spiral ganglion neurons
Elavl2	0	7.39754	0.722	0.007	0	12_Spiral ganglion neurons
Cadps	0	6.74512	0.726	0.011	0	12_Spiral ganglion neurons
Ttll7	0	4.70802	0.767	0.053	0	12_Spiral ganglion neurons
Hcn1	0	3.5094	0.748	0.034	0	12_Spiral ganglion neurons
Frmpd4	0	4.27085	0.867	0.157	0	12_Spiral ganglion neurons
Unc5d	0	5.76051	0.74	0.03	0	12_Spiral ganglion neurons
Sh3gl2	0	5.19691	0.754	0.045	0	12_Spiral ganglion neurons
Nap1l5	0	6.06133	0.739	0.033	0	12_Spiral ganglion neurons
Lsamp	0	3.90818	0.858	0.152	0	12_Spiral ganglion neurons
Eef1a2	0	7.68227	0.712	0.008	0	12_Spiral ganglion neurons
Pcsk1n	0	7.00996	0.717	0.013	0	12_Spiral ganglion neurons
Syt11	0	4.6704	0.768	0.064	0	12_Spiral ganglion neurons
Snrpn	0	5.57152	0.773	0.07	0	12_Spiral ganglion neurons
Kif5c	0	6.22326	0.717	0.022	0	12_Spiral ganglion neurons
Hs6st3	0	5.6433	0.725	0.032	0	12_Spiral ganglion neurons
Dnm3	0	3.69507	0.758	0.068	0	12_Spiral ganglion neurons
Zfp385b	0	5.56692	0.711	0.022	0	12_Spiral ganglion neurons
Snap91	0	5.58793	0.711	0.023	0	12_Spiral ganglion neurons
Mdga1	0	6.67088	0.701	0.014	0	12_Spiral ganglion neurons
Chgb	0	8.39932	0.695	0.009	0	12_Spiral ganglion neurons
Akap6	0	4.64634	0.726	0.04	0	12_Spiral ganglion neurons
Bex2	0	5.29993	0.724	0.042	0	12_Spiral ganglion neurons
Nrn1	0	6.82182	0.692	0.011	0	12_Spiral ganglion neurons
Dner	0	3.47105	0.746	0.067	0	12_Spiral ganglion neurons
Dnm1	0	6.08571	0.699	0.021	0	12_Spiral ganglion neurons
Frmd3	0	5.78884	0.695	0.017	0	12_Spiral ganglion neurons
Fam155a	0	5.44944	0.698	0.02	0	12_Spiral ganglion neurons
Pex5l	0	4.36438	0.723	0.046	0	12_Spiral ganglion neurons
Atp2b2	0	4.17984	0.714	0.038	0	12_Spiral ganglion neurons
Astn2	0	4.75788	0.732	0.059	0	12_Spiral ganglion neurons
Tubb3	0	7.23693	0.684	0.012	0	12_Spiral ganglion neurons
Ctnna2	0	4.02175	0.726	0.056	0	12_Spiral ganglion neurons
Stmn3	0	3.24607	0.867	0.2	0	12_Spiral ganglion neurons
Fabp3	0	5.07232	0.779	0.112	0	12_Spiral ganglion neurons
Map7d2	0	4.78457	0.719	0.056	0	12_Spiral ganglion neurons
Rtn1	0	4.52728	0.761	0.101	0	12_Spiral ganglion neurons
5330434G04Rik	0	6.38236	0.671	0.012	0	12_Spiral ganglion neurons
Kctd8	0	4.21101	0.701	0.042	0	12_Spiral ganglion neurons
Asic3	0	7.47711	0.663	0.005	0	12_Spiral ganglion neurons
Gria4	0	4.06209	0.689	0.033	0	12_Spiral ganglion neurons
Slc24a2	0	2.35086	0.797	0.146	0	12_Spiral ganglion neurons
Lhfpl3	0	4.39295	0.672	0.022	0	12_Spiral ganglion neurons
Gng3	0	5.88925	0.683	0.033	0	12_Spiral ganglion neurons
Kif5a	0	6.24285	0.665	0.017	0	12_Spiral ganglion neurons
Chga	0	8.28897	0.652	0.005	0	12_Spiral ganglion neurons
Pappa	0	5.60631	0.664	0.018	0	12_Spiral ganglion neurons
Cacnb4	0	4.11659	0.71	0.066	0	12_Spiral ganglion neurons
Rims2	0	4.49306	0.682	0.04	0	12_Spiral ganglion neurons
Sncb	0	7.85686	0.645	0.006	0	12_Spiral ganglion neurons
Kif1a	0	4.70912	0.673	0.036	0	12_Spiral ganglion neurons
Spock2	0	2.72428	0.746	0.109	0	12_Spiral ganglion neurons
Lrrc49	0	3.97502	0.72	0.084	0	12_Spiral ganglion neurons
Isl1	0	5.2653	0.659	0.024	0	12_Spiral ganglion neurons
Susd4	0	5.48978	0.652	0.018	0	12_Spiral ganglion neurons
Mapk10	0	4.73644	0.667	0.036	0	12_Spiral ganglion neurons
Cacna2d3	0	3.90749	0.687	0.056	0	12_Spiral ganglion neurons
Slc35f1	0	4.11576	0.657	0.027	0	12_Spiral ganglion neurons
Syt2	0	6.52098	0.645	0.016	0	12_Spiral ganglion neurons
Agbl4	0	4.07079	0.677	0.048	0	12_Spiral ganglion neurons
Rims1	0	3.77285	0.681	0.054	0	12_Spiral ganglion neurons
Pcbp3	0	4.09187	0.707	0.08	0	12_Spiral ganglion neurons
Cadm2	0	3.7107	0.669	0.043	0	12_Spiral ganglion neurons
Thsd7b	0	4.86184	0.648	0.023	0	12_Spiral ganglion neurons
Gm43376	0	5.35632	0.648	0.023	0	12_Spiral ganglion neurons
Vsnl1	0	7.38382	0.634	0.009	0	12_Spiral ganglion neurons
Unc80	0	5.30177	0.648	0.024	0	12_Spiral ganglion neurons
Gabbr2	0	6.49748	0.633	0.01	0	12_Spiral ganglion neurons
Ank3	0	2.32908	0.748	0.125	0	12_Spiral ganglion neurons
Esrrg	0	3.93813	0.73	0.109	0	12_Spiral ganglion neurons
Rufy3	0	3.84144	0.769	0.149	0	12_Spiral ganglion neurons
Scn1a	0	7.01869	0.626	0.007	0	12_Spiral ganglion neurons
Ina	0	7.26923	0.625	0.006	0	12_Spiral ganglion neurons
Kcnc1	0	7.48438	0.625	0.007	0	12_Spiral ganglion neurons
Kcna2	0	5.96362	0.629	0.012	0	12_Spiral ganglion neurons
Atp8a2	0	3.50198	0.734	0.117	0	12_Spiral ganglion neurons
Amph	0	4.15044	0.676	0.059	0	12_Spiral ganglion neurons
Ctnnd2	0	1.98018	0.732	0.115	0	12_Spiral ganglion neurons
Hecw1	0	5.93888	0.63	0.014	0	12_Spiral ganglion neurons
Sv2a	0	5.17195	0.643	0.029	0	12_Spiral ganglion neurons
Erc2	0	3.59817	0.68	0.067	0	12_Spiral ganglion neurons
Nkain2	0	1.70838	0.701	0.09	0	12_Spiral ganglion neurons
Syp	0	5.91435	0.624	0.016	0	12_Spiral ganglion neurons
Pacsin1	0	4.61265	0.65	0.043	0	12_Spiral ganglion neurons
Pclo	0	3.49352	0.687	0.081	0	12_Spiral ganglion neurons
Mllt11	0	4.81565	0.657	0.052	0	12_Spiral ganglion neurons
Cpe	0	2.78043	0.733	0.128	0	12_Spiral ganglion neurons
Cntn1	0	1.47123	0.763	0.158	0	12_Spiral ganglion neurons
Ppp2r2b	0	2.34137	0.674	0.07	0	12_Spiral ganglion neurons
Tspyl4	0	4.19029	0.711	0.107	0	12_Spiral ganglion neurons
Tmem178b	0	4.02698	0.634	0.031	0	12_Spiral ganglion neurons
Ntrk3	0	2.76451	0.668	0.065	0	12_Spiral ganglion neurons
Sacs	0	4.001	0.667	0.064	0	12_Spiral ganglion neurons
Fam171b	0	4.20215	0.641	0.039	0	12_Spiral ganglion neurons
Lrrc7	0	5.22355	0.615	0.013	0	12_Spiral ganglion neurons
Eno2	0	4.39537	0.665	0.064	0	12_Spiral ganglion neurons
Ntrk2	0	2.97843	0.712	0.111	0	12_Spiral ganglion neurons
Sult4a1	0	6.85776	0.61	0.009	0	12_Spiral ganglion neurons
Resp18	0	8.40167	0.6	0.002	0	12_Spiral ganglion neurons
Kcnc3	0	6.76995	0.61	0.012	0	12_Spiral ganglion neurons
Cend1	0	6.68537	0.61	0.012	0	12_Spiral ganglion neurons
Cadm1	0	2.72044	0.744	0.146	0	12_Spiral ganglion neurons
Cpne4	0	6.0824	0.609	0.011	0	12_Spiral ganglion neurons
Adam22	0	3.6683	0.667	0.07	0	12_Spiral ganglion neurons
Lrrn1	0	4.90584	0.622	0.026	0	12_Spiral ganglion neurons
Myt1l	0	6.51763	0.602	0.006	0	12_Spiral ganglion neurons
Napb	0	4.66271	0.629	0.034	0	12_Spiral ganglion neurons
Trnp1	0	4.54905	0.646	0.051	0	12_Spiral ganglion neurons
Kcna1	0	4.19172	0.616	0.021	0	12_Spiral ganglion neurons
Abr	0	3.2706	0.756	0.161	0	12_Spiral ganglion neurons
Enox1	0	5.06948	0.629	0.035	0	12_Spiral ganglion neurons
Syn1	0	5.82523	0.605	0.012	0	12_Spiral ganglion neurons
Apba1	0	3.18481	0.703	0.11	0	12_Spiral ganglion neurons
Cabp1	0	6.24805	0.601	0.009	0	12_Spiral ganglion neurons
Nfasc	0	4.0292	0.624	0.033	0	12_Spiral ganglion neurons
Kcnk1	0	4.09778	0.651	0.06	0	12_Spiral ganglion neurons
Car10	0	6.60779	0.599	0.008	0	12_Spiral ganglion neurons
Ablim2	0	4.9498	0.62	0.03	0	12_Spiral ganglion neurons
Ppfia2	0	3.41646	0.637	0.047	0	12_Spiral ganglion neurons
Sgpp2	0	5.42775	0.602	0.013	0	12_Spiral ganglion neurons
Ppp1r1c	0	6.80654	0.594	0.005	0	12_Spiral ganglion neurons
Tagln3	0	6.91121	0.596	0.007	0	12_Spiral ganglion neurons
Bend6	0	5.05649	0.62	0.032	0	12_Spiral ganglion neurons
Tenm3	0	2.74926	0.73	0.145	0	12_Spiral ganglion neurons
Ntm	0	3.4681	0.687	0.103	0	12_Spiral ganglion neurons
Epb41l3	0	3.48988	0.667	0.083	0	12_Spiral ganglion neurons
Gdap1	0	6.21856	0.594	0.01	0	12_Spiral ganglion neurons
Lrfn5	0	2.16866	0.711	0.127	0	12_Spiral ganglion neurons
Stxbp1	0	3.82884	0.662	0.079	0	12_Spiral ganglion neurons
Nrg1	0	3.94716	0.621	0.041	0	12_Spiral ganglion neurons
Scn8a	0	4.21774	0.636	0.057	0	12_Spiral ganglion neurons
Fgf10	0	5.72221	0.589	0.012	0	12_Spiral ganglion neurons
Pcdh7	0	2.03151	0.723	0.147	0	12_Spiral ganglion neurons
Cacna1a	0	3.1866	0.649	0.075	0	12_Spiral ganglion neurons
Srrm3	0	5.52547	0.587	0.013	0	12_Spiral ganglion neurons
Phyhipl	0	3.81971	0.623	0.049	0	12_Spiral ganglion neurons
Mapk8ip2	0	6.57002	0.581	0.007	0	12_Spiral ganglion neurons
Nsg1	0	3.52708	0.651	0.078	0	12_Spiral ganglion neurons
Syt7	0	6.05551	0.585	0.012	0	12_Spiral ganglion neurons
Mt3	0	2.25356	0.632	0.061	0	12_Spiral ganglion neurons
Galnt13	0	1.16946	0.644	0.074	0	12_Spiral ganglion neurons
Gria3	0	2.78688	0.705	0.135	0	12_Spiral ganglion neurons
Adarb1	0	4.13439	0.609	0.04	0	12_Spiral ganglion neurons
D430041D05Rik	0	5.6656	0.578	0.01	0	12_Spiral ganglion neurons
Srgap1	0	2.08189	0.646	0.079	0	12_Spiral ganglion neurons
Lrrtm3	0	4.87541	0.583	0.016	0	12_Spiral ganglion neurons
Elavl3	0	5.00362	0.579	0.012	0	12_Spiral ganglion neurons
Pfn2	0	3.59156	0.658	0.094	0	12_Spiral ganglion neurons
Xkr4	0	3.74641	0.605	0.041	0	12_Spiral ganglion neurons
Ncs1	0	5.61409	0.581	0.017	0	12_Spiral ganglion neurons
Kif21a	0	2.59713	0.725	0.161	0	12_Spiral ganglion neurons
Klc1	0	3.32378	0.739	0.176	0	12_Spiral ganglion neurons
Kcnma1	0	2.79555	0.648	0.086	0	12_Spiral ganglion neurons
Dlgap1	0	2.42051	0.639	0.077	0	12_Spiral ganglion neurons
Soga3	0	5.74316	0.571	0.01	0	12_Spiral ganglion neurons
Scg3	0	5.04298	0.578	0.017	0	12_Spiral ganglion neurons
Acsl6	0	5.16316	0.58	0.019	0	12_Spiral ganglion neurons
Gabrb3	0	3.36702	0.584	0.025	0	12_Spiral ganglion neurons
Shox2	0	7.68925	0.56	0.003	0	12_Spiral ganglion neurons
Peg3	0	3.21373	0.649	0.092	0	12_Spiral ganglion neurons
Ywhag	0	3.48087	0.788	0.232	0	12_Spiral ganglion neurons
Calb2	0	6.69399	0.637	0.081	0	12_Spiral ganglion neurons
Frmd5	0	4.24148	0.579	0.024	0	12_Spiral ganglion neurons
Fndc5	0	4.5574	0.582	0.029	0	12_Spiral ganglion neurons
Rgs17	0	5.75586	0.565	0.012	0	12_Spiral ganglion neurons
Lancl1	0	3.13544	0.672	0.12	0	12_Spiral ganglion neurons
Gria2	0	4.569	0.562	0.01	0	12_Spiral ganglion neurons
Macrod2	0	2.59599	0.718	0.166	0	12_Spiral ganglion neurons
Slc7a14	0	4.47328	0.572	0.02	0	12_Spiral ganglion neurons
Dst	0	2.98302	0.881	0.33	0	12_Spiral ganglion neurons
Ddah1	0	3.97212	0.619	0.069	0	12_Spiral ganglion neurons
Srgap3	0	2.74974	0.691	0.141	0	12_Spiral ganglion neurons
Rab3c	0	6.00049	0.557	0.008	0	12_Spiral ganglion neurons
Ppp2r2c	0	4.83174	0.571	0.022	0	12_Spiral ganglion neurons
Zfpm2	0	2.49691	0.689	0.14	0	12_Spiral ganglion neurons
Etl4	0	2.8169	0.737	0.189	0	12_Spiral ganglion neurons
Trim37	0	3.21535	0.684	0.136	0	12_Spiral ganglion neurons
Slc4a4	0	2.42936	0.647	0.1	0	12_Spiral ganglion neurons
Ccdc92	0	5.30384	0.562	0.015	0	12_Spiral ganglion neurons
Kif3c	0	3.85944	0.591	0.044	0	12_Spiral ganglion neurons
Stx1b	0	5.46712	0.561	0.015	0	12_Spiral ganglion neurons
Efr3a	0	3.54742	0.849	0.303	0	12_Spiral ganglion neurons
C1ql3	0	4.63775	0.572	0.026	0	12_Spiral ganglion neurons
Hs3st5	0	4.20501	0.573	0.027	0	12_Spiral ganglion neurons
Camk2n2	0	5.67349	0.561	0.016	0	12_Spiral ganglion neurons
Rab33a	0	5.88452	0.553	0.01	0	12_Spiral ganglion neurons
Zwint	0	3.24012	0.756	0.213	0	12_Spiral ganglion neurons
Syn2	0	5.89604	0.55	0.008	0	12_Spiral ganglion neurons
Magi2	0	2.18919	0.811	0.27	0	12_Spiral ganglion neurons
Sncg	0	3.62953	0.617	0.077	0	12_Spiral ganglion neurons
Aldh1a3	0	5.80031	0.56	0.021	0	12_Spiral ganglion neurons
Serpini1	0	4.02014	0.57	0.031	0	12_Spiral ganglion neurons
Scn1b	0	2.06082	0.775	0.239	0	12_Spiral ganglion neurons
Prepl	0	3.65508	0.608	0.072	0	12_Spiral ganglion neurons
Ank1	0	3.57482	0.58	0.045	0	12_Spiral ganglion neurons
Rgs7	0	5.54786	0.544	0.011	0	12_Spiral ganglion neurons
Kcnh7	0	3.42057	0.562	0.029	0	12_Spiral ganglion neurons
Gm13629	0	7.77145	0.535	0.002	0	12_Spiral ganglion neurons
Grip1	0	2.2381	0.687	0.155	0	12_Spiral ganglion neurons
Stmn4	0	4.22378	0.543	0.011	0	12_Spiral ganglion neurons
Fam110b	0	2.53469	0.659	0.128	0	12_Spiral ganglion neurons
Iqsec3	0	7.50593	0.534	0.003	0	12_Spiral ganglion neurons
Nsf	0	2.73876	0.756	0.226	0	12_Spiral ganglion neurons
Jakmip2	0	5.90297	0.539	0.009	0	12_Spiral ganglion neurons
Chn1	0	3.32981	0.578	0.048	0	12_Spiral ganglion neurons
Hist3h2ba	0	3.28868	0.564	0.034	0	12_Spiral ganglion neurons
Dock3	0	2.70272	0.627	0.098	0	12_Spiral ganglion neurons
Sv2c	0	6.38969	0.538	0.009	0	12_Spiral ganglion neurons
Camk4	0	3.27153	0.557	0.028	0	12_Spiral ganglion neurons
Kcnab2	0	4.44579	0.575	0.047	0	12_Spiral ganglion neurons
Vstm2l	0	7.67916	0.529	0.002	0	12_Spiral ganglion neurons
Prkar1b	0	3.93225	0.56	0.033	0	12_Spiral ganglion neurons
Ica1	0	2.6513	0.634	0.107	0	12_Spiral ganglion neurons
Ttc9b	0	7.57034	0.529	0.003	0	12_Spiral ganglion neurons
Maf	0	2.08205	0.72	0.194	0	12_Spiral ganglion neurons
Pde4dip	0	2.67862	0.666	0.141	0	12_Spiral ganglion neurons
Nos1	0	6.85919	0.53	0.005	0	12_Spiral ganglion neurons
Ccser1	0	1.94466	0.687	0.162	0	12_Spiral ganglion neurons
Dpysl2	0	2.13086	0.794	0.27	0	12_Spiral ganglion neurons
Reep1	0	3.91735	0.55	0.027	0	12_Spiral ganglion neurons
Ccdc85a	0	1.60264	0.66	0.137	0	12_Spiral ganglion neurons
Rgs7bp	0	1.34844	0.728	0.205	0	12_Spiral ganglion neurons
Dgki	0	3.0888	0.575	0.053	0	12_Spiral ganglion neurons
Thy1	0	5.44647	0.533	0.012	0	12_Spiral ganglion neurons
Rab3a	0	3.55457	0.694	0.173	0	12_Spiral ganglion neurons
Fam19a5	0	3.67012	0.564	0.043	0	12_Spiral ganglion neurons
Stac2	0	6.42445	0.524	0.004	0	12_Spiral ganglion neurons
Ano3	0	3.12738	0.57	0.05	0	12_Spiral ganglion neurons
Ckmt1	0	6.03333	0.532	0.013	0	12_Spiral ganglion neurons
Tmem59l	0	5.56287	0.53	0.011	0	12_Spiral ganglion neurons
Unc79	0	5.72079	0.529	0.01	0	12_Spiral ganglion neurons
Gpr158	0	1.97698	0.616	0.098	0	12_Spiral ganglion neurons
Micu3	0	2.53807	0.675	0.157	0	12_Spiral ganglion neurons
Epb41l1	0	2.88542	0.615	0.098	0	12_Spiral ganglion neurons
Clec2l	0	7.01494	0.521	0.007	0	12_Spiral ganglion neurons
Slc17a7	0	7.73747	0.517	0.003	0	12_Spiral ganglion neurons
Them6	0	4.50003	0.549	0.035	0	12_Spiral ganglion neurons
Acot7	0	3.42636	0.593	0.08	0	12_Spiral ganglion neurons
Sema3e	0	4.89587	0.53	0.017	0	12_Spiral ganglion neurons
Ank2	0	2.47714	0.945	0.432	0	12_Spiral ganglion neurons
Tmem163	0	1.67468	0.574	0.065	0	12_Spiral ganglion neurons
Aplp1	0	2.12618	0.55	0.043	0	12_Spiral ganglion neurons
Mtmr7	0	4.25119	0.533	0.026	0	12_Spiral ganglion neurons
Sez6l2	0	4.90366	0.518	0.012	0	12_Spiral ganglion neurons
Dscam	0	3.85238	0.529	0.023	0	12_Spiral ganglion neurons
Cdh2	0	1.93369	0.669	0.163	0	12_Spiral ganglion neurons
Cacnb2	0	1.27103	0.653	0.148	0	12_Spiral ganglion neurons
Grin1	0	6.64743	0.51	0.005	0	12_Spiral ganglion neurons
Hspa4l	0	2.46714	0.667	0.162	0	12_Spiral ganglion neurons
Scrt1	0	7.18463	0.508	0.003	0	12_Spiral ganglion neurons
Vamp1	0	4.09466	0.572	0.067	0	12_Spiral ganglion neurons
Mapk8ip3	0	2.62687	0.64	0.137	0	12_Spiral ganglion neurons
Gdpd1	0	3.39673	0.568	0.065	0	12_Spiral ganglion neurons
Tnik	0	2.49912	0.688	0.186	0	12_Spiral ganglion neurons
Adcy1	0	3.31884	0.548	0.046	0	12_Spiral ganglion neurons
Nap1l2	0	5.78291	0.51	0.009	0	12_Spiral ganglion neurons
Rell2	0	6.86292	0.505	0.004	0	12_Spiral ganglion neurons
Clstn3	0	5.41057	0.513	0.013	0	12_Spiral ganglion neurons
Slc12a7	0	2.41341	0.604	0.104	0	12_Spiral ganglion neurons
Mafb	0	2.03761	0.584	0.084	0	12_Spiral ganglion neurons
Mapt	0	1.64701	0.672	0.174	0	12_Spiral ganglion neurons
Ppa1	0	3.0734	0.634	0.136	0	12_Spiral ganglion neurons
Gas6	0	2.46685	0.604	0.106	0	12_Spiral ganglion neurons
A330102I10Rik	0	6.29066	0.505	0.007	0	12_Spiral ganglion neurons
Kctd17	0	3.43502	0.54	0.043	0	12_Spiral ganglion neurons
Nkiras1	0	3.09211	0.613	0.116	0	12_Spiral ganglion neurons
Chd3os	0	3.59204	0.548	0.052	0	12_Spiral ganglion neurons
Rcan2	0	2.75476	0.567	0.072	0	12_Spiral ganglion neurons
Rundc3a	0	5.41027	0.505	0.011	0	12_Spiral ganglion neurons
Thsd7a	0	1.36736	0.674	0.181	0	12_Spiral ganglion neurons
Ifitm10	0	3.25834	0.541	0.048	0	12_Spiral ganglion neurons
Camta1	0	3.00621	0.768	0.275	0	12_Spiral ganglion neurons
Plxna4	0	2.48481	0.592	0.099	0	12_Spiral ganglion neurons
Rbfox2	0	1.99621	0.736	0.243	0	12_Spiral ganglion neurons
Trim36	0	3.65967	0.524	0.031	0	12_Spiral ganglion neurons
Cux2	0	3.3933	0.533	0.042	0	12_Spiral ganglion neurons
Lin7a	0	4.34226	0.505	0.015	0	12_Spiral ganglion neurons
Kidins220	0	2.549	0.804	0.316	0	12_Spiral ganglion neurons
Hecw2	0	2.67524	0.544	0.057	0	12_Spiral ganglion neurons
Gm1673	0	2.69505	0.594	0.107	0	12_Spiral ganglion neurons
Atp6v1g2	0	4.51851	0.514	0.027	0	12_Spiral ganglion neurons
Ttbk2	0	3.14973	0.545	0.06	0	12_Spiral ganglion neurons
A230057D06Rik	0	2.93742	0.543	0.058	0	12_Spiral ganglion neurons
Scrn1	0	3.85954	0.513	0.028	0	12_Spiral ganglion neurons
Dync1li2	0	2.25067	0.652	0.167	0	12_Spiral ganglion neurons
Camk2g	0	2.64929	0.614	0.129	0	12_Spiral ganglion neurons
Smyd2	0	2.85446	0.618	0.134	0	12_Spiral ganglion neurons
Trim2	0	1.89331	0.696	0.212	0	12_Spiral ganglion neurons
Arfgef3	0	1.65768	0.62	0.136	0	12_Spiral ganglion neurons
Galnt17	0	3.42817	0.516	0.033	0	12_Spiral ganglion neurons
Tcp11l1	0	2.56527	0.56	0.078	0	12_Spiral ganglion neurons
Arhgap44	0	3.58591	0.513	0.031	0	12_Spiral ganglion neurons
Dnajc6	0	3.09644	0.531	0.05	0	12_Spiral ganglion neurons
Nacc2	0	2.73587	0.599	0.118	0	12_Spiral ganglion neurons
Got1	0	2.63751	0.731	0.251	0	12_Spiral ganglion neurons
Olfm1	0	2.47819	0.587	0.108	0	12_Spiral ganglion neurons
Synm	0	4.44289	0.505	0.027	0	12_Spiral ganglion neurons
Limch1	0	1.58577	0.597	0.12	0	12_Spiral ganglion neurons
Acyp2	0	2.2548	0.744	0.267	0	12_Spiral ganglion neurons
Myh10	0	2.3328	0.594	0.117	0	12_Spiral ganglion neurons
Rnf157	0	2.87883	0.54	0.064	0	12_Spiral ganglion neurons
Zcchc18	0	2.54719	0.557	0.082	0	12_Spiral ganglion neurons
Gnl3l	0	2.36215	0.615	0.141	0	12_Spiral ganglion neurons
Rab3ip	0	2.19715	0.585	0.111	0	12_Spiral ganglion neurons
Ncam2	0	3.04114	0.5	0.026	0	12_Spiral ganglion neurons
Tfrc	0	2.19379	0.634	0.161	0	12_Spiral ganglion neurons
Ppargc1a	0	1.6976	0.643	0.171	0	12_Spiral ganglion neurons
Fmn2	0	2.0933	0.546	0.075	0	12_Spiral ganglion neurons
Celf4	0	3.7058	0.515	0.044	0	12_Spiral ganglion neurons
Nlgn1	0	2.20435	0.553	0.084	0	12_Spiral ganglion neurons
Tesc	0	2.82938	0.517	0.049	0	12_Spiral ganglion neurons
Clstn1	0	2.136	0.692	0.224	0	12_Spiral ganglion neurons
Smim13	0	2.70401	0.567	0.099	0	12_Spiral ganglion neurons
Flywch1	0	2.35354	0.608	0.14	0	12_Spiral ganglion neurons
Kcnq3	0	2.22112	0.555	0.089	0	12_Spiral ganglion neurons
Ehd3	0	2.36005	0.552	0.086	0	12_Spiral ganglion neurons
Ndn	0	2.41182	0.568	0.103	0	12_Spiral ganglion neurons
Kif3a	0	2.41478	0.596	0.131	0	12_Spiral ganglion neurons
Atp6v0a1	0	1.68178	0.737	0.272	0	12_Spiral ganglion neurons
Dtna	0	2.04316	0.544	0.08	0	12_Spiral ganglion neurons
Tuba4a	0	2.37948	0.597	0.133	0	12_Spiral ganglion neurons
Gprasp1	0	1.99065	0.687	0.224	0	12_Spiral ganglion neurons
Kifap3	0	2.10316	0.701	0.238	0	12_Spiral ganglion neurons
Frmd4a	0	2.16104	0.698	0.235	0	12_Spiral ganglion neurons
Parm1	0	2.81207	0.512	0.05	0	12_Spiral ganglion neurons
Podxl2	0	2.86756	0.513	0.051	0	12_Spiral ganglion neurons
Habp4	0	2.77955	0.527	0.065	0	12_Spiral ganglion neurons
Cltb	0	2.29097	0.681	0.22	0	12_Spiral ganglion neurons
Dzank1	0	3.03739	0.5	0.039	0	12_Spiral ganglion neurons
Epha4	0	2.39069	0.551	0.091	0	12_Spiral ganglion neurons
Coro2b	0	2.8883	0.502	0.042	0	12_Spiral ganglion neurons
Plekhb2	0	2.70219	0.529	0.071	0	12_Spiral ganglion neurons
Ncdn	0	3.352	0.505	0.047	0	12_Spiral ganglion neurons
Tln2	0	1.83776	0.629	0.171	0	12_Spiral ganglion neurons
Coprs	0	3.04695	0.54	0.083	0	12_Spiral ganglion neurons
Tmod2	0	2.67112	0.505	0.048	0	12_Spiral ganglion neurons
Ccser2	0	1.71497	0.67	0.214	0	12_Spiral ganglion neurons
Tgfb2	0	1.47884	0.629	0.173	0	12_Spiral ganglion neurons
Tmx2	0	2.39476	0.605	0.15	0	12_Spiral ganglion neurons
Tubb2a	0	2.49136	0.571	0.116	0	12_Spiral ganglion neurons
Fez1	0	1.84792	0.607	0.153	0	12_Spiral ganglion neurons
Kif1b	0	2.04886	0.808	0.355	0	12_Spiral ganglion neurons
Tceal3	0	2.55123	0.51	0.058	0	12_Spiral ganglion neurons
Tmem246	0	2.95268	0.51	0.058	0	12_Spiral ganglion neurons
Gata3	0	2.46995	0.505	0.054	0	12_Spiral ganglion neurons
Tbc1d9	0	2.00687	0.527	0.076	0	12_Spiral ganglion neurons
Xkr6	0	3.22411	0.5	0.05	0	12_Spiral ganglion neurons
1500011B03Rik	0	2.36813	0.573	0.123	0	12_Spiral ganglion neurons
Ppip5k2	0	2.34686	0.571	0.122	0	12_Spiral ganglion neurons
Ptprf	0	1.70546	0.582	0.133	0	12_Spiral ganglion neurons
5730455P16Rik	0	2.40012	0.559	0.111	0	12_Spiral ganglion neurons
Nrxn2	0	2.07628	0.534	0.086	0	12_Spiral ganglion neurons
Cds1	0	2.46497	0.558	0.111	0	12_Spiral ganglion neurons
Auh	0	2.1541	0.648	0.201	0	12_Spiral ganglion neurons
Ttc3	0	2.49088	0.892	0.445	0	12_Spiral ganglion neurons
Gnb5	0	2.35192	0.562	0.117	0	12_Spiral ganglion neurons
Fam189a2	0	2.2091	0.539	0.094	0	12_Spiral ganglion neurons
Nin	0	2.42089	0.677	0.233	0	12_Spiral ganglion neurons
Mgst3	0	2.28395	0.641	0.197	0	12_Spiral ganglion neurons
Six1	0	1.46458	0.607	0.163	0	12_Spiral ganglion neurons
Spp1	0	1.06267	0.934	0.491	0	12_Spiral ganglion neurons
Arhgef9	0	2.34523	0.518	0.075	0	12_Spiral ganglion neurons
Fam219a	0	1.87331	0.549	0.107	0	12_Spiral ganglion neurons
Gpr137c	0	2.30953	0.519	0.077	0	12_Spiral ganglion neurons
Jakmip1	0	1.86949	0.526	0.085	0	12_Spiral ganglion neurons
Plcb1	0	1.03585	0.543	0.104	0	12_Spiral ganglion neurons
Gdi1	0	1.96098	0.629	0.19	0	12_Spiral ganglion neurons
Snap47	0	2.07667	0.567	0.128	0	12_Spiral ganglion neurons
Tcaf1	0	1.62736	0.623	0.186	0	12_Spiral ganglion neurons
Mapk8ip1	0	2.13584	0.51	0.075	0	12_Spiral ganglion neurons
Purg	0	1.72131	0.582	0.147	0	12_Spiral ganglion neurons
Hsph1	0	2.26157	0.536	0.104	0	12_Spiral ganglion neurons
Endod1	0	2.5197	0.519	0.087	0	12_Spiral ganglion neurons
Map4	0	1.81094	0.723	0.291	0	12_Spiral ganglion neurons
Tmtc1	0	1.01509	0.572	0.14	0	12_Spiral ganglion neurons
Idh3a	0	2.40081	0.606	0.175	0	12_Spiral ganglion neurons
Ubxn2a	0	2.18773	0.634	0.203	0	12_Spiral ganglion neurons
Atl1	0	2.27371	0.502	0.071	0	12_Spiral ganglion neurons
Dctn1	0	2.27163	0.586	0.155	0	12_Spiral ganglion neurons
Necap1	0	2.35271	0.516	0.087	0	12_Spiral ganglion neurons
Dync1li1	0	1.96366	0.65	0.221	0	12_Spiral ganglion neurons
Hagh	0	2.14179	0.646	0.217	0	12_Spiral ganglion neurons
Gars	0	2.11483	0.577	0.148	0	12_Spiral ganglion neurons
Mtmr6	0	2.01787	0.574	0.145	0	12_Spiral ganglion neurons
Armcx1	0	2.28415	0.507	0.079	0	12_Spiral ganglion neurons
Dynll2	0	2.19107	0.758	0.33	0	12_Spiral ganglion neurons
Armcx3	0	1.88007	0.594	0.166	0	12_Spiral ganglion neurons
Haghl	0	2.30584	0.56	0.133	0	12_Spiral ganglion neurons
Scoc	0	2.08953	0.614	0.187	0	12_Spiral ganglion neurons
Miga1	0	2.1995	0.524	0.098	0	12_Spiral ganglion neurons
Atpaf1	0	2.23983	0.539	0.113	0	12_Spiral ganglion neurons
Rabggtb	0	1.86593	0.594	0.168	0	12_Spiral ganglion neurons
Abca5	0	1.54999	0.534	0.109	0	12_Spiral ganglion neurons
Rgma	0	2.13062	0.508	0.083	0	12_Spiral ganglion neurons
Sptan1	0	1.97059	0.762	0.339	0	12_Spiral ganglion neurons
Lrrc4c	0	2.38588	0.515	0.093	0	12_Spiral ganglion neurons
Tmem108	0	1.50016	0.502	0.08	0	12_Spiral ganglion neurons
Sema7a	0	1.67099	0.514	0.093	0	12_Spiral ganglion neurons
Extl2	0	2.52506	0.505	0.084	0	12_Spiral ganglion neurons
Fsd1l	0	1.88515	0.505	0.084	0	12_Spiral ganglion neurons
Pcbp4	0	1.85199	0.576	0.156	0	12_Spiral ganglion neurons
Cisd1	0	2.18077	0.721	0.302	0	12_Spiral ganglion neurons
Napg	0	1.80028	0.596	0.177	0	12_Spiral ganglion neurons
Fbxo21	0	2.07297	0.509	0.092	0	12_Spiral ganglion neurons
Fbxo22	0	1.909	0.558	0.141	0	12_Spiral ganglion neurons
Tango2	0	2.10878	0.521	0.105	0	12_Spiral ganglion neurons
Apoo	0	2.04202	0.538	0.123	0	12_Spiral ganglion neurons
Msantd4	0	1.94052	0.544	0.13	0	12_Spiral ganglion neurons
Tnfrsf21	0	1.88184	0.505	0.091	0	12_Spiral ganglion neurons
Tmem63b	0	1.8987	0.537	0.123	0	12_Spiral ganglion neurons
Fam213b	0	2.19996	0.521	0.108	0	12_Spiral ganglion neurons
Rapgef5	0	1.1491	0.532	0.119	0	12_Spiral ganglion neurons
Rtl8a	0	2.01071	0.519	0.107	0	12_Spiral ganglion neurons
Irx1	0	1.54919	0.525	0.113	0	12_Spiral ganglion neurons
Tceal1	0	1.70318	0.523	0.113	0	12_Spiral ganglion neurons
Tm6sf1	0	1.91474	0.572	0.162	0	12_Spiral ganglion neurons
Copg1	0	1.97919	0.557	0.148	0	12_Spiral ganglion neurons
Wnk2	0	1.66355	0.505	0.096	0	12_Spiral ganglion neurons
Stxbp5l	0	1.73182	0.501	0.092	0	12_Spiral ganglion neurons
Tmem50b	0	1.82663	0.553	0.144	0	12_Spiral ganglion neurons
Slc25a33	0	1.80199	0.527	0.119	0	12_Spiral ganglion neurons
Mapre3	0	1.95507	0.518	0.112	0	12_Spiral ganglion neurons
Prkaca	0	1.98568	0.538	0.132	0	12_Spiral ganglion neurons
Pak1	0	1.90738	0.533	0.129	0	12_Spiral ganglion neurons
Ywhah	0	2.89158	0.833	0.43	0	12_Spiral ganglion neurons
Ppm1e	0	1.00246	0.505	0.104	0	12_Spiral ganglion neurons
Hdhd2	0	1.75883	0.528	0.131	0	12_Spiral ganglion neurons
Uhmk1	0	1.90018	0.512	0.116	0	12_Spiral ganglion neurons
Trappc2	0	1.94498	0.5	0.11	0	12_Spiral ganglion neurons
Ckb	0	2.32321	0.84	0.45	0	12_Spiral ganglion neurons
Vdac1	0	2.48961	0.805	0.416	0	12_Spiral ganglion neurons
Ghitm	0	2.15016	0.746	0.362	0	12_Spiral ganglion neurons
Eml2	0	1.67238	0.503	0.121	0	12_Spiral ganglion neurons
Mdh1	0	2.64966	0.815	0.435	0	12_Spiral ganglion neurons
Fkbp3	0	2.12248	0.76	0.382	0	12_Spiral ganglion neurons
Rtn4	0	1.87871	0.835	0.508	0	12_Spiral ganglion neurons
Hsp90aa1	0	2.4641	0.887	0.609	0	12_Spiral ganglion neurons
Cox5a	0	2.19202	0.887	0.637	0	12_Spiral ganglion neurons
Calm2	0	2.03231	0.928	0.787	0	12_Spiral ganglion neurons
Ndufa4	0	1.93682	0.907	0.778	0	12_Spiral ganglion neurons
Rasgef1b	2.62938e-307	1.07564	0.582	0.156	6.64524e-303	12_Spiral ganglion neurons
Got2	1.23656e-306	2.00894	0.605	0.199	3.12515e-302	12_Spiral ganglion neurons
Lrrk1	4.11389e-306	1.82603	0.544	0.15	1.0397e-301	12_Spiral ganglion neurons
Timm9	2.13981e-304	1.5933	0.509	0.127	5.40793e-300	12_Spiral ganglion neurons
Jdp2	3.22977e-303	1.43839	0.518	0.128	8.16259e-299	12_Spiral ganglion neurons
Enah	1.58865e-301	1.11868	0.72	0.25	4.01499e-297	12_Spiral ganglion neurons
Anxa6	2.4386e-301	1.73041	0.518	0.136	6.16308e-297	12_Spiral ganglion neurons
Atp6v1b2	1.38105e-300	1.90645	0.676	0.264	3.49032e-296	12_Spiral ganglion neurons
1700020I14Rik	2.66618e-297	2.17227	0.718	0.337	6.73823e-293	12_Spiral ganglion neurons
Map1lc3a	3.97949e-296	2.12369	0.737	0.382	1.00574e-291	12_Spiral ganglion neurons
Fgf1	5.5762e-296	1.2105	0.601	0.164	1.40927e-291	12_Spiral ganglion neurons
Aktip	2.17363e-295	1.66414	0.562	0.156	5.49342e-291	12_Spiral ganglion neurons
Cfl2	3.2368e-295	1.90371	0.706	0.305	8.18036e-291	12_Spiral ganglion neurons
Ap2a1	3.71214e-293	1.55825	0.516	0.133	9.38168e-289	12_Spiral ganglion neurons
Ppme1	1.36011e-289	1.65466	0.625	0.203	3.4374e-285	12_Spiral ganglion neurons
Dync1h1	5.36457e-288	1.84152	0.695	0.29	1.35579e-283	12_Spiral ganglion neurons
Zdhhc21	1.48963e-287	1.5861	0.521	0.139	3.76474e-283	12_Spiral ganglion neurons
Smim12	5.6952e-287	1.66589	0.524	0.143	1.43935e-282	12_Spiral ganglion neurons
Mindy3	1.91346e-286	1.66362	0.632	0.202	4.83588e-282	12_Spiral ganglion neurons
Sema6a	8.46403e-286	1.55851	0.551	0.15	2.13912e-281	12_Spiral ganglion neurons
Dnajb14	7.38047e-284	1.78037	0.611	0.205	1.86527e-279	12_Spiral ganglion neurons
Eif4a2	1.31616e-283	1.70852	0.813	0.516	3.32634e-279	12_Spiral ganglion neurons
Pmm1	1.04869e-282	1.78169	0.505	0.134	2.65036e-278	12_Spiral ganglion neurons
Tshz2	8.07665e-282	1.39678	0.817	0.334	2.04121e-277	12_Spiral ganglion neurons
Slc25a4	1.56145e-281	1.5998	0.883	0.669	3.94626e-277	12_Spiral ganglion neurons
Nbea	4.07038e-280	1.86584	0.747	0.304	1.02871e-275	12_Spiral ganglion neurons
Calm1	1.21294e-279	1.61572	0.916	0.802	3.06546e-275	12_Spiral ganglion neurons
Rtn3	3.31162e-279	1.56686	0.82	0.533	8.36945e-275	12_Spiral ganglion neurons
Tcf25	7.87131e-279	1.84842	0.77	0.438	1.98931e-274	12_Spiral ganglion neurons
Arl8a	1.60976e-276	1.7793	0.605	0.204	4.06835e-272	12_Spiral ganglion neurons
Ptprs	4.89856e-276	1.58319	0.596	0.181	1.23801e-271	12_Spiral ganglion neurons
Ttc39b	3.35664e-274	1.59813	0.523	0.145	8.48324e-270	12_Spiral ganglion neurons
Cpeb3	4.32415e-274	1.66824	0.674	0.248	1.09284e-269	12_Spiral ganglion neurons
Sucla2	1.15081e-272	1.85503	0.653	0.255	2.90845e-268	12_Spiral ganglion neurons
Fkbp4	6.11573e-272	1.93588	0.634	0.24	1.54563e-267	12_Spiral ganglion neurons
Prkar2a	1.8381e-271	1.53418	0.543	0.154	4.64543e-267	12_Spiral ganglion neurons
Dynlt3	2.00956e-271	1.89493	0.672	0.291	5.07876e-267	12_Spiral ganglion neurons
Basp1	4.14021e-270	1.32216	0.616	0.195	1.04636e-265	12_Spiral ganglion neurons
Atp2a2	4.90492e-270	1.7672	0.731	0.352	1.23962e-265	12_Spiral ganglion neurons
Pfkp	1.84127e-269	1.49014	0.573	0.17	4.65345e-265	12_Spiral ganglion neurons
Vamp7	2.22125e-269	1.59491	0.524	0.145	5.61377e-265	12_Spiral ganglion neurons
Sms	1.58848e-268	1.65909	0.682	0.275	4.01457e-264	12_Spiral ganglion neurons
Ndufab1	1.89931e-268	1.95117	0.772	0.458	4.80013e-264	12_Spiral ganglion neurons
Mxra7	5.28392e-267	1.86194	0.551	0.157	1.3354e-262	12_Spiral ganglion neurons
Dnajc15	1.05494e-266	1.746	0.636	0.236	2.66615e-262	12_Spiral ganglion neurons
Zfp521	1.23038e-266	1.47919	0.611	0.187	3.10953e-262	12_Spiral ganglion neurons
Nmnat2	2.48003e-266	0.626832	0.62	0.174	6.26779e-262	12_Spiral ganglion neurons
Psmc5	2.48645e-266	1.9382	0.637	0.255	6.28402e-262	12_Spiral ganglion neurons
Grsf1	4.90276e-264	1.66994	0.504	0.139	1.23908e-259	12_Spiral ganglion neurons
Rnf14	7.92917e-264	1.68669	0.578	0.186	2.00394e-259	12_Spiral ganglion neurons
Cd24a	8.45824e-264	1.50467	0.713	0.287	2.13765e-259	12_Spiral ganglion neurons
Pop5	1.43204e-263	1.78711	0.544	0.166	3.61918e-259	12_Spiral ganglion neurons
Atpif1	2.41832e-262	1.76104	0.802	0.534	6.11183e-258	12_Spiral ganglion neurons
Calm3	6.04713e-261	1.63032	0.795	0.506	1.52829e-256	12_Spiral ganglion neurons
Bnip3	1.03282e-259	1.52253	0.555	0.167	2.61025e-255	12_Spiral ganglion neurons
Cox7b	8.06671e-259	1.95831	0.795	0.529	2.0387e-254	12_Spiral ganglion neurons
Ttc19	3.94895e-258	1.49182	0.599	0.192	9.98018e-254	12_Spiral ganglion neurons
0610010F05Rik	8.18812e-258	1.38777	0.509	0.138	2.06938e-253	12_Spiral ganglion neurons
Ppp6r2	9.01521e-258	1.38848	0.515	0.14	2.27841e-253	12_Spiral ganglion neurons
Ldhb	2.28515e-257	1.81696	0.784	0.407	5.77525e-253	12_Spiral ganglion neurons
Tspan7	1.22404e-256	1.495	0.659	0.231	3.09351e-252	12_Spiral ganglion neurons
Nhs	2.36836e-256	1.04521	0.542	0.147	5.98556e-252	12_Spiral ganglion neurons
Osbpl1a	6.03364e-256	1.66995	0.653	0.249	1.52488e-251	12_Spiral ganglion neurons
Cfap36	6.44149e-254	1.60454	0.635	0.223	1.62796e-249	12_Spiral ganglion neurons
Dcp2	4.09933e-253	1.43853	0.5	0.138	1.03602e-248	12_Spiral ganglion neurons
Arl5a	1.19701e-252	1.47497	0.574	0.18	3.02521e-248	12_Spiral ganglion neurons
Syne1	1.37706e-252	0.755887	0.642	0.206	3.48025e-248	12_Spiral ganglion neurons
Ablim1	1.05784e-251	1.1687	0.654	0.216	2.67347e-247	12_Spiral ganglion neurons
Rgs6	2.27894e-251	1.09288	0.754	0.265	5.75956e-247	12_Spiral ganglion neurons
Ppp1r12b	4.14467e-251	1.67554	0.64	0.222	1.04748e-246	12_Spiral ganglion neurons
Rnf187	4.29272e-251	1.86514	0.669	0.303	1.0849e-246	12_Spiral ganglion neurons
Hsp90ab1	2.09238e-250	1.13271	0.916	0.854	5.28806e-246	12_Spiral ganglion neurons
Pja2	2.46733e-248	1.62318	0.738	0.373	6.23568e-244	12_Spiral ganglion neurons
Tomm34	4.83577e-248	1.41218	0.507	0.142	1.22214e-243	12_Spiral ganglion neurons
Mapre2	1.46782e-247	1.628	0.72	0.329	3.70962e-243	12_Spiral ganglion neurons
Chchd6	5.07115e-247	1.30767	0.5	0.138	1.28163e-242	12_Spiral ganglion neurons
Nars	5.14437e-247	1.75345	0.682	0.307	1.30014e-242	12_Spiral ganglion neurons
Mosmo	9.41993e-247	1.54833	0.561	0.18	2.3807e-242	12_Spiral ganglion neurons
2210016L21Rik	1.266e-245	1.60115	0.569	0.188	3.19957e-241	12_Spiral ganglion neurons
Rab6a	3.39182e-245	1.65326	0.755	0.41	8.57215e-241	12_Spiral ganglion neurons
Cacna1d	5.40343e-245	1.13591	0.581	0.174	1.36561e-240	12_Spiral ganglion neurons
Lpgat1	3.80998e-244	1.48775	0.653	0.251	9.62896e-240	12_Spiral ganglion neurons
Serinc1	2.47376e-243	1.63946	0.762	0.427	6.25192e-239	12_Spiral ganglion neurons
Atp5g3	1.16654e-242	1.73615	0.804	0.552	2.94819e-238	12_Spiral ganglion neurons
Ube2q2	6.0573e-241	1.5656	0.6	0.207	1.53086e-236	12_Spiral ganglion neurons
Strbp	1.48584e-240	1.30556	0.86	0.525	3.75517e-236	12_Spiral ganglion neurons
2900097C17Rik	2.205e-240	1.88421	0.656	0.302	5.57268e-236	12_Spiral ganglion neurons
Bex3	8.92444e-240	1.70402	0.682	0.318	2.25547e-235	12_Spiral ganglion neurons
Sytl2	2.9477e-238	1.03238	0.569	0.167	7.44972e-234	12_Spiral ganglion neurons
Abhd12	5.09783e-238	1.41521	0.687	0.272	1.28838e-233	12_Spiral ganglion neurons
Laptm4b	7.68798e-237	1.41749	0.552	0.169	1.94298e-232	12_Spiral ganglion neurons
Ankrd40	2.35049e-235	1.53996	0.545	0.173	5.94038e-231	12_Spiral ganglion neurons
Bod1	4.8065e-235	1.4056	0.514	0.15	1.21475e-230	12_Spiral ganglion neurons
[truncated: 1,478 more rows]
