# Supplementary material for: Single-Cell Sequencing Reveals Circadian Sensitivity of Noise-Induced Hearing Loss Mediated by Macrophage-Driven NLRP3 Inflammasome Activation
Source: Neurosci Bull. 2025 Jul 20;42(2):319–37. doi: 10.1007/s12264-025-01440-1 (PMC12876505; doi:10.1007/s12264-025-01440-1)
Supplement: Supplementary file 2 — Supplementary file2 (XLSX 2932 kb) [file 12264_2025_1440_MOESM2_ESM.xlsx]

## Sheet: Immune_cell_subtype_markers
gene	p_val	avg_log2FC	pct.1	pct.2	p_val_adj	cluster
F13a1	0	5.16837	0.988	0.061	0	01-1_Mono-Mki67
S100a4	0	4.55483	0.952	0.041	0	01-1_Mono-Mki67
Ccr2	0	4.28226	0.94	0.044	0	01-1_Mono-Mki67
Ms4a6c	0	4.24842	0.984	0.099	0	01-1_Mono-Mki67
Gpr141	0	4.0735	0.966	0.086	0	01-1_Mono-Mki67
Ly6c2	0	4.07357	0.986	0.113	0	01-1_Mono-Mki67
Lgals3	0	3.81266	0.989	0.14	0	01-1_Mono-Mki67
Mpeg1	0	3.25944	0.936	0.09	0	01-1_Mono-Mki67
Mki67	0	3.23403	0.948	0.122	0	01-1_Mono-Mki67
Birc5	0	3.4672	0.906	0.089	0	01-1_Mono-Mki67
Plcb1	0	3.34046	0.918	0.104	0	01-1_Mono-Mki67
Rassf4	0	3.59464	0.899	0.087	0	01-1_Mono-Mki67
Napsa	0	2.64571	0.941	0.132	0	01-1_Mono-Mki67
Hp	0	1.42202	0.932	0.126	0	01-1_Mono-Mki67
Alox5ap	0	2.1805	0.988	0.186	0	01-1_Mono-Mki67
Ctsc	0	2.54916	0.938	0.137	0	01-1_Mono-Mki67
Ms4a4c	0	4.25972	0.842	0.041	0	01-1_Mono-Mki67
Atp8b4	0	2.9055	0.916	0.121	0	01-1_Mono-Mki67
Pclaf	0	3.1143	0.881	0.091	0	01-1_Mono-Mki67
AI839979	0	4.89898	0.817	0.028	0	01-1_Mono-Mki67
Plac8	0	3.20138	0.991	0.203	0	01-1_Mono-Mki67
Cks1b	0	3.09451	0.918	0.132	0	01-1_Mono-Mki67
Lst1	0	2.34923	0.948	0.165	0	01-1_Mono-Mki67
Cybb	0	1.9454	0.961	0.179	0	01-1_Mono-Mki67
Slfn2	0	2.25648	0.947	0.166	0	01-1_Mono-Mki67
C3	0	3.65877	0.842	0.061	0	01-1_Mono-Mki67
Ctss	0	0.991464	0.95	0.174	0	01-1_Mono-Mki67
Cdca8	0	3.31861	0.854	0.079	0	01-1_Mono-Mki67
Pld4	0	3.14365	0.845	0.073	0	01-1_Mono-Mki67
Igsf6	0	2.39159	0.883	0.115	0	01-1_Mono-Mki67
Fcer1g	0	1.98349	0.986	0.22	0	01-1_Mono-Mki67
Racgap1	0	3.7745	0.838	0.073	0	01-1_Mono-Mki67
Nrros	0	3.09418	0.852	0.087	0	01-1_Mono-Mki67
Ncf4	0	2.25683	0.931	0.169	0	01-1_Mono-Mki67
Cks2	0	2.61782	0.909	0.15	0	01-1_Mono-Mki67
Top2a	0	3.22204	0.861	0.106	0	01-1_Mono-Mki67
Tifab	0	4.20762	0.801	0.047	0	01-1_Mono-Mki67
Gda	0	2.41615	0.867	0.115	0	01-1_Mono-Mki67
Plaur	0	1.78935	0.893	0.142	0	01-1_Mono-Mki67
Sell	0	2.18557	0.879	0.129	0	01-1_Mono-Mki67
Tyrobp	0	1.9285	0.993	0.243	0	01-1_Mono-Mki67
Itga1	0	2.69365	0.817	0.067	0	01-1_Mono-Mki67
Fam111a	0	2.79938	0.888	0.139	0	01-1_Mono-Mki67
S100a6	0	1.67415	0.984	0.236	0	01-1_Mono-Mki67
Ccl9	0	4.05638	0.783	0.037	0	01-1_Mono-Mki67
Nrg1	0	4.20962	0.788	0.044	0	01-1_Mono-Mki67
Cytip	0	2.05627	0.964	0.222	0	01-1_Mono-Mki67
Fn1	0	3.14561	0.923	0.182	0	01-1_Mono-Mki67
Spi1	0	1.92695	0.943	0.203	0	01-1_Mono-Mki67
Glipr1	0	2.82378	0.842	0.104	0	01-1_Mono-Mki67
Emb	0	2.92913	0.984	0.248	0	01-1_Mono-Mki67
Ncf2	0	1.62212	0.923	0.193	0	01-1_Mono-Mki67
Myo1f	0	2.4302	0.858	0.129	0	01-1_Mono-Mki67
Irf8	0	2.08799	0.881	0.155	0	01-1_Mono-Mki67
Irf5	0	3.1441	0.794	0.069	0	01-1_Mono-Mki67
Il6ra	0	2.88351	0.813	0.092	0	01-1_Mono-Mki67
Crip1	0	3.49334	0.982	0.261	0	01-1_Mono-Mki67
Flna	0	2.34834	0.915	0.195	0	01-1_Mono-Mki67
Ptpn18	0	2.05975	0.934	0.218	0	01-1_Mono-Mki67
Kif15	0	3.58441	0.788	0.073	0	01-1_Mono-Mki67
Lsp1	0	1.71691	0.947	0.232	0	01-1_Mono-Mki67
Mndal	0	2.07583	0.897	0.183	0	01-1_Mono-Mki67
Clec4a2	0	2.10725	0.822	0.108	0	01-1_Mono-Mki67
Ly6c1	0	1.07435	0.811	0.098	0	01-1_Mono-Mki67
Pycard	0	2.50495	0.931	0.222	0	01-1_Mono-Mki67
Prtn3	0	3.1089	0.758	0.049	0	01-1_Mono-Mki67
Csf2ra	0	2.75607	0.829	0.12	0	01-1_Mono-Mki67
Lmnb1	0	1.9555	0.948	0.24	0	01-1_Mono-Mki67
Ms4a6b	0	2.36759	0.785	0.08	0	01-1_Mono-Mki67
Fabp5	0	2.40555	0.847	0.144	0	01-1_Mono-Mki67
Nlrp3	0	2.55599	0.781	0.08	0	01-1_Mono-Mki67
Vrk1	0	2.5445	0.872	0.172	0	01-1_Mono-Mki67
Smc2	0	2.8146	0.831	0.132	0	01-1_Mono-Mki67
Apba1	0	2.65393	0.81	0.113	0	01-1_Mono-Mki67
Cdca3	0	3.50416	0.76	0.065	0	01-1_Mono-Mki67
Fam96a	0	2.54992	0.92	0.225	0	01-1_Mono-Mki67
Slc8a1	0	2.22488	0.797	0.103	0	01-1_Mono-Mki67
Mcub	0	4.41437	0.728	0.034	0	01-1_Mono-Mki67
Ethe1	0	2.57674	0.865	0.171	0	01-1_Mono-Mki67
Kif23	0	3.60223	0.762	0.068	0	01-1_Mono-Mki67
Coro1a	0	2.1977	0.984	0.291	0	01-1_Mono-Mki67
Spc24	0	3.67585	0.76	0.067	0	01-1_Mono-Mki67
Ccnb2	0	3.10376	0.769	0.077	0	01-1_Mono-Mki67
Tpx2	0	3.29694	0.762	0.07	0	01-1_Mono-Mki67
H2afx	0	2.82728	0.867	0.175	0	01-1_Mono-Mki67
Prc1	0	3.22155	0.774	0.084	0	01-1_Mono-Mki67
Ccna2	0	3.14667	0.76	0.07	0	01-1_Mono-Mki67
Ptpro	0	2.12429	0.756	0.069	0	01-1_Mono-Mki67
Msrb1	0	1.38068	0.956	0.269	0	01-1_Mono-Mki67
Mcemp1	0	1.61541	0.785	0.099	0	01-1_Mono-Mki67
Dock10	0	1.89236	0.959	0.273	0	01-1_Mono-Mki67
Cd300a	0	2.52737	0.774	0.09	0	01-1_Mono-Mki67
Myo1g	0	3.27741	0.744	0.063	0	01-1_Mono-Mki67
Knl1	0	3.18361	0.756	0.076	0	01-1_Mono-Mki67
Cd86	0	2.16486	0.769	0.09	0	01-1_Mono-Mki67
Ass1	0	3.98197	0.728	0.049	0	01-1_Mono-Mki67
Ramp1	0	2.26736	0.81	0.132	0	01-1_Mono-Mki67
F10	0	5.49503	0.692	0.015	0	01-1_Mono-Mki67
Itgb7	0	3.51928	0.722	0.045	0	01-1_Mono-Mki67
Ube2c	0	3.00074	0.754	0.078	0	01-1_Mono-Mki67
Cd48	0	2.57249	0.788	0.113	0	01-1_Mono-Mki67
Nusap1	0	2.97556	0.762	0.087	0	01-1_Mono-Mki67
Ahnak	0	2.46604	0.973	0.298	0	01-1_Mono-Mki67
Naaa	0	3.20731	0.74	0.067	0	01-1_Mono-Mki67
Lbr	0	2.21498	0.952	0.281	0	01-1_Mono-Mki67
Kcne3	0	5.15972	0.683	0.016	0	01-1_Mono-Mki67
Hist1h1b	0	3.27397	0.783	0.117	0	01-1_Mono-Mki67
Tagln2	0	2.24787	0.954	0.289	0	01-1_Mono-Mki67
Tmpo	0	2.77316	0.968	0.303	0	01-1_Mono-Mki67
Acer3	0	2.02326	0.913	0.25	0	01-1_Mono-Mki67
Gng2	0	1.74168	0.849	0.186	0	01-1_Mono-Mki67
Tnfaip2	0	2.67541	0.728	0.065	0	01-1_Mono-Mki67
Csf2rb	0	2.84568	0.73	0.067	0	01-1_Mono-Mki67
Smc4	0	2.49774	0.87	0.208	0	01-1_Mono-Mki67
Lyz2	0	2.6507	0.998	0.336	0	01-1_Mono-Mki67
Frrs1	0	3.50004	0.731	0.071	0	01-1_Mono-Mki67
Gsr	0	2.16122	0.861	0.201	0	01-1_Mono-Mki67
Arsb	0	1.80084	0.881	0.223	0	01-1_Mono-Mki67
Aurkb	0	3.59815	0.717	0.059	0	01-1_Mono-Mki67
Selplg	0	1.64876	0.815	0.159	0	01-1_Mono-Mki67
Tm6sf1	0	1.83673	0.82	0.164	0	01-1_Mono-Mki67
Tuba4a	0	2.55142	0.79	0.135	0	01-1_Mono-Mki67
Capg	0	1.89215	0.836	0.181	0	01-1_Mono-Mki67
Cd44	0	2.43374	0.954	0.3	0	01-1_Mono-Mki67
Me2	0	2.40282	0.808	0.156	0	01-1_Mono-Mki67
Prkcd	0	1.93843	0.84	0.188	0	01-1_Mono-Mki67
Kif11	0	3.12974	0.724	0.073	0	01-1_Mono-Mki67
Cenpa	0	2.96389	0.769	0.119	0	01-1_Mono-Mki67
Lrmda	0	2.2661	0.858	0.208	0	01-1_Mono-Mki67
Diaph3	0	2.85835	0.735	0.086	0	01-1_Mono-Mki67
Cdk1	0	3.06661	0.722	0.074	0	01-1_Mono-Mki67
Rgs10	0	1.57455	0.776	0.129	0	01-1_Mono-Mki67
Esyt1	0	2.31605	0.779	0.132	0	01-1_Mono-Mki67
Ly86	0	1.35242	0.749	0.103	0	01-1_Mono-Mki67
Cenpe	0	3.21023	0.715	0.069	0	01-1_Mono-Mki67
Rasgrp2	0	2.02333	0.762	0.119	0	01-1_Mono-Mki67
C1galt1c1	0	2.50086	0.804	0.163	0	01-1_Mono-Mki67
Msr1	0	4.07278	0.673	0.033	0	01-1_Mono-Mki67
Glipr2	0	2.27598	0.735	0.096	0	01-1_Mono-Mki67
Nup210	0	2.63454	0.733	0.095	0	01-1_Mono-Mki67
Ptpn6	0	1.8078	0.794	0.157	0	01-1_Mono-Mki67
Pttg1	0	2.85871	0.73	0.093	0	01-1_Mono-Mki67
Plp2	0	2.10368	0.779	0.145	0	01-1_Mono-Mki67
Gm14005	0	3.12478	0.694	0.061	0	01-1_Mono-Mki67
March1	0	1.94522	0.749	0.116	0	01-1_Mono-Mki67
Hopx	0	2.41612	0.706	0.075	0	01-1_Mono-Mki67
Gatm	0	1.20734	0.737	0.108	0	01-1_Mono-Mki67
Sgms2	0	2.24687	0.726	0.099	0	01-1_Mono-Mki67
Uck2	0	3.51057	0.69	0.067	0	01-1_Mono-Mki67
Gmnn	0	2.52737	0.737	0.114	0	01-1_Mono-Mki67
Zeb2os	0	2.36122	0.717	0.097	0	01-1_Mono-Mki67
Hk2	0	2.28573	0.717	0.098	0	01-1_Mono-Mki67
Fam105a	0	2.28976	0.701	0.083	0	01-1_Mono-Mki67
Slpi	0	2.02094	0.715	0.098	0	01-1_Mono-Mki67
Sla	0	1.93831	0.728	0.113	0	01-1_Mono-Mki67
Ly6e	0	2.27955	0.98	0.365	0	01-1_Mono-Mki67
H2-DMa	0	2.03329	0.703	0.09	0	01-1_Mono-Mki67
Vsir	0	1.78187	0.737	0.125	0	01-1_Mono-Mki67
Ifi202b	0	3.39933	0.653	0.042	0	01-1_Mono-Mki67
Tacc3	0	3.0767	0.681	0.071	0	01-1_Mono-Mki67
Dbf4	0	3.06601	0.685	0.076	0	01-1_Mono-Mki67
Clec4e	0	2.51929	0.685	0.076	0	01-1_Mono-Mki67
Rnase6	0	1.81987	0.687	0.081	0	01-1_Mono-Mki67
Osm	0	2.86782	0.676	0.073	0	01-1_Mono-Mki67
Incenp	0	3.12278	0.683	0.08	0	01-1_Mono-Mki67
Cfp	0	3.11418	0.655	0.052	0	01-1_Mono-Mki67
Spn	0	3.07263	0.665	0.063	0	01-1_Mono-Mki67
Was	0	1.99694	0.722	0.121	0	01-1_Mono-Mki67
Fmnl1	0	2.05481	0.714	0.113	0	01-1_Mono-Mki67
Bin2	0	1.98617	0.705	0.106	0	01-1_Mono-Mki67
Gpr65	0	2.6788	0.66	0.062	0	01-1_Mono-Mki67
Ckap2l	0	3.49995	0.648	0.053	0	01-1_Mono-Mki67
Knstrn	0	3.45923	0.649	0.058	0	01-1_Mono-Mki67
Pira2	0	2.97367	0.639	0.048	0	01-1_Mono-Mki67
Dna2	0	3.70525	0.632	0.043	0	01-1_Mono-Mki67
Cenpf	0	2.78247	0.664	0.076	0	01-1_Mono-Mki67
Arhgap11a	0	3.27991	0.644	0.057	0	01-1_Mono-Mki67
Tnfaip3	0	2.04438	0.721	0.136	0	01-1_Mono-Mki67
Prcp	0	2.1193	0.703	0.119	0	01-1_Mono-Mki67
Xdh	0	1.62836	0.701	0.117	0	01-1_Mono-Mki67
E2f8	0	3.26491	0.639	0.058	0	01-1_Mono-Mki67
Gas7	0	1.9551	0.722	0.142	0	01-1_Mono-Mki67
S100a10	0	3.06906	0.984	0.405	0	01-1_Mono-Mki67
Cd68	0	2.09028	0.649	0.071	0	01-1_Mono-Mki67
Nfam1	0	1.92552	0.673	0.095	0	01-1_Mono-Mki67
Cd14	0	1.63738	0.698	0.12	0	01-1_Mono-Mki67
Gria3	0	2.4292	0.715	0.138	0	01-1_Mono-Mki67
Fes	0	2.42069	0.655	0.08	0	01-1_Mono-Mki67
Kif4	0	3.30963	0.628	0.055	0	01-1_Mono-Mki67
Klrb1f	0	4.25008	0.594	0.021	0	01-1_Mono-Mki67
Hist1h4d	0	2.70004	0.751	0.178	0	01-1_Mono-Mki67
Asf1b	0	2.83272	0.641	0.07	0	01-1_Mono-Mki67
Arhgap9	0	2.28819	0.66	0.093	0	01-1_Mono-Mki67
Gm15987	0	2.35568	0.644	0.081	0	01-1_Mono-Mki67
Sema4a	0	2.75059	0.626	0.063	0	01-1_Mono-Mki67
Rnd3	0	2.27613	0.671	0.109	0	01-1_Mono-Mki67
Ncapg2	0	2.72189	0.639	0.077	0	01-1_Mono-Mki67
Lgals1	0	2.26609	0.984	0.422	0	01-1_Mono-Mki67
Hmmr	0	3.11579	0.616	0.054	0	01-1_Mono-Mki67
Mis18bp1	0	3.14515	0.614	0.053	0	01-1_Mono-Mki67
Cep55	0	3.43913	0.603	0.043	0	01-1_Mono-Mki67
Rrm1	0	2.30802	0.678	0.12	0	01-1_Mono-Mki67
Smim5	0	2.72237	0.625	0.067	0	01-1_Mono-Mki67
Csgalnact2	0	2.1933	0.69	0.133	0	01-1_Mono-Mki67
Hist1h3c	0	3.05396	0.617	0.06	0	01-1_Mono-Mki67
Mis18a	0	3.08641	0.621	0.064	0	01-1_Mono-Mki67
Atad2	0	2.49981	0.685	0.13	0	01-1_Mono-Mki67
Hist1h2ae	0	2.6125	0.623	0.068	0	01-1_Mono-Mki67
Rgs18	0	2.08406	0.633	0.079	0	01-1_Mono-Mki67
Eri1	0	2.07571	0.681	0.127	0	01-1_Mono-Mki67
Csf1r	0	0.951612	0.632	0.082	0	01-1_Mono-Mki67
Clec12a	0	1.54254	0.653	0.105	0	01-1_Mono-Mki67
Shcbp1	0	3.30118	0.598	0.05	0	01-1_Mono-Mki67
Aif1	0	2.12355	0.61	0.063	0	01-1_Mono-Mki67
Neil3	0	2.59926	0.607	0.061	0	01-1_Mono-Mki67
Ccl6	0	0.585375	0.625	0.081	0	01-1_Mono-Mki67
Bub1b	0	3.47567	0.589	0.046	0	01-1_Mono-Mki67
Gch1	0	1.69647	0.639	0.098	0	01-1_Mono-Mki67
Ctsg	0	2.77361	0.569	0.029	0	01-1_Mono-Mki67
Cenpw	0	2.52888	0.621	0.083	0	01-1_Mono-Mki67
Nuf2	0	3.53815	0.578	0.044	0	01-1_Mono-Mki67
BC035044	0	1.92811	0.625	0.092	0	01-1_Mono-Mki67
Milr1	0	2.02172	0.621	0.09	0	01-1_Mono-Mki67
Kif20b	0	2.91065	0.593	0.063	0	01-1_Mono-Mki67
Hist1h2af	0	3.28131	0.575	0.046	0	01-1_Mono-Mki67
Cdkn2c	0	2.86512	0.601	0.073	0	01-1_Mono-Mki67
D1Ertd622e	0	1.84088	0.63	0.105	0	01-1_Mono-Mki67
Pstpip1	0	2.15562	0.605	0.08	0	01-1_Mono-Mki67
Pirb	0	1.9999	0.596	0.074	0	01-1_Mono-Mki67
Gpx1	0	2.5148	0.991	0.47	0	01-1_Mono-Mki67
Dgkg	0	2.80232	0.575	0.054	0	01-1_Mono-Mki67
Tfec	0	4.89923	0.534	0.017	0	01-1_Mono-Mki67
Il10ra	0	1.95851	0.594	0.077	0	01-1_Mono-Mki67
Hist1h2ap	0	2.86704	0.585	0.068	0	01-1_Mono-Mki67
Lockd	0	1.97514	0.596	0.08	0	01-1_Mono-Mki67
Erlin1	0	2.45138	0.591	0.075	0	01-1_Mono-Mki67
Elf4	0	1.79526	0.619	0.104	0	01-1_Mono-Mki67
Fbxo5	0	2.25309	0.582	0.071	0	01-1_Mono-Mki67
Ncapd2	0	2.2869	0.609	0.099	0	01-1_Mono-Mki67
H2-DMb1	0	2.02136	0.601	0.093	0	01-1_Mono-Mki67
Dlgap5	0	3.12206	0.557	0.05	0	01-1_Mono-Mki67
Gapt	0	3.4402	0.541	0.035	0	01-1_Mono-Mki67
Rrm2	0	2.43405	0.58	0.074	0	01-1_Mono-Mki67
Ska1	0	3.38619	0.552	0.047	0	01-1_Mono-Mki67
Tlr2	0	2.5506	0.564	0.059	0	01-1_Mono-Mki67
Ect2	0	2.53902	0.575	0.072	0	01-1_Mono-Mki67
Tyms	0	2.79886	0.585	0.082	0	01-1_Mono-Mki67
Mad2l1	0	2.83946	0.568	0.067	0	01-1_Mono-Mki67
Ifi209	0	1.33794	0.594	0.094	0	01-1_Mono-Mki67
Lcp2	0	2.19211	0.578	0.079	0	01-1_Mono-Mki67
Spc25	0	2.6543	0.555	0.057	0	01-1_Mono-Mki67
Tnfrsf13b	0	1.8742	0.585	0.088	0	01-1_Mono-Mki67
Tnfaip8l2	0	1.87272	0.58	0.083	0	01-1_Mono-Mki67
Cdc20	0	3.15176	0.553	0.058	0	01-1_Mono-Mki67
Lilra6	0	2.9824	0.528	0.033	0	01-1_Mono-Mki67
Esco2	0	2.67131	0.546	0.052	0	01-1_Mono-Mki67
Anln	0	2.37954	0.553	0.06	0	01-1_Mono-Mki67
Rab32	0	2.78395	0.544	0.052	0	01-1_Mono-Mki67
Vim	0	2.79948	0.993	0.501	0	01-1_Mono-Mki67
Ncaph	0	3.21612	0.537	0.046	0	01-1_Mono-Mki67
Nr4a2	0	2.35	0.577	0.086	0	01-1_Mono-Mki67
Cdkn3	0	3.11892	0.536	0.046	0	01-1_Mono-Mki67
Bub1	0	3.21421	0.53	0.044	0	01-1_Mono-Mki67
Mcm3	0	2.34372	0.568	0.084	0	01-1_Mono-Mki67
Gpr183	0	2.03954	0.546	0.065	0	01-1_Mono-Mki67
Ndc80	0	3.12916	0.527	0.046	0	01-1_Mono-Mki67
Nrm	0	2.33352	0.544	0.064	0	01-1_Mono-Mki67
Clspn	0	2.60687	0.539	0.061	0	01-1_Mono-Mki67
Cit	0	2.9003	0.534	0.056	0	01-1_Mono-Mki67
Ccl3	0	1.28706	0.548	0.07	0	01-1_Mono-Mki67
Pik3r6	0	3.65503	0.505	0.027	0	01-1_Mono-Mki67
Nfil3	0	2.35263	0.543	0.066	0	01-1_Mono-Mki67
Mapkapk3	0	2.28622	0.557	0.082	0	01-1_Mono-Mki67
Kif22	0	2.72155	0.528	0.054	0	01-1_Mono-Mki67
Aoah	0	2.08046	0.548	0.075	0	01-1_Mono-Mki67
Pstpip2	0	2.83887	0.528	0.055	0	01-1_Mono-Mki67
Plk4	0	2.45593	0.544	0.073	0	01-1_Mono-Mki67
Ccl2	0	1.63941	0.55	0.079	0	01-1_Mono-Mki67
Pbk	0	2.79926	0.52	0.051	0	01-1_Mono-Mki67
Mcm5	0	2.77569	0.532	0.064	0	01-1_Mono-Mki67
Hist1h1d	0	2.34423	0.544	0.078	0	01-1_Mono-Mki67
Naip2	0	3.00411	0.509	0.044	0	01-1_Mono-Mki67
5730522E02Rik	0	2.57503	0.53	0.066	0	01-1_Mono-Mki67
Depdc1a	0	3.09958	0.505	0.042	0	01-1_Mono-Mki67
Ccnb1	0	3.15982	0.507	0.044	0	01-1_Mono-Mki67
Bid	0	2.9872	0.505	0.045	0	01-1_Mono-Mki67
Lmo1	0	2.61167	0.518	0.059	0	01-1_Mono-Mki67
Elane	0	1.58166	0.507	0.048	0	01-1_Mono-Mki67
Tmsb10	0	2.64509	0.998	0.542	0	01-1_Mono-Mki67
Hmgb2	0	2.42745	1	0.545	0	01-1_Mono-Mki67
Mthfd2	0	2.49731	0.532	0.078	0	01-1_Mono-Mki67
Ifi204	0	3.06186	0.502	0.049	0	01-1_Mono-Mki67
Emp1	0	2.24681	0.525	0.073	0	01-1_Mono-Mki67
1700097N02Rik	0	2.3461	0.509	0.068	0	01-1_Mono-Mki67
H2afz	0	2.61232	0.998	0.691	0	01-1_Mono-Mki67
Fosl2	6.16715e-307	1.67724	0.658	0.116	1.55862e-302	01-1_Mono-Mki67
Camkk2	1.35111e-306	2.02931	0.696	0.135	3.41466e-302	01-1_Mono-Mki67
St8sia4	2.49214e-306	1.3475	0.804	0.163	6.29839e-302	01-1_Mono-Mki67
Fgr	2.83663e-306	1.76235	0.505	0.072	7.16901e-302	01-1_Mono-Mki67
Rara	1.93126e-305	1.82617	0.648	0.114	4.88087e-301	01-1_Mono-Mki67
Topbp1	3.60217e-304	2.07942	0.715	0.144	9.10376e-300	01-1_Mono-Mki67
Fermt3	2.13621e-302	1.80344	0.77	0.158	5.39885e-298	01-1_Mono-Mki67
Plcg2	2.15305e-302	1.83874	0.705	0.135	5.44141e-298	01-1_Mono-Mki67
Plek	3.81246e-302	1.79073	0.808	0.182	9.63524e-298	01-1_Mono-Mki67
Lsm5	2.22247e-300	1.96674	0.929	0.264	5.61685e-296	01-1_Mono-Mki67
Ap1s2	2.02181e-299	2.00857	0.831	0.199	5.10973e-295	01-1_Mono-Mki67
Zyx	6.96052e-299	1.77059	0.77	0.164	1.75913e-294	01-1_Mono-Mki67
Selenoh	4.48284e-297	1.91657	0.856	0.209	1.13295e-292	01-1_Mono-Mki67
Lcp1	6.80959e-297	1.13259	0.957	0.237	1.72099e-292	01-1_Mono-Mki67
H2afy	4.14399e-294	2.09193	0.98	0.443	1.04731e-289	01-1_Mono-Mki67
Rgs19	4.15333e-294	1.88799	0.562	0.091	1.04967e-289	01-1_Mono-Mki67
Mrpl33	5.9611e-294	2.18361	0.959	0.392	1.50655e-289	01-1_Mono-Mki67
Samsn1	6.7045e-294	1.10188	0.847	0.183	1.69443e-289	01-1_Mono-Mki67
Fam129a	2.22166e-293	1.63579	0.657	0.119	5.61481e-289	01-1_Mono-Mki67
Actg1	3.02268e-293	1.85733	0.998	0.854	7.63922e-289	01-1_Mono-Mki67
Stmn1	3.98144e-293	1.97247	0.97	0.35	1.00623e-288	01-1_Mono-Mki67
Fam241a	4.34015e-293	1.8495	0.662	0.124	1.09688e-288	01-1_Mono-Mki67
Nin	7.67122e-293	1.93075	0.875	0.234	1.93875e-288	01-1_Mono-Mki67
Eif4ebp1	1.2064e-291	1.8378	0.69	0.135	3.04892e-287	01-1_Mono-Mki67
Npm3	3.8442e-290	1.92014	0.681	0.132	9.71545e-286	01-1_Mono-Mki67
Mapkapk2	1.13818e-289	2.05391	0.865	0.24	2.87652e-285	01-1_Mono-Mki67
Laptm5	3.25318e-288	1.56254	0.95	0.251	8.22177e-284	01-1_Mono-Mki67
Rangap1	1.28793e-287	2.14116	0.593	0.106	3.25497e-283	01-1_Mono-Mki67
Fcgr2b	2.81879e-287	1.25232	0.598	0.1	7.12394e-283	01-1_Mono-Mki67
Cxcl2	3.12256e-287	1.70005	0.694	0.15	7.89164e-283	01-1_Mono-Mki67
Ikbkb	6.6546e-287	1.97772	0.731	0.158	1.68182e-282	01-1_Mono-Mki67
Gm2a	6.8431e-287	1.85937	0.886	0.24	1.72946e-282	01-1_Mono-Mki67
Cep128	8.89374e-287	2.03814	0.742	0.165	2.24772e-282	01-1_Mono-Mki67
Adgre5	1.24878e-286	1.74959	0.833	0.2	3.15604e-282	01-1_Mono-Mki67
Anp32b	9.14689e-284	2.06155	0.977	0.473	2.31169e-279	01-1_Mono-Mki67
Cenpp	1.52641e-283	1.80142	0.573	0.098	3.85769e-279	01-1_Mono-Mki67
Kctd20	5.02475e-283	1.90008	0.703	0.146	1.26991e-278	01-1_Mono-Mki67
Psap	1.3562e-281	2.01442	0.996	0.66	3.42753e-277	01-1_Mono-Mki67
Stk26	3.45107e-280	1.72006	0.539	0.087	8.7219e-276	01-1_Mono-Mki67
Lsm2	2.7901e-279	1.96997	0.765	0.177	7.05143e-275	01-1_Mono-Mki67
Arhgdib	6.46556e-279	1.64391	0.993	0.36	1.63404e-274	01-1_Mono-Mki67
Gmfg	1.09073e-278	1.56263	0.959	0.26	2.7566e-274	01-1_Mono-Mki67
Apaf1	1.35417e-278	1.90581	0.628	0.119	3.42239e-274	01-1_Mono-Mki67
Snx20	2.10631e-278	1.46837	0.657	0.123	5.32328e-274	01-1_Mono-Mki67
Cxcr4	8.98502e-278	1.10367	0.87	0.204	2.27078e-273	01-1_Mono-Mki67
Cbfa2t3	1.80435e-275	1.60186	0.607	0.109	4.56015e-271	01-1_Mono-Mki67
Fam46a	1.8342e-275	1.53133	0.726	0.15	4.63557e-271	01-1_Mono-Mki67
Arpc2	2.12287e-275	1.83439	0.989	0.641	5.36512e-271	01-1_Mono-Mki67
Dapp1	6.46412e-275	1.52292	0.655	0.125	1.63368e-270	01-1_Mono-Mki67
Svip	3.11183e-274	1.99409	0.577	0.103	7.86452e-270	01-1_Mono-Mki67
Sap30	4.8835e-274	1.89914	0.799	0.193	1.23421e-269	01-1_Mono-Mki67
Alpk1	6.77631e-274	1.82742	0.683	0.139	1.71258e-269	01-1_Mono-Mki67
Snx10	6.69206e-273	1.9645	0.756	0.176	1.69128e-268	01-1_Mono-Mki67
Cd52	1.19508e-272	1.49625	0.988	0.311	3.02032e-268	01-1_Mono-Mki67
Plekho1	6.73214e-272	1.43986	0.765	0.162	1.70141e-267	01-1_Mono-Mki67
Ezh2	7.97714e-272	1.59274	0.827	0.213	2.01606e-267	01-1_Mono-Mki67
Fam117b	1.44767e-270	1.89837	0.82	0.208	3.65869e-266	01-1_Mono-Mki67
Vav1	5.72515e-270	1.94501	0.527	0.087	1.44692e-265	01-1_Mono-Mki67
E2f2	1.22119e-269	1.36348	0.569	0.096	3.08632e-265	01-1_Mono-Mki67
Anapc15	2.32499e-269	1.9275	0.552	0.096	5.87594e-265	01-1_Mono-Mki67
Ncapd3	3.79551e-269	1.95808	0.66	0.135	9.5924e-265	01-1_Mono-Mki67
Cyth4	5.65438e-269	1.52771	0.541	0.089	1.42903e-264	01-1_Mono-Mki67
Actr3	4.36995e-268	1.88522	0.988	0.497	1.10442e-263	01-1_Mono-Mki67
Ehd4	8.39809e-267	1.51656	0.774	0.176	2.12245e-262	01-1_Mono-Mki67
Ctsh	9.53672e-267	1.66686	0.931	0.278	2.41021e-262	01-1_Mono-Mki67
Alcam	4.35584e-266	1.52717	0.81	0.195	1.10085e-261	01-1_Mono-Mki67
Ccdc88c	4.83142e-266	1.70527	0.56	0.097	1.22105e-261	01-1_Mono-Mki67
Hirip3	4.84273e-266	1.94503	0.552	0.097	1.2239e-261	01-1_Mono-Mki67
Dnmt1	7.05843e-266	2.13545	0.719	0.168	1.78388e-261	01-1_Mono-Mki67
Pim1	5.3774e-265	1.74714	0.9	0.266	1.35903e-260	01-1_Mono-Mki67
Rbl1	1.55469e-264	2.02024	0.502	0.082	3.92917e-260	01-1_Mono-Mki67
Sept9	1.66491e-264	1.69737	0.753	0.168	4.20773e-260	01-1_Mono-Mki67
Arhgap30	1.88338e-262	1.49407	0.765	0.169	4.75987e-258	01-1_Mono-Mki67
Arpc1b	2.19055e-262	1.89478	0.973	0.465	5.53617e-258	01-1_Mono-Mki67
Slc15a3	3.69774e-262	1.41636	0.566	0.098	9.3453e-258	01-1_Mono-Mki67
Cebpb	5.9934e-262	1.75036	0.989	0.459	1.51471e-257	01-1_Mono-Mki67
Hmgn2	7.60733e-262	1.53225	0.936	0.292	1.9226e-257	01-1_Mono-Mki67
Runx1	5.27835e-261	1.67236	0.943	0.292	1.334e-256	01-1_Mono-Mki67
Rhog	1.50708e-260	1.58926	0.795	0.188	3.80884e-256	01-1_Mono-Mki67
Naga	7.83195e-259	1.95534	0.593	0.112	1.97937e-254	01-1_Mono-Mki67
Lin54	1.04269e-258	2.09321	0.512	0.088	2.6352e-254	01-1_Mono-Mki67
Dr1	2.2344e-258	1.90649	0.619	0.123	5.647e-254	01-1_Mono-Mki67
Mcm7	2.96846e-258	1.91023	0.646	0.132	7.50219e-254	01-1_Mono-Mki67
Abracl	3.46548e-258	1.84543	0.931	0.308	8.75832e-254	01-1_Mono-Mki67
Ddx39	8.1782e-258	1.68376	0.717	0.156	2.06688e-253	01-1_Mono-Mki67
Psmb8	1.73264e-256	1.70665	0.89	0.246	4.37889e-252	01-1_Mono-Mki67
Mapk14	2.00284e-256	1.80849	0.817	0.214	5.06177e-252	01-1_Mono-Mki67
Itga4	2.8109e-256	1.50241	0.865	0.228	7.10398e-252	01-1_Mono-Mki67
Sp110	3.02023e-256	1.79706	0.552	0.098	7.63302e-252	01-1_Mono-Mki67
Nfkbid	4.02036e-256	1.41858	0.566	0.101	1.01607e-251	01-1_Mono-Mki67
Dek	1.90909e-252	2.03464	0.952	0.42	4.82483e-248	01-1_Mono-Mki67
Tspo	1.4767e-251	1.94679	0.977	0.529	3.73207e-247	01-1_Mono-Mki67
Usp1	1.04591e-250	1.79593	0.785	0.197	2.64332e-246	01-1_Mono-Mki67
Tor1a	3.11688e-250	1.88093	0.792	0.209	7.8773e-246	01-1_Mono-Mki67
Nubp1	4.60375e-250	1.82083	0.598	0.117	1.1635e-245	01-1_Mono-Mki67
Tgfb1	3.17491e-248	1.50526	0.738	0.167	8.02396e-244	01-1_Mono-Mki67
Dock8	5.46353e-248	1.40484	0.915	0.246	1.3808e-243	01-1_Mono-Mki67
Rnaseh2b	8.55217e-248	1.97097	0.514	0.09	2.16139e-243	01-1_Mono-Mki67
G6pdx	6.8431e-244	1.78351	0.53	0.095	1.72946e-239	01-1_Mono-Mki67
Cdkn1a	1.1685e-243	1.7779	0.906	0.288	2.95316e-239	01-1_Mono-Mki67
Edem1	1.22721e-243	1.78045	0.657	0.141	3.10152e-239	01-1_Mono-Mki67
Jpt1	2.89913e-243	1.85723	0.87	0.26	7.32698e-239	01-1_Mono-Mki67
Alyref	1.28472e-242	1.90834	0.904	0.313	3.24688e-238	01-1_Mono-Mki67
Psma7	1.96509e-242	1.76241	0.973	0.56	4.96638e-238	01-1_Mono-Mki67
Gltp	3.5148e-241	1.69391	0.738	0.177	8.88296e-237	01-1_Mono-Mki67
Hcls1	2.03605e-240	1.38675	0.746	0.168	5.14571e-236	01-1_Mono-Mki67
Pik3cd	5.89337e-239	1.36103	0.648	0.133	1.48943e-234	01-1_Mono-Mki67
Ssfa2	9.57109e-239	1.94043	0.619	0.131	2.4189e-234	01-1_Mono-Mki67
Soat1	1.23338e-238	1.71895	0.845	0.237	3.11712e-234	01-1_Mono-Mki67
Ptprc	1.77435e-238	1.28915	0.963	0.29	4.48433e-234	01-1_Mono-Mki67
Skap2	2.95781e-238	1.58288	0.918	0.291	7.47527e-234	01-1_Mono-Mki67
Rbm3	4.04293e-238	1.71018	0.986	0.601	1.02177e-233	01-1_Mono-Mki67
Exosc8	4.54459e-238	1.69954	0.701	0.159	1.14855e-233	01-1_Mono-Mki67
Idh1	1.36731e-237	1.71685	0.746	0.182	3.45561e-233	01-1_Mono-Mki67
Vav3	2.52382e-237	1.73143	0.904	0.283	6.37844e-233	01-1_Mono-Mki67
Dock11	6.77104e-237	1.401	0.801	0.196	1.71124e-232	01-1_Mono-Mki67
Itgb2	1.89259e-236	1.17151	0.649	0.131	4.78315e-232	01-1_Mono-Mki67
Ptma	6.81785e-235	1.34732	0.998	0.902	1.72308e-230	01-1_Mono-Mki67
Dctpp1	9.08251e-235	1.9075	0.6	0.123	2.29542e-230	01-1_Mono-Mki67
Glud1	2.706e-234	1.69669	0.95	0.361	6.83888e-230	01-1_Mono-Mki67
AB124611	7.37796e-234	1.28498	0.626	0.126	1.86463e-229	01-1_Mono-Mki67
Lyn	8.78799e-234	1.37305	0.975	0.325	2.22099e-229	01-1_Mono-Mki67
Sh3bgrl3	1.7797e-233	1.71095	0.973	0.469	4.49783e-229	01-1_Mono-Mki67
Fam102b	2.88476e-233	1.93789	0.578	0.117	7.29064e-229	01-1_Mono-Mki67
Ran	4.44743e-233	1.71386	0.973	0.493	1.124e-228	01-1_Mono-Mki67
Sirpa	7.61817e-233	1.41544	0.804	0.204	1.92534e-228	01-1_Mono-Mki67
Anp32e	9.57945e-233	1.67568	0.94	0.354	2.42101e-228	01-1_Mono-Mki67
Gusb	1.08743e-231	1.68292	0.587	0.118	2.74826e-227	01-1_Mono-Mki67
Npc2	2.72369e-231	1.65114	0.984	0.599	6.88358e-227	01-1_Mono-Mki67
Trps1	3.14634e-231	1.93786	0.963	0.398	7.95175e-227	01-1_Mono-Mki67
Tcof1	1.34794e-228	1.53586	0.681	0.154	3.40664e-224	01-1_Mono-Mki67
Fxyd5	1.58086e-228	0.689578	0.95	0.27	3.99531e-224	01-1_Mono-Mki67
Baz1a	4.67699e-228	1.53863	0.824	0.22	1.18202e-223	01-1_Mono-Mki67
Rps6ka1	1.17899e-227	1.64081	0.596	0.122	2.97966e-223	01-1_Mono-Mki67
Epsti1	1.23466e-227	1.32483	0.673	0.148	3.12035e-223	01-1_Mono-Mki67
Rplp0	1.591e-227	1.51293	0.996	0.81	4.02094e-223	01-1_Mono-Mki67
Sec61b	2.85838e-226	1.66896	0.98	0.587	7.22399e-222	01-1_Mono-Mki67
Evi2a	3.36644e-226	1.3862	0.625	0.128	8.50802e-222	01-1_Mono-Mki67
Ncf1	6.68648e-226	0.804849	0.706	0.151	1.68987e-221	01-1_Mono-Mki67
Fam49b	7.67532e-226	1.67187	0.975	0.466	1.93978e-221	01-1_Mono-Mki67
Anxa2	1.16019e-225	1.36802	0.975	0.397	2.93215e-221	01-1_Mono-Mki67
Ucp2	3.00001e-225	1.45386	0.961	0.375	7.58192e-221	01-1_Mono-Mki67
Lactb	3.91717e-225	1.76131	0.568	0.115	9.89987e-221	01-1_Mono-Mki67
Ifi203	6.08874e-224	1.13949	0.692	0.153	1.53881e-219	01-1_Mono-Mki67
Plec	2.76437e-223	1.74418	0.568	0.115	6.9864e-219	01-1_Mono-Mki67
Diaph1	3.05068e-222	1.61301	0.925	0.318	7.70997e-218	01-1_Mono-Mki67
Kmt5a	3.87099e-222	1.76641	0.763	0.209	9.78316e-218	01-1_Mono-Mki67
Ifngr1	5.12319e-222	1.42016	0.911	0.301	1.29478e-217	01-1_Mono-Mki67
Mfsd1	5.1589e-222	1.66082	0.641	0.143	1.30381e-217	01-1_Mono-Mki67
Psmb9	1.17505e-221	1.60511	0.827	0.228	2.9697e-217	01-1_Mono-Mki67
Erp29	1.57423e-221	1.7185	0.947	0.448	3.97856e-217	01-1_Mono-Mki67
Dock2	2.05857e-221	1.33089	0.941	0.295	5.20263e-217	01-1_Mono-Mki67
Aim2	6.01966e-221	1.29791	0.593	0.119	1.52135e-216	01-1_Mono-Mki67
Hjurp	2.73365e-220	1.7617	0.536	0.104	6.90876e-216	01-1_Mono-Mki67
Anxa6	1.48206e-219	1.52911	0.632	0.138	3.74562e-215	01-1_Mono-Mki67
Rasa3	2.22779e-219	1.56119	0.678	0.159	5.63029e-215	01-1_Mono-Mki67
Rilpl2	3.55846e-219	1.74654	0.648	0.15	8.99329e-215	01-1_Mono-Mki67
H2afv	8.19508e-219	1.55033	0.982	0.561	2.07114e-214	01-1_Mono-Mki67
Ttc7	1.76818e-217	1.42004	0.646	0.145	4.46873e-213	01-1_Mono-Mki67
Lrrc59	2.54038e-216	1.73153	0.623	0.139	6.42029e-212	01-1_Mono-Mki67
Cnn2	5.93089e-216	1.29205	0.692	0.157	1.49891e-211	01-1_Mono-Mki67
Nr4a1	6.68901e-216	1.60865	0.794	0.224	1.69051e-211	01-1_Mono-Mki67
Ccdc88a	2.5207e-215	1.71109	0.94	0.363	6.37057e-211	01-1_Mono-Mki67
Foxn2	2.80053e-215	1.65194	0.737	0.188	7.07777e-211	01-1_Mono-Mki67
Ehbp1l1	6.94744e-215	1.55496	0.507	0.095	1.75583e-210	01-1_Mono-Mki67
Ube2s	1.24209e-214	1.74325	0.931	0.415	3.13913e-210	01-1_Mono-Mki67
Fbl	1.52396e-214	1.62753	0.769	0.208	3.8515e-210	01-1_Mono-Mki67
Capza2	6.20268e-214	1.59312	0.979	0.542	1.5676e-209	01-1_Mono-Mki67
Unc93b1	7.85981e-213	1.19972	0.9	0.277	1.98641e-208	01-1_Mono-Mki67
Fyb	2.24344e-212	0.993397	0.71	0.165	5.66986e-208	01-1_Mono-Mki67
Vrk2	2.50222e-212	1.51214	0.794	0.22	6.32385e-208	01-1_Mono-Mki67
Xylt1	3.34965e-211	1.38369	0.762	0.201	8.46556e-207	01-1_Mono-Mki67
Atf3	5.25846e-211	1.14994	0.851	0.25	1.32897e-206	01-1_Mono-Mki67
Btk	7.02999e-211	1.28848	0.58	0.119	1.77669e-206	01-1_Mono-Mki67
Arhgap15	1.47495e-210	1.26205	0.979	0.333	3.72763e-206	01-1_Mono-Mki67
Cotl1	1.98998e-210	1.55334	0.957	0.36	5.02927e-206	01-1_Mono-Mki67
Pmf1	7.08396e-210	1.58405	0.5	0.096	1.79033e-205	01-1_Mono-Mki67
Nhp2	7.40952e-210	1.52544	0.632	0.142	1.87261e-205	01-1_Mono-Mki67
Nckap1l	6.41828e-209	1.27578	0.584	0.121	1.62209e-204	01-1_Mono-Mki67
Sem1	2.08364e-208	1.34004	0.993	0.761	5.26598e-204	01-1_Mono-Mki67
Arhgap45	2.85587e-208	1.13734	0.701	0.164	7.21763e-204	01-1_Mono-Mki67
Rp2	3.388e-208	1.58408	0.564	0.118	8.56248e-204	01-1_Mono-Mki67
Actb	4.94472e-208	1.34776	1	0.948	1.24968e-203	01-1_Mono-Mki67
Cfl1	7.23316e-208	1.43116	0.984	0.676	1.82804e-203	01-1_Mono-Mki67
Zfp710	1.89216e-207	1.57521	0.685	0.17	4.78205e-203	01-1_Mono-Mki67
Sub1	2.16669e-207	1.42175	0.996	0.678	5.47587e-203	01-1_Mono-Mki67
Sqor	3.95453e-207	1.62737	0.566	0.119	9.99429e-203	01-1_Mono-Mki67
C230088H06Rik	8.21514e-207	1.67032	0.5	0.096	2.07621e-202	01-1_Mono-Mki67
Cmpk1	1.27228e-206	1.65304	0.89	0.32	3.21544e-202	01-1_Mono-Mki67
Rnpep	2.01844e-205	1.52049	0.649	0.153	5.10121e-201	01-1_Mono-Mki67
Klf4	2.47267e-205	1.0392	0.911	0.282	6.24917e-201	01-1_Mono-Mki67
Necap2	5.03712e-205	1.47691	0.783	0.214	1.27303e-200	01-1_Mono-Mki67
Cfap43	1.16163e-204	1.04619	0.637	0.143	2.93578e-200	01-1_Mono-Mki67
Tubb5	6.22038e-204	1.76795	0.954	0.542	1.57208e-199	01-1_Mono-Mki67
Cmtm7	7.97409e-204	1.49479	0.934	0.37	2.01529e-199	01-1_Mono-Mki67
Coro1c	5.43912e-203	1.547	0.566	0.121	1.37463e-198	01-1_Mono-Mki67
9930111J21Rik2	7.46422e-203	1.22694	0.559	0.115	1.88643e-198	01-1_Mono-Mki67
Grn	8.06551e-203	1.42371	0.89	0.29	2.0384e-198	01-1_Mono-Mki67
Ptpre	8.80568e-203	1.31366	0.749	0.192	2.22546e-198	01-1_Mono-Mki67
Ralb	3.29201e-201	1.51014	0.625	0.144	8.3199e-197	01-1_Mono-Mki67
Cep192	4.11614e-201	1.61355	0.544	0.115	1.04027e-196	01-1_Mono-Mki67
Fam107b	1.92541e-200	1.11737	0.915	0.291	4.86608e-196	01-1_Mono-Mki67
Ppia	2.49186e-200	1.19391	1	0.89	6.29767e-196	01-1_Mono-Mki67
Iqgap2	2.9972e-200	1.13715	0.843	0.247	7.57482e-196	01-1_Mono-Mki67
Nhsl2	7.08279e-200	1.37615	0.564	0.119	1.79003e-195	01-1_Mono-Mki67
Rfc4	1.37508e-199	1.67747	0.504	0.1	3.47525e-195	01-1_Mono-Mki67
Smpdl3a	2.56101e-199	1.59232	0.872	0.294	6.47244e-195	01-1_Mono-Mki67
Cntrl	7.09539e-199	1.53846	0.692	0.178	1.79322e-194	01-1_Mono-Mki67
Fry	7.93703e-199	1.18914	0.801	0.224	2.00593e-194	01-1_Mono-Mki67
Cd53	8.58546e-199	1.06625	0.856	0.232	2.1698e-194	01-1_Mono-Mki67
Syk	9.88148e-199	0.674632	0.874	0.243	2.49735e-194	01-1_Mono-Mki67
Fcgr3	1.04911e-198	0.865035	0.566	0.115	2.65143e-194	01-1_Mono-Mki67
Cyba	3e-198	1.49403	0.991	0.589	7.58191e-194	01-1_Mono-Mki67
Gnai2	3.90148e-198	1.27807	0.986	0.713	9.86021e-194	01-1_Mono-Mki67
Sp100	1.03087e-197	1.22834	0.861	0.258	2.60532e-193	01-1_Mono-Mki67
Il17ra	2.73987e-197	1.42704	0.539	0.112	6.92447e-193	01-1_Mono-Mki67
Tmsb4x	2.81749e-197	1.41159	1	0.942	7.12064e-193	01-1_Mono-Mki67
Tpm3	6.21311e-197	1.49081	0.979	0.496	1.57024e-192	01-1_Mono-Mki67
Lig1	9.57966e-197	1.96128	0.541	0.12	2.42107e-192	01-1_Mono-Mki67
Nudt21	1.14314e-196	1.52086	0.859	0.277	2.88906e-192	01-1_Mono-Mki67
Pfn1	8.38131e-196	1.37577	0.995	0.75	2.11821e-191	01-1_Mono-Mki67
Rnaseh2c	1.52571e-195	1.48272	0.851	0.265	3.85593e-191	01-1_Mono-Mki67
Irak2	1.52978e-195	1.25819	0.619	0.141	3.86621e-191	01-1_Mono-Mki67
Parp8	4.91989e-195	1.45654	0.785	0.226	1.2434e-190	01-1_Mono-Mki67
Zfp367	1.17745e-194	1.88823	0.5	0.104	2.97576e-190	01-1_Mono-Mki67
Dck	1.97851e-194	1.18363	0.598	0.133	5.0003e-190	01-1_Mono-Mki67
Klf13	4.95047e-194	1.471	0.954	0.413	1.25113e-189	01-1_Mono-Mki67
Psmb10	1.67429e-193	1.34311	0.701	0.177	4.23143e-189	01-1_Mono-Mki67
Rin3	2.24164e-193	1.25326	0.585	0.13	5.66531e-189	01-1_Mono-Mki67
Birc3	9.55192e-193	1.20281	0.747	0.198	2.41406e-188	01-1_Mono-Mki67
Rac2	4.00374e-192	0.888438	0.948	0.282	1.01187e-187	01-1_Mono-Mki67
Ppp2r5a	4.51781e-192	1.48193	0.925	0.36	1.14179e-187	01-1_Mono-Mki67
Cenpq	5.35038e-192	1.5068	0.527	0.111	1.3522e-187	01-1_Mono-Mki67
Cdkn2d	9.03927e-192	1.37581	0.819	0.25	2.28449e-187	01-1_Mono-Mki67
Ifngr2	1.82294e-191	1.3759	0.689	0.177	4.60713e-187	01-1_Mono-Mki67
Mfsd14b	3.62194e-191	1.36839	0.735	0.197	9.15373e-187	01-1_Mono-Mki67
Hpcal1	3.77201e-191	1.35372	0.714	0.185	9.533e-187	01-1_Mono-Mki67
Plcl2	7.99252e-191	1.33041	0.737	0.2	2.01995e-186	01-1_Mono-Mki67
Creg1	1.80937e-190	1.50224	0.925	0.389	4.57281e-186	01-1_Mono-Mki67
Pnp	1.91465e-190	1.54655	0.763	0.219	4.83891e-186	01-1_Mono-Mki67
Nab1	1.99711e-190	1.57842	0.646	0.163	5.04729e-186	01-1_Mono-Mki67
Sp140	7.43807e-190	1.17123	0.605	0.135	1.87982e-185	01-1_Mono-Mki67
Hnrnpf	1.35934e-188	1.40166	0.989	0.63	3.43546e-184	01-1_Mono-Mki67
Pip4k2a	2.4803e-188	1.34739	0.874	0.286	6.26847e-184	01-1_Mono-Mki67
Acot9	2.62302e-188	1.4201	0.564	0.126	6.62917e-184	01-1_Mono-Mki67
Prex1	8.16746e-188	1.15225	0.593	0.133	2.06416e-183	01-1_Mono-Mki67
Banf1	1.53743e-187	1.42621	0.883	0.301	3.88554e-183	01-1_Mono-Mki67
Ero1lb	2.14572e-187	1.1806	0.552	0.12	5.42287e-183	01-1_Mono-Mki67
Grk2	4.9487e-187	1.22849	0.824	0.245	1.25069e-182	01-1_Mono-Mki67
AI413582	3.48296e-186	1.47448	0.573	0.13	8.80248e-182	01-1_Mono-Mki67
Hist1h1e	3.88277e-186	2.06217	0.81	0.315	9.81292e-182	01-1_Mono-Mki67
Slk	4.86254e-186	1.54229	0.868	0.315	1.22891e-181	01-1_Mono-Mki67
Nap1l1	4.90902e-186	1.51239	0.952	0.463	1.24066e-181	01-1_Mono-Mki67
Lmo2	1.21436e-185	0.915154	0.664	0.16	3.06904e-181	01-1_Mono-Mki67
Nans	1.36278e-185	1.65526	0.5	0.105	3.44415e-181	01-1_Mono-Mki67
Malt1	1.4048e-185	1.30114	0.616	0.149	3.55036e-181	01-1_Mono-Mki67
Rbm47	1.45121e-185	1.19039	0.676	0.169	3.66764e-181	01-1_Mono-Mki67
Trim30a	2.51911e-185	1.46909	0.641	0.162	6.36656e-181	01-1_Mono-Mki67
Rac1	2.78908e-185	1.44879	0.963	0.538	7.04884e-181	01-1_Mono-Mki67
Hnrnpd	4.37431e-185	1.46866	0.968	0.505	1.10552e-180	01-1_Mono-Mki67
Dennd4a	6.98089e-185	1.27259	0.959	0.421	1.76428e-180	01-1_Mono-Mki67
Casp8	7.51106e-185	1.41782	0.676	0.175	1.89827e-180	01-1_Mono-Mki67
Aprt	6.58582e-184	1.59619	0.861	0.303	1.66443e-179	01-1_Mono-Mki67
Rel	2.16669e-183	1.06512	0.836	0.253	5.47589e-179	01-1_Mono-Mki67
Hck	2.20199e-183	0.90189	0.543	0.114	5.56509e-179	01-1_Mono-Mki67
Arhgap26	2.26559e-183	1.57728	0.911	0.365	5.72581e-179	01-1_Mono-Mki67
Hmgb1	5.90853e-183	1.05091	0.993	0.787	1.49326e-178	01-1_Mono-Mki67
Zfp36l2	7.35596e-183	1.41302	0.961	0.426	1.85907e-178	01-1_Mono-Mki67
Gab2	3.04447e-182	1.40824	0.913	0.358	7.69428e-178	01-1_Mono-Mki67
S100a11	1.02378e-181	0.642147	0.986	0.53	2.5874e-177	01-1_Mono-Mki67
Clic1	1.33624e-181	1.33923	0.977	0.636	3.37708e-177	01-1_Mono-Mki67
Snrpd1	1.51324e-181	1.51229	0.934	0.422	3.82442e-177	01-1_Mono-Mki67
Inpp5d	1.89271e-181	0.817783	0.826	0.229	4.78344e-177	01-1_Mono-Mki67
Impdh2	8.55961e-181	1.41324	0.683	0.179	2.16327e-176	01-1_Mono-Mki67
Hint1	8.98923e-181	1.39593	0.972	0.591	2.27185e-176	01-1_Mono-Mki67
Cnpy3	1.76871e-180	1.40293	0.671	0.175	4.47005e-176	01-1_Mono-Mki67
Arl4c	2.21694e-180	1.34634	0.512	0.109	5.60286e-176	01-1_Mono-Mki67
Mthfd1l	7.97097e-180	1.62789	0.548	0.126	2.0145e-175	01-1_Mono-Mki67
Olfm1	1.12087e-179	1.2405	0.528	0.112	2.83277e-175	01-1_Mono-Mki67
Plekho2	3.33302e-179	1.49337	0.557	0.128	8.42355e-175	01-1_Mono-Mki67
Cbl	4.74428e-179	1.43093	0.802	0.255	1.19902e-174	01-1_Mono-Mki67
Ikzf1	1.05184e-178	0.881486	0.847	0.241	2.6583e-174	01-1_Mono-Mki67
Mob1a	1.20661e-178	1.39601	0.767	0.224	3.04947e-174	01-1_Mono-Mki67
Nadk	1.50618e-178	1.30899	0.82	0.257	3.80657e-174	01-1_Mono-Mki67
Abcc4	5.06367e-178	0.602968	0.521	0.111	1.27974e-173	01-1_Mono-Mki67
Msn	5.26789e-178	1.34922	0.95	0.436	1.33135e-173	01-1_Mono-Mki67
Apbb1ip	1.5091e-177	0.898297	0.827	0.235	3.81395e-173	01-1_Mono-Mki67
Cmc2	4.12616e-177	1.29506	0.681	0.181	1.0428e-172	01-1_Mono-Mki67
Rpa3	1.07601e-175	1.39764	0.705	0.192	2.71939e-171	01-1_Mono-Mki67
Snrpf	1.53127e-175	1.37805	0.952	0.462	3.86998e-171	01-1_Mono-Mki67
Nucks1	2.08545e-175	1.46113	0.95	0.488	5.27055e-171	01-1_Mono-Mki67
Samhd1	4.36394e-175	1.33437	0.865	0.294	1.1029e-170	01-1_Mono-Mki67
Chp1	3.12442e-174	1.43045	0.742	0.221	7.89635e-170	01-1_Mono-Mki67
Tln1	4.42016e-174	1.44449	0.941	0.463	1.11711e-169	01-1_Mono-Mki67
Bri3bp	5.95844e-174	1.51264	0.55	0.128	1.50588e-169	01-1_Mono-Mki67
Taldo1	7.6315e-174	1.15165	0.975	0.516	1.92871e-169	01-1_Mono-Mki67
Ybx1	8.49357e-174	1.23891	0.977	0.689	2.14658e-169	01-1_Mono-Mki67
Tgfbi	9.49859e-174	0.668954	0.694	0.176	2.40058e-169	01-1_Mono-Mki67
Ing3	1.85924e-173	1.38715	0.635	0.163	4.69885e-169	01-1_Mono-Mki67
H2afj	3.19024e-172	1.45434	0.94	0.425	8.06268e-168	01-1_Mono-Mki67
H3f3a	8.12576e-172	1.00774	0.998	0.909	2.05362e-167	01-1_Mono-Mki67
Coro1b	1.2709e-171	1.37852	0.68	0.185	3.21195e-167	01-1_Mono-Mki67
Mia2	6.27451e-171	1.44862	0.891	0.343	1.58576e-166	01-1_Mono-Mki67
Tiam1	2.71638e-170	1.08728	0.788	0.24	6.8651e-166	01-1_Mono-Mki67
Nasp	2.21244e-169	1.47155	0.742	0.227	5.5915e-165	01-1_Mono-Mki67
Rfc2	5.4884e-169	1.47767	0.63	0.165	1.38708e-164	01-1_Mono-Mki67
Tuba1c	2.57188e-168	1.43323	0.719	0.21	6.49991e-164	01-1_Mono-Mki67
Plekhm3	4.72892e-168	1.44462	0.669	0.187	1.19514e-163	01-1_Mono-Mki67
Stk17b	2.31819e-167	0.691986	0.893	0.287	5.85875e-163	01-1_Mono-Mki67
Lamtor4	2.45781e-167	1.42034	0.922	0.379	6.21163e-163	01-1_Mono-Mki67
1110008F13Rik	8.20492e-167	1.39344	0.911	0.399	2.07363e-162	01-1_Mono-Mki67
Ptpn1	2.37658e-165	1.28069	0.9	0.338	6.00634e-161	01-1_Mono-Mki67
Tpm4	2.61593e-165	1.22074	0.833	0.269	6.61125e-161	01-1_Mono-Mki67
Rps12	3.12778e-165	1.04941	0.998	0.915	7.90484e-161	01-1_Mono-Mki67
Bcl10	5.31399e-165	1.25996	0.822	0.272	1.343e-160	01-1_Mono-Mki67
Eif5a	8.07994e-165	1.3548	0.948	0.542	2.04204e-160	01-1_Mono-Mki67
Snrnp25	1.81868e-164	1.45118	0.525	0.121	4.59636e-160	01-1_Mono-Mki67
Prelid1	1.95573e-164	1.39483	0.9	0.361	4.94272e-160	01-1_Mono-Mki67
Sephs2	7.53336e-164	1.21269	0.527	0.122	1.90391e-159	01-1_Mono-Mki67
Nt5c	1.81792e-163	1.33045	0.674	0.188	4.59444e-159	01-1_Mono-Mki67
Cep83	4.20173e-163	1.29557	0.665	0.183	1.0619e-158	01-1_Mono-Mki67
Pfkp	1.99784e-162	1.41511	0.639	0.172	5.04913e-158	01-1_Mono-Mki67
Hat1	2.96352e-162	1.44822	0.669	0.19	7.4897e-158	01-1_Mono-Mki67
Mrpl57	1.01732e-161	1.29404	0.774	0.243	2.57107e-157	01-1_Mono-Mki67
Vps13c	2.55688e-161	1.3451	0.742	0.23	6.46199e-157	01-1_Mono-Mki67
Mbnl1	2.77463e-161	1.25128	0.988	0.58	7.01232e-157	01-1_Mono-Mki67
Myadm	4.19874e-161	1.22665	0.594	0.149	1.06115e-156	01-1_Mono-Mki67
Nxt1	8.93887e-161	1.41623	0.527	0.123	2.25912e-156	01-1_Mono-Mki67
Aldh9a1	1.40764e-160	1.42053	0.552	0.136	3.55752e-156	01-1_Mono-Mki67
Myh9	3.96161e-160	1.19395	0.934	0.391	1.00122e-155	01-1_Mono-Mki67
Hnrnpab	9.69209e-160	1.40077	0.916	0.419	2.44948e-155	01-1_Mono-Mki67
Plin2	2.09594e-159	1.21111	0.603	0.156	5.29707e-155	01-1_Mono-Mki67
Lyst	3.23908e-159	1.23599	0.877	0.334	8.18612e-155	01-1_Mono-Mki67
Tnfaip8	3.27427e-159	1.128	0.865	0.295	8.27506e-155	01-1_Mono-Mki67
Dnajc15	5.44542e-159	1.22666	0.772	0.238	1.37622e-154	01-1_Mono-Mki67
Efhd2	1.85724e-158	1.11671	0.708	0.204	4.69381e-154	01-1_Mono-Mki67
Clta	4.61544e-158	1.15544	0.972	0.659	1.16646e-153	01-1_Mono-Mki67
Dcps	6.22355e-158	1.23577	0.637	0.17	1.57288e-153	01-1_Mono-Mki67
Map3k20	2.29935e-157	1.20504	0.587	0.15	5.81116e-153	01-1_Mono-Mki67
Wipf1	5.77403e-156	1.02582	0.753	0.224	1.45927e-151	01-1_Mono-Mki67
Med8	7.03122e-156	1.36886	0.644	0.178	1.777e-151	01-1_Mono-Mki67
Irak3	8.35366e-156	1.1917	0.507	0.116	2.11122e-151	01-1_Mono-Mki67
Ube2a	1.05158e-155	1.22554	0.783	0.25	2.65766e-151	01-1_Mono-Mki67
Pitpna	1.06406e-155	1.28203	0.943	0.447	2.68919e-151	01-1_Mono-Mki67
Rpl32	1.55262e-153	1.03751	0.993	0.857	3.92395e-149	01-1_Mono-Mki67
Snrpe	4.06353e-153	1.20796	0.97	0.523	1.02698e-148	01-1_Mono-Mki67
Rbm7	7.43789e-153	1.35539	0.731	0.231	1.87978e-148	01-1_Mono-Mki67
Txndc5	1.2443e-152	1.1547	0.658	0.184	3.14472e-148	01-1_Mono-Mki67
Cdc42se1	2.14804e-152	1.19165	0.778	0.253	5.42874e-148	01-1_Mono-Mki67
Notch2	2.35205e-152	1.01461	0.762	0.232	5.94433e-148	01-1_Mono-Mki67
Hnrnpa3	4.05112e-152	1.24745	0.97	0.604	1.02384e-147	01-1_Mono-Mki67
Tpd52	1.90632e-151	1.09073	0.891	0.336	4.81785e-147	01-1_Mono-Mki67
Tubb2a	2.74696e-151	1.10552	0.512	0.119	6.94239e-147	01-1_Mono-Mki67
Tipin	2.99495e-151	1.50283	0.614	0.173	7.56914e-147	01-1_Mono-Mki67
Stxbp6	4.8538e-151	0.964687	0.603	0.157	1.2267e-146	01-1_Mono-Mki67
Rps27l	4.89531e-151	1.20461	0.963	0.537	1.23719e-146	01-1_Mono-Mki67
Prdx5	7.11547e-151	1.01013	0.977	0.57	1.79829e-146	01-1_Mono-Mki67
Commd8	1.51616e-150	1.27699	0.671	0.196	3.83178e-146	01-1_Mono-Mki67
Tuba1b	2.63446e-150	1.50852	0.913	0.51	6.65808e-146	01-1_Mono-Mki67
Emp3	4.10637e-150	1.2405	0.961	0.485	1.0378e-145	01-1_Mono-Mki67
Hdgf	4.27248e-150	1.28842	0.895	0.355	1.07978e-145	01-1_Mono-Mki67
Raly	4.43129e-150	1.28669	0.845	0.315	1.11992e-145	01-1_Mono-Mki67
Mcl1	5.83144e-150	1.13018	0.966	0.533	1.47378e-145	01-1_Mono-Mki67
Rab27a	6.63703e-150	1.22283	0.512	0.121	1.67738e-145	01-1_Mono-Mki67
BC005537	7.57483e-150	1.37377	0.895	0.389	1.91439e-145	01-1_Mono-Mki67
Dnajc9	1.33265e-149	1.33335	0.674	0.204	3.36802e-145	01-1_Mono-Mki67
Card19	1.85062e-149	1.1502	0.819	0.278	4.67708e-145	01-1_Mono-Mki67
Pola1	2.03246e-149	1.56547	0.598	0.169	5.13664e-145	01-1_Mono-Mki67
Klf6	3.15339e-149	1.0335	0.918	0.381	7.96957e-145	01-1_Mono-Mki67
Zeb2	6.85881e-149	1.38087	0.98	0.557	1.73343e-144	01-1_Mono-Mki67
Rad21	7.69607e-149	1.39854	0.842	0.33	1.94503e-144	01-1_Mono-Mki67
Actr2	1.33441e-148	1.25254	0.94	0.437	3.37246e-144	01-1_Mono-Mki67
Arpc3	1.52301e-148	1.15073	0.986	0.625	3.84909e-144	01-1_Mono-Mki67
Tfdp1	4.09878e-148	1.40544	0.6	0.164	1.03588e-143	01-1_Mono-Mki67
Atg7	9.88464e-148	1.02885	0.623	0.17	2.49815e-143	01-1_Mono-Mki67
Twf2	1.07099e-147	1.0945	0.685	0.198	2.70671e-143	01-1_Mono-Mki67
Maz	1.21418e-147	1.21055	0.664	0.19	3.06859e-143	01-1_Mono-Mki67
Rplp2	2.00584e-147	0.936532	0.998	0.866	5.06936e-143	01-1_Mono-Mki67
Nedd9	2.47585e-147	0.60502	0.767	0.226	6.25722e-143	01-1_Mono-Mki67
Ocel1	2.58904e-147	1.24417	0.601	0.163	6.54329e-143	01-1_Mono-Mki67
Stk10	3.19708e-147	1.02767	0.614	0.164	8.07997e-143	01-1_Mono-Mki67
Tmem167	3.84055e-147	1.22885	0.918	0.382	9.70622e-143	01-1_Mono-Mki67
Lsm3	4.41727e-147	1.25714	0.835	0.3	1.11638e-142	01-1_Mono-Mki67
Rap2b	1.00294e-146	1.21832	0.52	0.127	2.53473e-142	01-1_Mono-Mki67
Dhdds	1.68177e-146	1.30593	0.525	0.132	4.25034e-142	01-1_Mono-Mki67
Rad51b	2.68166e-146	1.45542	0.548	0.144	6.77736e-142	01-1_Mono-Mki67
Nsd2	6.48351e-146	1.32171	0.69	0.218	1.63858e-141	01-1_Mono-Mki67
Heatr5a	7.27558e-146	1.43026	0.571	0.154	1.83876e-141	01-1_Mono-Mki67
Prkag2	1.26484e-145	1.08431	0.568	0.147	3.19662e-141	01-1_Mono-Mki67
Rap2a	1.51323e-145	1.16501	0.541	0.136	3.82439e-141	01-1_Mono-Mki67
Rbbp8	2.57341e-145	1.27798	0.607	0.169	6.50378e-141	01-1_Mono-Mki67
Atp13a3	3.1862e-145	1.21146	0.786	0.267	8.05247e-141	01-1_Mono-Mki67
Ppp1ca	3.3333e-145	1.23681	0.934	0.452	8.42426e-141	01-1_Mono-Mki67
Arhgap17	3.51256e-145	1.03547	0.838	0.302	8.87728e-141	01-1_Mono-Mki67
Raph1	2.82408e-144	1.18382	0.505	0.123	7.13731e-140	01-1_Mono-Mki67
Ncaph2	8.82466e-144	1.3853	0.528	0.135	2.23026e-139	01-1_Mono-Mki67
Znrf2	2.60725e-143	1.1401	0.594	0.162	6.58929e-139	01-1_Mono-Mki67
Pold3	3.97454e-143	1.34341	0.571	0.155	1.00448e-138	01-1_Mono-Mki67
Fos	5.00884e-143	1.06291	0.995	0.648	1.26588e-138	01-1_Mono-Mki67
Hspa14	1.29897e-142	1.23216	0.705	0.221	3.28288e-138	01-1_Mono-Mki67
Cul4b	1.70111e-142	1.42014	0.514	0.131	4.29922e-138	01-1_Mono-Mki67
Sh3kbp1	1.81025e-142	1.06866	0.867	0.308	4.57505e-138	01-1_Mono-Mki67
Rpl36al	1.84573e-142	1.26062	0.952	0.472	4.66471e-138	01-1_Mono-Mki67
Rfwd3	1.85361e-142	1.39639	0.544	0.145	4.68464e-138	01-1_Mono-Mki67
Hnrnpa1	4.28725e-142	1.18997	0.954	0.513	1.08352e-137	01-1_Mono-Mki67
Bcl11a	5.04379e-142	0.657506	0.505	0.121	1.27472e-137	01-1_Mono-Mki67
Dpy19l1	6.03701e-142	1.13051	0.651	0.188	1.52573e-137	01-1_Mono-Mki67
Znhit1	8.52635e-142	1.18906	0.667	0.198	2.15487e-137	01-1_Mono-Mki67
Eif4a1	8.57761e-142	1.26896	0.943	0.484	2.16782e-137	01-1_Mono-Mki67
Sdf2l1	9.57432e-142	1.34427	0.687	0.217	2.41972e-137	01-1_Mono-Mki67
Anxa3	1.08209e-141	0.509232	0.623	0.161	2.73476e-137	01-1_Mono-Mki67
Cep295	1.22231e-141	1.23711	0.536	0.137	3.08913e-137	01-1_Mono-Mki67
Lrrfip1	2.03447e-141	1.2641	0.868	0.35	5.14171e-137	01-1_Mono-Mki67
Reep5	2.18818e-141	1.09149	0.947	0.473	5.5302e-137	01-1_Mono-Mki67
Zdhhc21	3.01542e-141	1.22765	0.546	0.141	7.62087e-137	01-1_Mono-Mki67
Arpc4	6.10234e-141	1.189	0.897	0.367	1.54224e-136	01-1_Mono-Mki67
Ywhag	9.40867e-141	1.02817	0.744	0.236	2.37785e-136	01-1_Mono-Mki67
Hspa8	1.2502e-140	1.14163	0.98	0.717	3.15964e-136	01-1_Mono-Mki67
Rpia	1.85527e-140	1.11042	0.571	0.151	4.68882e-136	01-1_Mono-Mki67
Eed	5.12487e-140	1.1766	0.649	0.191	1.29521e-135	01-1_Mono-Mki67
Ogfrl1	1.29071e-139	0.953075	0.815	0.276	3.26202e-135	01-1_Mono-Mki67
M6pr	9.07185e-139	1.17419	0.788	0.275	2.29273e-134	01-1_Mono-Mki67
Pabpc1	4.39284e-138	1.08833	0.966	0.605	1.1102e-133	01-1_Mono-Mki67
Fgd4	5.93199e-138	1.13615	0.785	0.263	1.49919e-133	01-1_Mono-Mki67
Morc3	8.78417e-138	1.12324	0.735	0.237	2.22002e-133	01-1_Mono-Mki67
Smc1a	1.06262e-137	1.23737	0.888	0.396	2.68557e-133	01-1_Mono-Mki67
Rps26	1.57608e-137	0.961318	0.996	0.83	3.98323e-133	01-1_Mono-Mki67
Rpsa	2.50062e-137	1.00482	0.989	0.784	6.31983e-133	01-1_Mono-Mki67
Map3k1	4.68877e-137	0.984488	0.804	0.274	1.18499e-132	01-1_Mono-Mki67
Dut	5.68634e-137	1.4588	0.635	0.203	1.43711e-132	01-1_Mono-Mki67
Atrnl1	6.65655e-137	1.26111	0.884	0.394	1.68231e-132	01-1_Mono-Mki67
Rps11	8.581e-137	0.905766	0.996	0.877	2.16868e-132	01-1_Mono-Mki67
Slc9a9	1.0784e-136	0.502674	0.717	0.218	2.72545e-132	01-1_Mono-Mki67
Rpl28	2.26393e-136	0.912394	0.995	0.873	5.72163e-132	01-1_Mono-Mki67
Snrpg	5.19737e-136	1.15917	0.931	0.446	1.31353e-131	01-1_Mono-Mki67
Vps36	5.69332e-136	1.18354	0.733	0.244	1.43887e-131	01-1_Mono-Mki67
Plekhf2	1.08907e-135	1.05185	0.6	0.168	2.7524e-131	01-1_Mono-Mki67
Mtpn	1.92092e-135	1.19571	0.895	0.384	4.85474e-131	01-1_Mono-Mki67
Prkar2b	2.19566e-135	1.03219	0.532	0.138	5.5491e-131	01-1_Mono-Mki67
Syngr2	3.23112e-135	1.17309	0.589	0.164	8.166e-131	01-1_Mono-Mki67
Phf10	6.50774e-135	1.24804	0.546	0.147	1.6447e-130	01-1_Mono-Mki67
Ranbp1	2.92525e-134	1.3956	0.861	0.375	7.39299e-130	01-1_Mono-Mki67
Zc3hav1	3.23424e-134	1.03156	0.795	0.28	8.17389e-130	01-1_Mono-Mki67
Ppih	4.23435e-134	1.1632	0.575	0.159	1.07015e-129	01-1_Mono-Mki67
Trappc1	4.28744e-134	1.23933	0.644	0.195	1.08356e-129	01-1_Mono-Mki67
Iqgap1	9.43378e-134	1.10374	0.982	0.618	2.3842e-129	01-1_Mono-Mki67
Dbnl	1.1236e-133	1.13716	0.778	0.277	2.83967e-129	01-1_Mono-Mki67
Psma4	1.16702e-133	1.22513	0.877	0.372	2.94942e-129	01-1_Mono-Mki67
Cdk2ap2	1.41115e-133	1.02259	0.858	0.331	3.56639e-129	01-1_Mono-Mki67
Rab8b	1.89326e-133	1.07283	0.872	0.346	4.78483e-129	01-1_Mono-Mki67
Odf2	2.73991e-133	1.27179	0.544	0.148	6.92457e-129	01-1_Mono-Mki67
Tpst2	5.59159e-133	1.09581	0.612	0.177	1.41316e-128	01-1_Mono-Mki67
Cast	1.47995e-132	1.22438	0.836	0.322	3.74029e-128	01-1_Mono-Mki67
Rpp21	9.56567e-132	1.13445	0.724	0.241	2.41753e-127	01-1_Mono-Mki67
Brk1	1.20236e-131	1.14849	0.947	0.491	3.03871e-127	01-1_Mono-Mki67
Ssna1	1.56766e-131	1.13915	0.742	0.249	3.96195e-127	01-1_Mono-Mki67
Wdr1	4.58952e-131	1.18261	0.799	0.294	1.15991e-126	01-1_Mono-Mki67
Csrp2	6.41575e-131	0.655393	0.717	0.216	1.62145e-126	01-1_Mono-Mki67
Psme2	1.22644e-130	1.21923	0.842	0.34	3.09958e-126	01-1_Mono-Mki67
Dnah8	1.56962e-130	1.28301	0.53	0.143	3.9669e-126	01-1_Mono-Mki67
Txn1	1.93467e-130	0.936676	0.986	0.698	4.88949e-126	01-1_Mono-Mki67
Degs1	3.50044e-130	1.11018	0.838	0.314	8.84665e-126	01-1_Mono-Mki67
Arpc5	4.72947e-130	0.997404	0.973	0.573	1.19528e-125	01-1_Mono-Mki67
Oser1	6.39943e-130	1.22653	0.609	0.181	1.61733e-125	01-1_Mono-Mki67
Ssrp1	1.61358e-129	1.2394	0.731	0.253	4.07801e-125	01-1_Mono-Mki67
Hmgb3	1.70666e-129	1.00895	0.509	0.131	4.31325e-125	01-1_Mono-Mki67
Mrpl18	1.82534e-129	1.16446	0.81	0.302	4.61319e-125	01-1_Mono-Mki67
Ptbp3	2.49854e-129	1.11491	0.945	0.47	6.31456e-125	01-1_Mono-Mki67
Dlst	5.1167e-129	1.1817	0.616	0.183	1.29314e-124	01-1_Mono-Mki67
Yeats4	9.02235e-129	0.974117	0.706	0.225	2.28022e-124	01-1_Mono-Mki67
Anapc5	1.30728e-128	1.18276	0.769	0.279	3.30388e-124	01-1_Mono-Mki67
Slc25a5	2.30095e-128	1.11851	0.952	0.503	5.81519e-124	01-1_Mono-Mki67
Grb2	3.16307e-128	1.13881	0.897	0.399	7.99404e-124	01-1_Mono-Mki67
Ppp1r18	7.33437e-128	0.840457	0.621	0.176	1.85361e-123	01-1_Mono-Mki67
Zfp36	8.23895e-128	1.02694	0.959	0.518	2.08223e-123	01-1_Mono-Mki67
Adss	1.09522e-127	1.12971	0.699	0.229	2.76795e-123	01-1_Mono-Mki67
Srsf9	1.16313e-127	1.12587	0.932	0.457	2.93957e-123	01-1_Mono-Mki67
Smdt1	4.48136e-127	1.09068	0.964	0.544	1.13257e-122	01-1_Mono-Mki67
Tmem165	4.6292e-127	1.15446	0.82	0.314	1.16994e-122	01-1_Mono-Mki67
Pomp	2.00839e-126	1.14734	0.938	0.508	5.07581e-122	01-1_Mono-Mki67
Serf2	2.24139e-126	0.835559	0.991	0.854	5.66467e-122	01-1_Mono-Mki67
Pcna	2.48797e-126	1.55988	0.552	0.166	6.28784e-122	01-1_Mono-Mki67
Ckap5	1.13538e-125	1.34647	0.74	0.276	2.86944e-121	01-1_Mono-Mki67
Pgd	2.84882e-125	0.814383	0.664	0.205	7.19983e-121	01-1_Mono-Mki67
C2cd5	6.77294e-125	1.07276	0.593	0.174	1.71173e-120	01-1_Mono-Mki67
Casp8ap2	1.51209e-124	1.1913	0.555	0.158	3.8215e-120	01-1_Mono-Mki67
Rap1b	3.14521e-124	1.03449	0.954	0.497	7.9489e-120	01-1_Mono-Mki67
Smchd1	3.35029e-124	1.12	0.891	0.405	8.4672e-120	01-1_Mono-Mki67
Capzb	1.10134e-123	1.10046	0.948	0.528	2.78343e-119	01-1_Mono-Mki67
Gpsm3	1.51042e-123	0.610678	0.73	0.228	3.81729e-119	01-1_Mono-Mki67
Myl6	1.74635e-123	0.827102	0.989	0.809	4.41354e-119	01-1_Mono-Mki67
Cenpx	1.80176e-123	1.14954	0.776	0.284	4.55358e-119	01-1_Mono-Mki67
Lamp1	3.17034e-123	0.964984	0.979	0.654	8.01241e-119	01-1_Mono-Mki67
Parp1	3.32425e-123	0.947822	0.617	0.183	8.40139e-119	01-1_Mono-Mki67
Adam17	5.60377e-123	0.945234	0.673	0.209	1.41624e-118	01-1_Mono-Mki67
Calm1	1.21322e-122	0.751553	0.996	0.802	3.06617e-118	01-1_Mono-Mki67
Pcnt	2.20354e-122	1.21171	0.528	0.15	5.569e-118	01-1_Mono-Mki67
Snrpb	2.75456e-122	1.11114	0.931	0.482	6.96161e-118	01-1_Mono-Mki67
Taok3	3.82233e-122	1.05727	0.765	0.274	9.66016e-118	01-1_Mono-Mki67
Ubald2	4.39721e-122	1.109	0.758	0.272	1.11131e-117	01-1_Mono-Mki67
Smc6	5.40328e-122	1.1708	0.831	0.347	1.36557e-117	01-1_Mono-Mki67
Tnfrsf1a	7.14797e-122	0.981615	0.633	0.192	1.80651e-117	01-1_Mono-Mki67
Uchl5	3.30503e-121	1.18026	0.559	0.161	8.35281e-117	01-1_Mono-Mki67
Shisa5	4.52474e-121	0.870296	0.859	0.335	1.14354e-116	01-1_Mono-Mki67
Synj1	1.96526e-120	1.06191	0.744	0.264	4.9668e-116	01-1_Mono-Mki67
Rack1	2.09297e-120	0.965842	0.991	0.727	5.28956e-116	01-1_Mono-Mki67
Tmem14c	3.29951e-120	1.00698	0.872	0.373	8.33885e-116	01-1_Mono-Mki67
Rhoa	4.94549e-120	0.914027	0.982	0.737	1.24987e-115	01-1_Mono-Mki67
Tmed5	8.45889e-120	1.06853	0.756	0.273	2.13782e-115	01-1_Mono-Mki67
Sec11c	1.65247e-119	0.97342	0.968	0.515	4.17629e-115	01-1_Mono-Mki67
Snx30	1.73827e-119	0.744391	0.577	0.165	4.39313e-115	01-1_Mono-Mki67
Rps17	1.80113e-119	0.962703	0.984	0.743	4.55199e-115	01-1_Mono-Mki67
Rps9	3.20429e-119	0.755957	1	0.905	8.0982e-115	01-1_Mono-Mki67
Gnb2	3.55102e-119	1.01059	0.982	0.657	8.97449e-115	01-1_Mono-Mki67
Tkt	4.28764e-119	1.03072	0.902	0.423	1.08361e-114	01-1_Mono-Mki67
Taf10	9.95608e-119	1.10334	0.89	0.392	2.5162e-114	01-1_Mono-Mki67
Snrnp40	1.40107e-118	0.967609	0.698	0.23	3.54092e-114	01-1_Mono-Mki67
Cers6	1.63451e-118	0.724842	0.863	0.333	4.1309e-114	01-1_Mono-Mki67
Mgst1	2.34827e-118	0.766608	0.795	0.291	5.93478e-114	01-1_Mono-Mki67
Lsm6	3.94275e-118	1.0827	0.856	0.354	9.96452e-114	01-1_Mono-Mki67
Rpl10a	4.15428e-118	0.919654	0.989	0.752	1.04991e-113	01-1_Mono-Mki67
Tmem109	4.5999e-118	0.945876	0.584	0.171	1.16253e-113	01-1_Mono-Mki67
Bola2	8.18899e-118	1.04751	0.657	0.211	2.0696e-113	01-1_Mono-Mki67
Arhgef1	1.09016e-117	0.954328	0.708	0.24	2.75516e-113	01-1_Mono-Mki67
Diaph2	4.23403e-117	1.18632	0.897	0.471	1.07007e-112	01-1_Mono-Mki67
Nipsnap3b	6.7805e-117	1.06521	0.5	0.136	1.71364e-112	01-1_Mono-Mki67
Sgk3	1.01623e-116	0.892646	0.781	0.286	2.56831e-112	01-1_Mono-Mki67
Man2b1	1.18352e-116	0.774289	0.584	0.17	2.99112e-112	01-1_Mono-Mki67
Ssr4	1.35305e-116	1.13612	0.906	0.455	3.41956e-112	01-1_Mono-Mki67
Fkbp5	1.42991e-116	0.622804	0.657	0.208	3.61381e-112	01-1_Mono-Mki67
Akr1b3	2.12889e-116	1.06318	0.633	0.201	5.38034e-112	01-1_Mono-Mki67
Cbfb	2.1917e-116	1.03554	0.724	0.253	5.53909e-112	01-1_Mono-Mki67
Fau	2.21906e-116	0.700923	0.996	0.933	5.60822e-112	01-1_Mono-Mki67
Rnf149	9.62379e-116	0.828586	0.655	0.213	2.43222e-111	01-1_Mono-Mki67
Mgat2	1.08723e-115	1.06099	0.637	0.206	2.74775e-111	01-1_Mono-Mki67
Rassf1	1.16164e-115	0.904449	0.653	0.209	2.93583e-111	01-1_Mono-Mki67
Hnrnpu	1.6629e-115	1.05887	0.952	0.605	4.20264e-111	01-1_Mono-Mki67
Ppp4c	2.11739e-115	1.01043	0.719	0.249	5.35127e-111	01-1_Mono-Mki67
Cklf	2.44886e-115	0.918828	0.591	0.175	6.18901e-111	01-1_Mono-Mki67
Etf1	2.45602e-115	1.02039	0.852	0.352	6.20711e-111	01-1_Mono-Mki67
Casp3	3.40546e-115	1.02093	0.575	0.17	8.60661e-111	01-1_Mono-Mki67
Irf2bp2	4.74079e-115	1.08635	0.845	0.362	1.19814e-110	01-1_Mono-Mki67
Hexa	8.44762e-115	0.918388	0.717	0.246	2.13497e-110	01-1_Mono-Mki67
Dazap2	1.0074e-114	1.02754	0.888	0.385	2.546e-110	01-1_Mono-Mki67
Snf8	1.16049e-114	1.09083	0.772	0.288	2.93291e-110	01-1_Mono-Mki67
Echs1	3.41744e-114	1.03265	0.737	0.264	8.6369e-110	01-1_Mono-Mki67
Trappc5	3.56918e-114	1.10406	0.523	0.15	9.02038e-110	01-1_Mono-Mki67
Ube2l3	6.41516e-114	1.06982	0.879	0.384	1.6213e-109	01-1_Mono-Mki67
Capza1	1.002e-113	0.971557	0.895	0.408	2.53236e-109	01-1_Mono-Mki67
Lyar	1.04572e-113	0.863677	0.568	0.165	2.64286e-109	01-1_Mono-Mki67
Magt1	1.40615e-113	0.954002	0.762	0.271	3.55376e-109	01-1_Mono-Mki67
Uggt1	1.90534e-113	1.05235	0.625	0.2	4.81538e-109	01-1_Mono-Mki67
Cap1	2.06417e-113	0.890545	0.931	0.414	5.21679e-109	01-1_Mono-Mki67
Srrt	2.1366e-113	0.997705	0.578	0.174	5.39983e-109	01-1_Mono-Mki67
Mkrn1	2.30791e-113	0.759948	0.779	0.28	5.83278e-109	01-1_Mono-Mki67
Ap2s1	2.62879e-113	1.07583	0.795	0.309	6.64374e-109	01-1_Mono-Mki67
Bloc1s2	2.89649e-113	0.846705	0.621	0.197	7.3203e-109	01-1_Mono-Mki67
Arih2	3.84653e-113	1.06213	0.703	0.247	9.72133e-109	01-1_Mono-Mki67
Filip1l	4.85012e-113	0.811882	0.772	0.281	1.22577e-108	01-1_Mono-Mki67
Cib1	1.49874e-112	0.980218	0.642	0.213	3.78776e-108	01-1_Mono-Mki67
Rpl39	2.17849e-112	0.83717	0.991	0.847	5.5057e-108	01-1_Mono-Mki67
Naa50	6.21318e-112	1.16452	0.696	0.248	1.57026e-107	01-1_Mono-Mki67
Gm11361	8.11862e-112	0.799962	0.621	0.189	2.05182e-107	01-1_Mono-Mki67
Eef1b2	8.73438e-112	0.9487	0.979	0.704	2.20744e-107	01-1_Mono-Mki67
Rps19	8.86433e-112	0.853861	0.993	0.817	2.24028e-107	01-1_Mono-Mki67
Snrpb2	9.1738e-112	0.995506	0.753	0.272	2.31849e-107	01-1_Mono-Mki67
Api5	1.25141e-111	1.03625	0.701	0.243	3.16269e-107	01-1_Mono-Mki67
Notch1	2.15627e-111	0.97915	0.537	0.156	5.44955e-107	01-1_Mono-Mki67
Rps16	2.57478e-111	0.772548	0.998	0.898	6.50724e-107	01-1_Mono-Mki67
Rassf3	3.80256e-111	0.897246	0.801	0.311	9.61021e-107	01-1_Mono-Mki67
Ppp1cc	4.40556e-111	1.04326	0.863	0.388	1.11342e-106	01-1_Mono-Mki67
Mpp1	4.44757e-111	1.06893	0.628	0.207	1.12404e-106	01-1_Mono-Mki67
Arhgdia	6.97651e-111	1.03461	0.849	0.362	1.76317e-106	01-1_Mono-Mki67
Rpl22	8.98702e-111	0.840505	0.995	0.803	2.27129e-106	01-1_Mono-Mki67
Eif3l	9.79125e-111	0.976751	0.651	0.212	2.47454e-106	01-1_Mono-Mki67
Cdc42	1.50561e-110	0.806752	0.989	0.771	3.80513e-106	01-1_Mono-Mki67
Sf3b5	1.51635e-110	1.01489	0.897	0.411	3.83227e-106	01-1_Mono-Mki67
Ostf1	1.53663e-110	0.895356	0.966	0.526	3.88352e-106	01-1_Mono-Mki67
Mcmbp	1.58281e-110	0.993052	0.626	0.202	4.00024e-106	01-1_Mono-Mki67
Dnajc2	1.76195e-110	0.87109	0.614	0.191	4.45297e-106	01-1_Mono-Mki67
Slbp	2.3515e-110	1.12751	0.698	0.257	5.94296e-106	01-1_Mono-Mki67
Lrrk1	3.37175e-110	0.941177	0.53	0.153	8.52143e-106	01-1_Mono-Mki67
Dmac1	3.59809e-110	1.0736	0.546	0.165	9.09345e-106	01-1_Mono-Mki67
Set	4.02032e-110	1.12249	0.913	0.494	1.01605e-105	01-1_Mono-Mki67
Bach1	4.51891e-110	0.846681	0.528	0.152	1.14207e-105	01-1_Mono-Mki67
Trim25	1.09435e-109	0.980102	0.5	0.142	2.76575e-105	01-1_Mono-Mki67
Serp1	1.40852e-109	0.831559	0.861	0.352	3.55974e-105	01-1_Mono-Mki67
Rab8a	1.44916e-109	0.930198	0.785	0.294	3.66247e-105	01-1_Mono-Mki67
Hnrnpul1	1.63423e-109	1.02232	0.778	0.301	4.13018e-105	01-1_Mono-Mki67
Bub3	4.91797e-109	1.12091	0.772	0.311	1.24292e-104	01-1_Mono-Mki67
Siva1	6.14165e-109	1.30615	0.701	0.266	1.55218e-104	01-1_Mono-Mki67
Rps20	7.90634e-109	0.802776	0.996	0.87	1.99817e-104	01-1_Mono-Mki67
Rps23	1.46807e-108	0.775774	0.993	0.888	3.71024e-104	01-1_Mono-Mki67
Ywhah	1.64047e-108	0.95527	0.891	0.433	4.14596e-104	01-1_Mono-Mki67
Ckap4	2.65103e-108	0.654583	0.657	0.21	6.69994e-104	01-1_Mono-Mki67
Ap3s1	2.66631e-108	0.944806	0.758	0.283	6.73855e-104	01-1_Mono-Mki67
Larp7	2.71372e-108	0.985156	0.585	0.183	6.85839e-104	01-1_Mono-Mki67
Spidr	2.83936e-108	0.906166	0.651	0.218	7.17592e-104	01-1_Mono-Mki67
Commd4	2.90246e-108	0.922754	0.635	0.207	7.33539e-104	01-1_Mono-Mki67
Rps6	3.02936e-108	0.888469	0.98	0.761	7.6561e-104	01-1_Mono-Mki67
Timm10b	3.121e-108	0.959557	0.804	0.313	7.88772e-104	01-1_Mono-Mki67
Ppp1r21	3.46655e-108	0.829092	0.607	0.19	8.76101e-104	01-1_Mono-Mki67
Cebpg	5.31559e-108	1.02294	0.546	0.164	1.34341e-103	01-1_Mono-Mki67
Supt16	1.38792e-107	0.992449	0.822	0.339	3.50768e-103	01-1_Mono-Mki67
Rpl19	1.9682e-107	0.724471	0.995	0.895	4.97423e-103	01-1_Mono-Mki67
Psmd14	2.06664e-107	0.982233	0.835	0.336	5.22303e-103	01-1_Mono-Mki67
Ctsa	7.61496e-107	0.744605	0.694	0.232	1.92453e-102	01-1_Mono-Mki67
Rps27a	1.30531e-106	0.726539	0.996	0.917	3.2989e-102	01-1_Mono-Mki67
Rpl15	1.36913e-106	0.815919	0.991	0.82	3.46019e-102	01-1_Mono-Mki67
Snrpa1	1.48798e-106	0.927609	0.648	0.213	3.76056e-102	01-1_Mono-Mki67
Rpl4	1.51582e-106	0.947811	0.964	0.637	3.83093e-102	01-1_Mono-Mki67
Rpl23a	2.42347e-106	0.945725	0.988	0.79	6.12483e-102	01-1_Mono-Mki67
Uhrf1bp1l	3.70532e-106	0.998881	0.575	0.181	9.36446e-102	01-1_Mono-Mki67
Sec24b	6.4194e-106	1.00858	0.657	0.227	1.62238e-101	01-1_Mono-Mki67
Limd2	1.3286e-105	0.583412	0.77	0.268	3.35777e-101	01-1_Mono-Mki67
Hnrnpul2	1.83886e-105	1.02204	0.776	0.308	4.64736e-101	01-1_Mono-Mki67
Scaf4	3.04094e-105	1.12401	0.568	0.183	7.68538e-101	01-1_Mono-Mki67
Syncrip	4.13243e-105	0.968194	0.808	0.322	1.04439e-100	01-1_Mono-Mki67
Utp14a	4.83492e-105	0.911429	0.5	0.144	1.22193e-100	01-1_Mono-Mki67
Lbh	5.469e-105	0.573759	0.605	0.187	1.38218e-100	01-1_Mono-Mki67
Dusp1	1.18812e-104	0.773728	0.94	0.52	3.00275e-100	01-1_Mono-Mki67
Osgep	1.65013e-104	0.973492	0.619	0.202	4.17037e-100	01-1_Mono-Mki67
Ankrd13a	2.44101e-104	0.895162	0.543	0.165	6.16917e-100	01-1_Mono-Mki67
Etv6	2.6714e-104	0.859105	0.874	0.379	6.75144e-100	01-1_Mono-Mki67
Mrps15	4.86184e-104	0.933396	0.69	0.243	1.22873e-99	01-1_Mono-Mki67
Ebp	8.44303e-104	0.880745	0.637	0.211	2.13381e-99	01-1_Mono-Mki67
Tiparp	1.09847e-103	1.11894	0.808	0.342	2.77617e-99	01-1_Mono-Mki67
Gtf2f1	1.38762e-103	0.995275	0.569	0.18	3.50693e-99	01-1_Mono-Mki67
Slc16a10	1.67283e-103	0.707338	0.541	0.161	4.22775e-99	01-1_Mono-Mki67
Pag1	2.0784e-103	0.636871	0.621	0.203	5.25273e-99	01-1_Mono-Mki67
Jarid2	2.09687e-103	1.13882	0.9	0.471	5.29943e-99	01-1_Mono-Mki67
Cse1l	2.66685e-103	0.929464	0.523	0.157	6.73994e-99	01-1_Mono-Mki67
Hcfc1	5.39282e-103	1.04252	0.569	0.184	1.36293e-98	01-1_Mono-Mki67
Ap2a2	6.68074e-103	0.935231	0.582	0.187	1.68842e-98	01-1_Mono-Mki67
Cmip	1.36777e-102	0.850993	0.815	0.329	3.45677e-98	01-1_Mono-Mki67
Dcun1d1	2.07808e-102	0.939419	0.564	0.179	5.25192e-98	01-1_Mono-Mki67
Ibtk	5.3198e-102	0.985932	0.528	0.162	1.34447e-97	01-1_Mono-Mki67
Med21	6.15423e-102	1.47442	0.772	0.328	1.55536e-97	01-1_Mono-Mki67
Parl	6.34484e-102	0.918762	0.584	0.187	1.60353e-97	01-1_Mono-Mki67
Arhgef6	1.13386e-101	0.826692	0.564	0.175	2.86561e-97	01-1_Mono-Mki67
Cycs	1.54044e-101	0.984842	0.868	0.39	3.89316e-97	01-1_Mono-Mki67
Rnf130	2.07751e-101	0.948862	0.922	0.451	5.25048e-97	01-1_Mono-Mki67
Pdlim5	2.66359e-101	0.867641	0.792	0.32	6.73169e-97	01-1_Mono-Mki67
Atp2b1	3.06061e-101	1.0144	0.934	0.512	7.73507e-97	01-1_Mono-Mki67
Rps28	3.29066e-101	0.7763	0.993	0.816	8.31649e-97	01-1_Mono-Mki67
Rps29	4.31491e-101	0.676942	0.998	0.922	1.09051e-96	01-1_Mono-Mki67
Lsm4	4.31506e-101	0.86895	0.71	0.252	1.09054e-96	01-1_Mono-Mki67
Psen1	4.63307e-101	0.87493	0.568	0.178	1.17092e-96	01-1_Mono-Mki67
Mrpl4	4.65555e-101	0.949206	0.605	0.202	1.1766e-96	01-1_Mono-Mki67
Pbdc1	5.44355e-101	0.950231	0.532	0.162	1.37575e-96	01-1_Mono-Mki67
Utp3	5.66125e-101	0.934178	0.674	0.24	1.43077e-96	01-1_Mono-Mki67
Rpl7a	6.4467e-101	0.784244	0.995	0.752	1.62927e-96	01-1_Mono-Mki67
Rps18	7.51224e-101	0.869229	0.973	0.723	1.89857e-96	01-1_Mono-Mki67
Nfyb	2.01894e-100	0.901607	0.573	0.183	5.10246e-96	01-1_Mono-Mki67
Rnh1	2.14702e-100	1.00221	0.744	0.289	5.42615e-96	01-1_Mono-Mki67
Ctcf	2.15983e-100	0.922619	0.842	0.37	5.45854e-96	01-1_Mono-Mki67
Ddi2	2.42281e-100	0.891538	0.61	0.203	6.12318e-96	01-1_Mono-Mki67
Dap	4.03183e-100	0.789235	0.721	0.255	1.01896e-95	01-1_Mono-Mki67
Exosc3	4.59871e-100	0.871567	0.594	0.191	1.16223e-95	01-1_Mono-Mki67
Lman2	6.46865e-100	0.923539	0.763	0.303	1.63482e-95	01-1_Mono-Mki67
Eif2s1	8.26618e-100	0.89953	0.651	0.223	2.08911e-95	01-1_Mono-Mki67
Esd	8.6174e-100	0.953736	0.863	0.39	2.17787e-95	01-1_Mono-Mki67
Man2a1	9.45665e-100	0.854628	0.785	0.319	2.38998e-95	01-1_Mono-Mki67
Wdfy2	1.30067e-99	0.912518	0.589	0.193	3.28719e-95	01-1_Mono-Mki67
Rab5c	1.71965e-99	0.932693	0.802	0.322	4.34608e-95	01-1_Mono-Mki67
Mrpl28	1.80285e-99	0.902364	0.632	0.215	4.55634e-95	01-1_Mono-Mki67
Hacd4	1.95208e-99	0.884516	0.507	0.152	4.9335e-95	01-1_Mono-Mki67
Tma7	2.26648e-99	0.959244	0.948	0.556	5.72808e-95	01-1_Mono-Mki67
Suz12	2.96944e-99	1.0634	0.724	0.289	7.50467e-95	01-1_Mono-Mki67
Exoc6	4.30019e-99	0.820073	0.553	0.174	1.08679e-94	01-1_Mono-Mki67
Sik1	1.22455e-98	0.614727	0.71	0.251	3.09481e-94	01-1_Mono-Mki67
Orc6	1.32015e-98	1.02705	0.504	0.154	3.33642e-94	01-1_Mono-Mki67
Pxn	1.90809e-98	0.877374	0.52	0.159	4.82232e-94	01-1_Mono-Mki67
Kpnb1	2.69901e-98	1.02121	0.562	0.183	6.82121e-94	01-1_Mono-Mki67
Smn1	5.08948e-98	0.931079	0.509	0.155	1.28626e-93	01-1_Mono-Mki67
Arl6ip6	6.79932e-98	0.981908	0.532	0.166	1.71839e-93	01-1_Mono-Mki67
Srsf3	7.13314e-98	0.840113	0.972	0.674	1.80276e-93	01-1_Mono-Mki67
Tmem219	9.11364e-98	0.80718	0.532	0.163	2.30329e-93	01-1_Mono-Mki67
Dtymk	9.50106e-98	1.12146	0.66	0.245	2.4012e-93	01-1_Mono-Mki67
Rpl41	1.94359e-97	0.714153	0.993	0.882	4.91202e-93	01-1_Mono-Mki67
Pnkp	2.44018e-97	0.622798	0.532	0.162	6.16707e-93	01-1_Mono-Mki67
Mapre1	8.53661e-97	0.967804	0.84	0.377	2.15746e-92	01-1_Mono-Mki67
Rnf115	1.10034e-96	0.859288	0.698	0.254	2.78089e-92	01-1_Mono-Mki67
Lamtor1	1.21476e-96	0.985455	0.884	0.426	3.07007e-92	01-1_Mono-Mki67
Tpr	3.40082e-96	0.9042	0.938	0.535	8.59489e-92	01-1_Mono-Mki67
Prdx4	3.42817e-96	0.879596	0.767	0.309	8.66401e-92	01-1_Mono-Mki67
Ptbp1	5.37225e-96	0.840305	0.641	0.218	1.35773e-91	01-1_Mono-Mki67
Elmo1	6.2941e-96	0.595298	0.87	0.357	1.59071e-91	01-1_Mono-Mki67
Bax	9.24092e-96	0.88222	0.835	0.356	2.33546e-91	01-1_Mono-Mki67
Hnrnpa2b1	1.53619e-95	0.76797	0.989	0.775	3.88241e-91	01-1_Mono-Mki67
Hebp1	2.05303e-95	0.788754	0.507	0.153	5.18861e-91	01-1_Mono-Mki67
Gyg	2.12658e-95	0.86221	0.571	0.184	5.37451e-91	01-1_Mono-Mki67
Ppp1r15b	2.52253e-95	1.00114	0.532	0.17	6.3752e-91	01-1_Mono-Mki67
Eif4ebp2	2.53883e-95	0.786197	0.733	0.269	6.41638e-91	01-1_Mono-Mki67
Rps25	2.73888e-95	0.749621	0.988	0.821	6.92197e-91	01-1_Mono-Mki67
Ppm1g	3.06853e-95	0.899802	0.653	0.233	7.75509e-91	01-1_Mono-Mki67
Kdm7a	4.20474e-95	0.831489	0.753	0.292	1.06267e-90	01-1_Mono-Mki67
Spcs3	1.55985e-94	0.955356	0.546	0.178	3.9422e-90	01-1_Mono-Mki67
Znrf1	1.83887e-94	0.736443	0.648	0.226	4.64738e-90	01-1_Mono-Mki67
Hprt	2.10845e-94	0.963398	0.754	0.302	5.32868e-90	01-1_Mono-Mki67
Ppig	2.12901e-94	0.975613	0.877	0.426	5.38065e-90	01-1_Mono-Mki67
Cdc40	2.60607e-94	0.905668	0.778	0.318	6.58632e-90	01-1_Mono-Mki67
Csk	3.56592e-94	0.601448	0.619	0.207	9.01215e-90	01-1_Mono-Mki67
Rpl3	3.62724e-94	0.76363	0.986	0.8	9.16712e-90	01-1_Mono-Mki67
Atf4	4.15365e-94	0.903882	0.826	0.352	1.04975e-89	01-1_Mono-Mki67
Hpf1	4.81874e-94	1.00124	0.776	0.326	1.21784e-89	01-1_Mono-Mki67
Tsc22d3	6.01207e-94	0.613061	0.879	0.378	1.51943e-89	01-1_Mono-Mki67
Cryl1	8.1383e-94	0.712434	0.564	0.18	2.05679e-89	01-1_Mono-Mki67
Polr2j	1.7732e-93	0.827924	0.742	0.28	4.48141e-89	01-1_Mono-Mki67
Eif4a3	1.88903e-93	0.890205	0.655	0.234	4.77415e-89	01-1_Mono-Mki67
Pdcd6ip	2.55939e-93	0.870223	0.746	0.292	6.46834e-89	01-1_Mono-Mki67
Ap1s1	2.62764e-93	0.911391	0.518	0.161	6.64082e-89	01-1_Mono-Mki67
Prkag1	2.704e-93	0.848928	0.683	0.247	6.83381e-89	01-1_Mono-Mki67
Trafd1	3.05403e-93	0.807549	0.539	0.171	7.71844e-89	01-1_Mono-Mki67
Rps5	4.45943e-93	0.711948	0.993	0.83	1.12703e-88	01-1_Mono-Mki67
Rpl29	6.61286e-93	0.773919	0.975	0.743	1.67127e-88	01-1_Mono-Mki67
Pcgf5	1.02026e-92	0.850585	0.616	0.212	2.5785e-88	01-1_Mono-Mki67
Rps13	1.1195e-92	0.660137	0.991	0.862	2.82932e-88	01-1_Mono-Mki67
Strap	1.31024e-92	0.876742	0.706	0.264	3.31137e-88	01-1_Mono-Mki67
Eif4e2	1.40004e-92	0.853534	0.635	0.222	3.53833e-88	01-1_Mono-Mki67
Arhgef18	1.84806e-92	0.702899	0.509	0.157	4.6706e-88	01-1_Mono-Mki67
Ilk	2.24064e-92	0.864861	0.633	0.224	5.66278e-88	01-1_Mono-Mki67
Ugdh	3.75604e-92	0.793487	0.564	0.185	9.49265e-88	01-1_Mono-Mki67
Xrn2	9.79776e-92	0.864487	0.884	0.431	2.47619e-87	01-1_Mono-Mki67
Golt1b	1.24502e-91	0.975113	0.514	0.165	3.14655e-87	01-1_Mono-Mki67
Commd7	2.13558e-91	0.870826	0.621	0.22	5.39724e-87	01-1_Mono-Mki67
Atp6v1b2	2.61666e-91	0.804597	0.71	0.267	6.61309e-87	01-1_Mono-Mki67
Npm1	3.8859e-91	0.750884	0.977	0.697	9.82084e-87	01-1_Mono-Mki67
Pgam1	4.6545e-91	0.775505	0.915	0.483	1.17633e-86	01-1_Mono-Mki67
Gm10260	9.8808e-91	0.848909	0.737	0.287	2.49717e-86	01-1_Mono-Mki67
P4hb	1.12192e-90	0.883888	0.77	0.32	2.83542e-86	01-1_Mono-Mki67
Sf3b6	4.38996e-90	0.887456	0.934	0.506	1.10947e-85	01-1_Mono-Mki67
Tet2	4.77393e-90	0.779843	0.626	0.222	1.20651e-85	01-1_Mono-Mki67
Nfkb1	5.18715e-90	0.747344	0.84	0.364	1.31095e-85	01-1_Mono-Mki67
Sec61g	6.21415e-90	0.853216	0.956	0.619	1.5705e-85	01-1_Mono-Mki67
Vps26a	6.38331e-90	0.841909	0.642	0.233	1.61326e-85	01-1_Mono-Mki67
Ctsz	7.60913e-90	0.812705	0.884	0.424	1.92305e-85	01-1_Mono-Mki67
Ddx21	7.83503e-90	0.825581	0.596	0.206	1.98015e-85	01-1_Mono-Mki67
Med30	8.46386e-90	0.846559	0.664	0.242	2.13907e-85	01-1_Mono-Mki67
Nsmce1	1.20487e-89	0.845989	0.653	0.239	3.04508e-85	01-1_Mono-Mki67
Rps4x	1.38427e-89	0.688141	0.998	0.877	3.49848e-85	01-1_Mono-Mki67
Cct8	1.79389e-89	0.909249	0.852	0.389	4.5337e-85	01-1_Mono-Mki67
Cenpc1	1.81676e-89	0.877606	0.518	0.167	4.59149e-85	01-1_Mono-Mki67
Pa2g4	2.30107e-89	0.842967	0.671	0.248	5.81548e-85	01-1_Mono-Mki67
Wasf2	2.3171e-89	0.842995	0.923	0.479	5.85602e-85	01-1_Mono-Mki67
Senp1	2.79432e-89	0.797728	0.521	0.167	7.06208e-85	01-1_Mono-Mki67
Azin1	3.71394e-89	0.689279	0.731	0.28	9.38624e-85	01-1_Mono-Mki67
Rpl18	4.77469e-89	0.676607	0.991	0.85	1.20671e-84	01-1_Mono-Mki67
Map2k3	4.93939e-89	0.665455	0.571	0.189	1.24833e-84	01-1_Mono-Mki67
Rad50	6.00976e-89	0.865032	0.543	0.179	1.51885e-84	01-1_Mono-Mki67
Ctps2	7.23599e-89	0.722206	0.516	0.164	1.82875e-84	01-1_Mono-Mki67
Cs	9.09634e-89	0.89393	0.61	0.215	2.29892e-84	01-1_Mono-Mki67
Rps6ka5	9.61701e-89	0.849138	0.665	0.25	2.43051e-84	01-1_Mono-Mki67
Mafg	1.00704e-88	0.84006	0.616	0.217	2.5451e-84	01-1_Mono-Mki67
Mpp6	3.82896e-88	0.518115	0.762	0.287	9.67692e-84	01-1_Mono-Mki67
Zfp706	7.54157e-88	0.690851	0.902	0.437	1.90598e-83	01-1_Mono-Mki67
Vamp3	1.07022e-87	0.802949	0.559	0.187	2.70476e-83	01-1_Mono-Mki67
Rap1a	1.20585e-87	0.811139	0.923	0.53	3.04753e-83	01-1_Mono-Mki67
Pkm	1.71409e-87	0.809037	0.918	0.465	4.33202e-83	01-1_Mono-Mki67
Polb	1.99068e-87	0.819391	0.614	0.218	5.03106e-83	01-1_Mono-Mki67
Lrrc8c	3.33205e-87	0.504919	0.601	0.202	8.42108e-83	01-1_Mono-Mki67
Cggbp1	3.48008e-87	0.855796	0.829	0.369	8.7952e-83	01-1_Mono-Mki67
Psme1	3.55454e-87	0.879131	0.843	0.391	8.98339e-83	01-1_Mono-Mki67
Actl6a	4.62611e-87	0.792764	0.55	0.181	1.16916e-82	01-1_Mono-Mki67
Nono	5.74477e-87	0.8533	0.804	0.345	1.45187e-82	01-1_Mono-Mki67
Ago2	7.95435e-87	0.815604	0.71	0.279	2.0103e-82	01-1_Mono-Mki67
Ccdc34	9.68448e-87	0.774702	0.552	0.185	2.44756e-82	01-1_Mono-Mki67
Nup50	1.03554e-86	0.858566	0.528	0.174	2.61712e-82	01-1_Mono-Mki67
Psma1	1.29245e-86	0.847961	0.822	0.358	3.26641e-82	01-1_Mono-Mki67
Psma5	1.33856e-86	0.889001	0.845	0.396	3.38293e-82	01-1_Mono-Mki67
Snrpd3	1.70763e-86	0.882295	0.877	0.417	4.3157e-82	01-1_Mono-Mki67
Hnrnpll	2.18443e-86	0.822419	0.578	0.201	5.52071e-82	01-1_Mono-Mki67
Xpo1	5.15118e-86	0.772015	0.756	0.302	1.30186e-81	01-1_Mono-Mki67
Slc7a1	6.30873e-86	0.652718	0.523	0.172	1.59441e-81	01-1_Mono-Mki67
Serbp1	6.94764e-86	0.8016	0.966	0.606	1.75588e-81	01-1_Mono-Mki67
Calm3	8.49147e-86	0.903887	0.927	0.507	2.14605e-81	01-1_Mono-Mki67
Agps	9.71827e-86	0.773124	0.689	0.261	2.4561e-81	01-1_Mono-Mki67
Slc9a3r1	1.21889e-85	0.683348	0.562	0.187	3.0805e-81	01-1_Mono-Mki67
Rbfa	1.32396e-85	0.711434	0.502	0.159	3.34605e-81	01-1_Mono-Mki67
Magoh	1.54892e-85	0.826754	0.804	0.344	3.91459e-81	01-1_Mono-Mki67
Rsl24d1	1.65331e-85	0.841023	0.6	0.211	4.17841e-81	01-1_Mono-Mki67
Rps15a	1.98411e-85	0.626663	1	0.894	5.01444e-81	01-1_Mono-Mki67
Otulin	2.16743e-85	0.736898	0.603	0.214	5.47776e-81	01-1_Mono-Mki67
Prkd3	2.20545e-85	0.763244	0.648	0.239	5.57384e-81	01-1_Mono-Mki67
Cnih4	6.452e-85	0.871149	0.74	0.312	1.63061e-80	01-1_Mono-Mki67
Srp19	7.20072e-85	0.76419	0.758	0.3	1.81984e-80	01-1_Mono-Mki67
Psmd13	8.18961e-85	0.857552	0.685	0.268	2.06976e-80	01-1_Mono-Mki67
Fam120a	1.12915e-84	0.816388	0.71	0.281	2.8537e-80	01-1_Mono-Mki67
Vamp4	1.2668e-84	0.741614	0.625	0.225	3.20158e-80	01-1_Mono-Mki67
Epn1	1.40411e-84	0.859375	0.53	0.177	3.54861e-80	01-1_Mono-Mki67
Uqcrfs1	1.68707e-84	0.856589	0.822	0.37	4.26373e-80	01-1_Mono-Mki67
Atg3	1.93797e-84	0.592667	0.797	0.33	4.89783e-80	01-1_Mono-Mki67
Snx18	2.197e-84	0.616605	0.555	0.186	5.55248e-80	01-1_Mono-Mki67
Dnajc10	3.32097e-84	0.803817	0.74	0.305	8.3931e-80	01-1_Mono-Mki67
Poldip3	3.6652e-84	0.792179	0.53	0.178	9.26307e-80	01-1_Mono-Mki67
Spag9	3.76571e-84	0.989832	0.904	0.519	9.51709e-80	01-1_Mono-Mki67
Rcc2	4.55469e-84	0.772171	0.651	0.243	1.15111e-79	01-1_Mono-Mki67
Rpl31	6.18612e-84	0.771644	0.964	0.658	1.56342e-79	01-1_Mono-Mki67
Ddhd1	7.19643e-84	0.770416	0.578	0.203	1.81875e-79	01-1_Mono-Mki67
Ifrd1	7.34734e-84	0.93034	0.82	0.392	1.85689e-79	01-1_Mono-Mki67
G3bp1	8.97189e-84	0.792487	0.811	0.354	2.26747e-79	01-1_Mono-Mki67
Meaf6	9.99471e-84	0.798383	0.504	0.165	2.52596e-79	01-1_Mono-Mki67
Cask	1.17838e-83	0.76924	0.799	0.345	2.97811e-79	01-1_Mono-Mki67
Psmd8	1.29951e-83	0.856611	0.849	0.404	3.28426e-79	01-1_Mono-Mki67
Rpl12	1.37131e-83	0.735386	0.989	0.747	3.46571e-79	01-1_Mono-Mki67
Snrpc	1.48767e-83	0.731969	0.726	0.284	3.75978e-79	01-1_Mono-Mki67
Tcerg1	1.52621e-83	0.802516	0.639	0.238	3.85718e-79	01-1_Mono-Mki67
Taf6l	2.55816e-83	0.677941	0.671	0.248	6.46525e-79	01-1_Mono-Mki67
Pacsin2	3.31824e-83	0.799727	0.612	0.221	8.38619e-79	01-1_Mono-Mki67
Psmg4	3.32415e-83	0.760981	0.678	0.255	8.40113e-79	01-1_Mono-Mki67
Lcorl	3.37293e-83	0.770232	0.765	0.326	8.52441e-79	01-1_Mono-Mki67
Lrrfip2	4.30862e-83	0.860907	0.644	0.243	1.08892e-78	01-1_Mono-Mki67
Ppp3r1	4.43175e-83	0.7753	0.591	0.208	1.12004e-78	01-1_Mono-Mki67
Orai1	5.81837e-83	0.692579	0.589	0.205	1.47048e-78	01-1_Mono-Mki67
Llph	6.43432e-83	0.763347	0.68	0.26	1.62615e-78	01-1_Mono-Mki67
Cpsf2	1.12684e-82	0.654962	0.55	0.184	2.84786e-78	01-1_Mono-Mki67
Idh3g	1.15458e-82	0.837635	0.612	0.222	2.91796e-78	01-1_Mono-Mki67
Surf4	1.22583e-82	0.793214	0.655	0.248	3.09803e-78	01-1_Mono-Mki67
Naa38	1.38787e-82	0.742652	0.706	0.272	3.50757e-78	01-1_Mono-Mki67
Wdr89	2.1439e-82	0.756885	0.541	0.182	5.41828e-78	01-1_Mono-Mki67
Ankrd44	3.24362e-82	0.633347	0.854	0.385	8.19759e-78	01-1_Mono-Mki67
Psmd6	3.4543e-82	0.8236	0.665	0.248	8.73004e-78	01-1_Mono-Mki67
Ankle2	4.18374e-82	0.776232	0.537	0.183	1.05736e-77	01-1_Mono-Mki67
Washc2	4.26607e-82	0.739186	0.649	0.245	1.07816e-77	01-1_Mono-Mki67
Babam2	5.30387e-82	0.836836	0.786	0.347	1.34045e-77	01-1_Mono-Mki67
Tmem160	1.85913e-81	0.769579	0.788	0.334	4.69857e-77	01-1_Mono-Mki67
Lsm8	2.50623e-81	0.855566	0.673	0.266	6.33399e-77	01-1_Mono-Mki67
Copz1	3.84766e-81	0.728822	0.546	0.187	9.72419e-77	01-1_Mono-Mki67
Ccnl1	8.63396e-81	0.8029	0.879	0.434	2.18206e-76	01-1_Mono-Mki67
Vps35	9.45954e-81	0.82229	0.756	0.314	2.39071e-76	01-1_Mono-Mki67
Ccdc12	1.07915e-80	0.782645	0.738	0.301	2.72734e-76	01-1_Mono-Mki67
Pgk1	1.0804e-80	0.694102	0.833	0.364	2.73049e-76	01-1_Mono-Mki67
Stx7	1.11519e-80	0.809287	0.82	0.366	2.81842e-76	01-1_Mono-Mki67
Srpk1	1.28059e-80	0.747148	0.539	0.184	3.23643e-76	01-1_Mono-Mki67
Spop	1.40629e-80	0.884618	0.897	0.5	3.5541e-76	01-1_Mono-Mki67
Cwc15	1.46761e-80	0.792679	0.865	0.402	3.70909e-76	01-1_Mono-Mki67
Frg1	1.58131e-80	0.756919	0.824	0.371	3.99644e-76	01-1_Mono-Mki67
Rps3	1.73513e-80	0.651182	0.989	0.838	4.3852e-76	01-1_Mono-Mki67
Srsf4	1.99202e-80	0.80175	0.665	0.259	5.03444e-76	01-1_Mono-Mki67
Atp5g2	2.01787e-80	0.790743	0.972	0.668	5.09975e-76	01-1_Mono-Mki67
Btf3	5.40063e-80	0.676966	0.988	0.78	1.3649e-75	01-1_Mono-Mki67
Smap2	5.8271e-80	0.568173	0.754	0.302	1.47268e-75	01-1_Mono-Mki67
Usp25	6.13876e-80	0.787234	0.861	0.421	1.55145e-75	01-1_Mono-Mki67
Rab31	6.88e-80	0.657765	0.566	0.198	1.73878e-75	01-1_Mono-Mki67
Ndel1	9.80869e-80	0.671736	0.73	0.294	2.47895e-75	01-1_Mono-Mki67
Nav1	1.40032e-79	0.712557	0.505	0.167	3.53904e-75	01-1_Mono-Mki67
Rps2	2.11119e-79	0.768742	0.966	0.713	5.33562e-75	01-1_Mono-Mki67
Fam69a	3.09786e-79	0.514147	0.712	0.276	7.82923e-75	01-1_Mono-Mki67
Slc38a1	3.66316e-79	0.665549	0.712	0.283	9.2579e-75	01-1_Mono-Mki67
Stk24	4.45247e-79	0.738994	0.685	0.268	1.12527e-74	01-1_Mono-Mki67
H13	5.00047e-79	0.807937	0.758	0.331	1.26377e-74	01-1_Mono-Mki67
Mindy3	5.31542e-79	0.660393	0.582	0.205	1.34337e-74	01-1_Mono-Mki67
Eef1a1	6.43174e-79	0.603092	1	0.94	1.62549e-74	01-1_Mono-Mki67
Zcchc8	9.00948e-79	0.590561	0.523	0.175	2.27697e-74	01-1_Mono-Mki67
Spata5	9.40749e-79	0.802362	0.504	0.17	2.37755e-74	01-1_Mono-Mki67
Map2k1	1.1146e-78	0.780223	0.532	0.184	2.81692e-74	01-1_Mono-Mki67
Dpy30	1.21782e-78	0.770281	0.728	0.294	3.07781e-74	01-1_Mono-Mki67
Nsmce4a	1.28409e-78	0.744686	0.783	0.335	3.24528e-74	01-1_Mono-Mki67
Phf5a	1.42629e-78	0.709805	0.722	0.288	3.60466e-74	01-1_Mono-Mki67
Atxn2l	1.77283e-78	0.729719	0.605	0.221	4.48046e-74	01-1_Mono-Mki67
Uqcrc1	2.47796e-78	0.733329	0.644	0.243	6.26254e-74	01-1_Mono-Mki67
Ext1	3.63563e-78	0.753805	0.772	0.338	9.18832e-74	01-1_Mono-Mki67
Cyb5r4	3.78414e-78	0.519363	0.603	0.215	9.56366e-74	01-1_Mono-Mki67
Tcp1	3.79394e-78	0.750125	0.74	0.306	9.58842e-74	01-1_Mono-Mki67
Sdhd	3.89133e-78	0.715902	0.696	0.271	9.83457e-74	01-1_Mono-Mki67
Ptpa	4.87167e-78	0.767264	0.569	0.206	1.23122e-73	01-1_Mono-Mki67
Rpn2	1.22596e-77	0.749715	0.717	0.293	3.09836e-73	01-1_Mono-Mki67
Nsa2	1.30577e-77	0.705613	0.938	0.521	3.30008e-73	01-1_Mono-Mki67
Cbx3	1.32198e-77	0.751982	0.923	0.488	3.34105e-73	01-1_Mono-Mki67
Mrps18c	1.92826e-77	0.738477	0.701	0.279	4.8733e-73	01-1_Mono-Mki67
Khsrp	2.57318e-77	0.705914	0.52	0.177	6.50321e-73	01-1_Mono-Mki67
Fem1c	2.8029e-77	0.78567	0.509	0.176	7.08377e-73	01-1_Mono-Mki67
Pak1ip1	5.40796e-77	0.6773	0.637	0.236	1.36675e-72	01-1_Mono-Mki67
Rps24	6.73944e-77	0.560063	0.998	0.916	1.70326e-72	01-1_Mono-Mki67
Sec13	9.50257e-77	0.834524	0.555	0.199	2.40159e-72	01-1_Mono-Mki67
Rexo2	1.04439e-76	0.740941	0.724	0.296	2.63949e-72	01-1_Mono-Mki67
Pkn1	1.11029e-76	0.625484	0.541	0.188	2.80603e-72	01-1_Mono-Mki67
Dnajb14	1.13421e-76	0.834542	0.575	0.208	2.8665e-72	01-1_Mono-Mki67
Eif6	1.28878e-76	0.726983	0.591	0.216	3.25714e-72	01-1_Mono-Mki67
Plekhj1	1.43971e-76	0.6505	0.658	0.252	3.63858e-72	01-1_Mono-Mki67
Gak	1.92649e-76	0.679891	0.564	0.202	4.86882e-72	01-1_Mono-Mki67
Zfp800	2.68303e-76	0.839686	0.528	0.187	6.78083e-72	01-1_Mono-Mki67
Gdi2	2.86468e-76	0.719946	0.902	0.476	7.23991e-72	01-1_Mono-Mki67
Chd1	3.24141e-76	0.696608	0.71	0.288	8.19201e-72	01-1_Mono-Mki67
Psmb4	4.09016e-76	0.789938	0.858	0.42	1.03371e-71	01-1_Mono-Mki67
Wbp11	4.29501e-76	0.764844	0.722	0.308	1.08548e-71	01-1_Mono-Mki67
Rpl18a	5.00015e-76	0.564386	0.995	0.878	1.26369e-71	01-1_Mono-Mki67
Ak2	6.6545e-76	0.714573	0.655	0.251	1.68179e-71	01-1_Mono-Mki67
Rnf4	7.522e-76	0.711453	0.527	0.183	1.90103e-71	01-1_Mono-Mki67
Eloa	1.07852e-75	0.757793	0.507	0.173	2.72573e-71	01-1_Mono-Mki67
Eps15	1.1434e-75	0.654654	0.721	0.292	2.88973e-71	01-1_Mono-Mki67
Ten1	1.54003e-75	0.764263	0.525	0.184	3.89213e-71	01-1_Mono-Mki67
Cisd2	1.65829e-75	0.814168	0.73	0.306	4.191e-71	01-1_Mono-Mki67
Ldlrad3	1.70115e-75	0.528071	0.539	0.188	4.29931e-71	01-1_Mono-Mki67
Tmed3	1.81236e-75	0.774105	0.569	0.208	4.58038e-71	01-1_Mono-Mki67
Sptlc2	2.24335e-75	0.613612	0.703	0.277	5.66963e-71	01-1_Mono-Mki67
Cstb	2.7464e-75	0.785592	0.861	0.416	6.94098e-71	01-1_Mono-Mki67
Ncoa7	3.19109e-75	0.643732	0.619	0.236	8.06483e-71	01-1_Mono-Mki67
U2af1	6.28312e-75	0.823378	0.895	0.477	1.58793e-70	01-1_Mono-Mki67
Lsm12	8.82118e-75	0.778601	0.669	0.268	2.22938e-70	01-1_Mono-Mki67
Lasp1	1.03334e-74	0.642861	0.504	0.171	2.61156e-70	01-1_Mono-Mki67
Atp6v0e	1.60139e-74	0.69588	0.973	0.644	4.04718e-70	01-1_Mono-Mki67
Atp6v0d1	1.70864e-74	0.754043	0.735	0.314	4.31826e-70	01-1_Mono-Mki67
Pfdn6	1.76144e-74	0.642811	0.612	0.227	4.45168e-70	01-1_Mono-Mki67
Nrf1	1.83531e-74	0.59371	0.614	0.23	4.63838e-70	01-1_Mono-Mki67
Emg1	1.98173e-74	0.638106	0.813	0.348	5.00842e-70	01-1_Mono-Mki67
Ggh	2.18641e-74	0.680398	0.625	0.237	5.52571e-70	01-1_Mono-Mki67
Wsb1	3.61808e-74	0.53188	0.765	0.317	9.14396e-70	01-1_Mono-Mki67
Vapa	5.62714e-74	0.762462	0.922	0.555	1.42215e-69	01-1_Mono-Mki67
Atp11b	6.3893e-74	0.553639	0.769	0.329	1.61477e-69	01-1_Mono-Mki67
Mrpl2	8.82858e-74	0.769432	0.5	0.172	2.23125e-69	01-1_Mono-Mki67
Gipc1	1.15905e-73	0.688119	0.532	0.188	2.92926e-69	01-1_Mono-Mki67
Il6st	1.21031e-73	0.615921	0.74	0.306	3.05883e-69	01-1_Mono-Mki67
Rbm17	1.23166e-73	0.63163	0.653	0.252	3.11278e-69	01-1_Mono-Mki67
Sgms1	1.48078e-73	0.67834	0.82	0.4	3.74236e-69	01-1_Mono-Mki67
Rpl35	1.52928e-73	0.775021	0.943	0.593	3.86495e-69	01-1_Mono-Mki67
Neat1	1.7518e-73	0.545163	0.795	0.355	4.42732e-69	01-1_Mono-Mki67
Psmc1	1.88546e-73	0.723871	0.673	0.263	4.76512e-69	01-1_Mono-Mki67
Tmem258	1.93392e-73	0.772095	0.851	0.425	4.88759e-69	01-1_Mono-Mki67
C1d	2.20338e-73	0.698467	0.692	0.275	5.56859e-69	01-1_Mono-Mki67
Usp8	3.04499e-73	0.687825	0.657	0.258	7.6956e-69	01-1_Mono-Mki67
Acap2	3.39301e-73	0.630057	0.804	0.352	8.57517e-69	01-1_Mono-Mki67
Ddost	3.81758e-73	0.759941	0.835	0.403	9.64817e-69	01-1_Mono-Mki67
Ifitm2	6.982e-73	0.633235	0.964	0.584	1.76456e-68	01-1_Mono-Mki67
Dhx15	1.07034e-72	0.653467	0.699	0.283	2.70507e-68	01-1_Mono-Mki67
Ezr	1.2024e-72	0.657061	0.721	0.295	3.03883e-68	01-1_Mono-Mki67
Myl12b	1.28249e-72	0.639557	0.964	0.625	3.24124e-68	01-1_Mono-Mki67
Cct5	1.49281e-72	0.721584	0.749	0.321	3.77277e-68	01-1_Mono-Mki67
Arf5	1.50697e-72	0.721402	0.952	0.599	3.80858e-68	01-1_Mono-Mki67
Sae1	2.2322e-72	0.720031	0.619	0.239	5.64145e-68	01-1_Mono-Mki67
Pds5a	2.83277e-72	0.65286	0.754	0.321	7.15927e-68	01-1_Mono-Mki67
Dazap1	3.16686e-72	0.702576	0.651	0.256	8.0036e-68	01-1_Mono-Mki67
Sik3	4.42336e-72	0.856612	0.875	0.476	1.11791e-67	01-1_Mono-Mki67
Rnps1	4.90025e-72	0.703853	0.649	0.256	1.23844e-67	01-1_Mono-Mki67
Psmb1	5.30702e-72	0.746435	0.947	0.589	1.34124e-67	01-1_Mono-Mki67
Dennd1a	5.84275e-72	0.784085	0.849	0.434	1.47664e-67	01-1_Mono-Mki67
Rps10	6.14097e-72	0.544191	0.998	0.916	1.55201e-67	01-1_Mono-Mki67
Rpl35a	6.80863e-72	0.539939	0.998	0.902	1.72074e-67	01-1_Mono-Mki67
Gtf2e2	6.94754e-72	0.632886	0.564	0.206	1.75585e-67	01-1_Mono-Mki67
Atad2b	1.02212e-71	0.662414	0.811	0.379	2.58321e-67	01-1_Mono-Mki67
Ube2i	1.71198e-71	0.734858	0.884	0.45	4.32668e-67	01-1_Mono-Mki67
Scpep1	2.4915e-71	0.613718	0.569	0.208	6.29678e-67	01-1_Mono-Mki67
Polr1d	2.67404e-71	0.710076	0.9	0.459	6.7581e-67	01-1_Mono-Mki67
Kpna4	2.83832e-71	0.617693	0.865	0.437	7.17329e-67	01-1_Mono-Mki67
Ctdnep1	5.30617e-71	0.712352	0.584	0.221	1.34103e-66	01-1_Mono-Mki67
Uvrag	5.83662e-71	0.637106	0.714	0.302	1.47509e-66	01-1_Mono-Mki67
Commd1	8.20304e-71	0.660749	0.699	0.287	2.07315e-66	01-1_Mono-Mki67
Mlec	8.28996e-71	0.707702	0.667	0.266	2.09512e-66	01-1_Mono-Mki67
Prpf40a	8.5176e-71	0.735198	0.877	0.436	2.15265e-66	01-1_Mono-Mki67
Nudc	1.03374e-70	0.699008	0.696	0.288	2.61256e-66	01-1_Mono-Mki67
Xbp1	1.10908e-70	0.586326	0.721	0.297	2.80298e-66	01-1_Mono-Mki67
Rrbp1	1.33293e-70	0.748535	0.906	0.494	3.36871e-66	01-1_Mono-Mki67
Gm10076	1.69966e-70	0.644209	0.836	0.389	4.29555e-66	01-1_Mono-Mki67
Cox5b	1.94959e-70	0.658542	0.954	0.551	4.9272e-66	01-1_Mono-Mki67
Ssr1	2.18645e-70	0.678856	0.701	0.292	5.52582e-66	01-1_Mono-Mki67
Dnm2	3.67875e-70	0.688705	0.646	0.255	9.2973e-66	01-1_Mono-Mki67
Rwdd1	3.94986e-70	0.682072	0.788	0.35	9.98247e-66	01-1_Mono-Mki67
Uba2	5.47344e-70	0.705905	0.637	0.253	1.3833e-65	01-1_Mono-Mki67
Arl6ip1	9.71375e-70	1.02495	0.895	0.555	2.45496e-65	01-1_Mono-Mki67
Wtap	1.08386e-69	0.592337	0.678	0.271	2.73925e-65	01-1_Mono-Mki67
Ube2j2	1.14413e-69	0.648104	0.642	0.253	2.89156e-65	01-1_Mono-Mki67
Cdv3	1.1566e-69	0.607018	0.717	0.298	2.92308e-65	01-1_Mono-Mki67
Brd7	1.76382e-69	0.645785	0.649	0.262	4.4577e-65	01-1_Mono-Mki67
Ankrd11	3.10263e-69	0.718814	0.943	0.577	7.84127e-65	01-1_Mono-Mki67
Ipo7	3.2102e-69	0.62929	0.514	0.182	8.11314e-65	01-1_Mono-Mki67
Per1	3.96694e-69	0.510113	0.53	0.19	1.00256e-64	01-1_Mono-Mki67
Eif3d	5.03581e-69	0.707555	0.573	0.216	1.2727e-64	01-1_Mono-Mki67
Ssr2	6.2374e-69	0.655703	0.683	0.279	1.57638e-64	01-1_Mono-Mki67
Cdc5l	6.84064e-69	0.629146	0.673	0.274	1.72883e-64	01-1_Mono-Mki67
Snx1	7.39998e-69	0.563016	0.648	0.253	1.8702e-64	01-1_Mono-Mki67
Gnai3	8.09275e-69	0.698538	0.788	0.362	2.04528e-64	01-1_Mono-Mki67
Ifitm3	1.1205e-68	0.687796	0.982	0.681	2.83185e-64	01-1_Mono-Mki67
Cep57	1.37794e-68	0.738715	0.544	0.203	3.48247e-64	01-1_Mono-Mki67
Tctex1d2	1.4478e-68	0.605884	0.568	0.213	3.65904e-64	01-1_Mono-Mki67
Ywhab	1.63919e-68	0.726943	0.923	0.514	4.14271e-64	01-1_Mono-Mki67
Eif3a	1.7396e-68	0.739885	0.87	0.467	4.39649e-64	01-1_Mono-Mki67
Mrps17	1.90169e-68	0.681781	0.626	0.248	4.80615e-64	01-1_Mono-Mki67
Nipa2	2.03379e-68	0.663943	0.578	0.221	5.13999e-64	01-1_Mono-Mki67
Eif3k	2.23174e-68	0.660601	0.932	0.543	5.64027e-64	01-1_Mono-Mki67
Rbm8a	2.53248e-68	0.750558	0.824	0.407	6.40035e-64	01-1_Mono-Mki67
Bnip2	2.71384e-68	0.630704	0.742	0.32	6.85868e-64	01-1_Mono-Mki67
Lrrc8d	2.78633e-68	0.672077	0.721	0.311	7.0419e-64	01-1_Mono-Mki67
Atp5f1	3.05619e-68	0.69314	0.948	0.592	7.72391e-64	01-1_Mono-Mki67
Rps7	3.48868e-68	0.55746	0.989	0.857	8.81695e-64	01-1_Mono-Mki67
Ola1	4.85007e-68	0.651602	0.646	0.258	1.22576e-63	01-1_Mono-Mki67
Ybx3	4.97783e-68	0.634604	0.767	0.344	1.25805e-63	01-1_Mono-Mki67
Sf3a3	5.2172e-68	0.637754	0.552	0.204	1.31854e-63	01-1_Mono-Mki67
Cct2	5.77793e-68	0.669541	0.845	0.405	1.46026e-63	01-1_Mono-Mki67
Rbm22	7.05664e-68	0.516649	0.6	0.228	1.78343e-63	01-1_Mono-Mki67
Nup153	8.94896e-68	0.599716	0.553	0.206	2.26167e-63	01-1_Mono-Mki67
Ptpn12	1.05475e-67	0.74509	0.539	0.206	2.66568e-63	01-1_Mono-Mki67
Eno1	1.08754e-67	0.510612	0.616	0.238	2.74853e-63	01-1_Mono-Mki67
Rbmxl1	1.39475e-67	0.605407	0.557	0.207	3.52494e-63	01-1_Mono-Mki67
Cdk2ap1	1.97561e-67	0.717262	0.594	0.234	4.99295e-63	01-1_Mono-Mki67
Rps15	2.62558e-67	0.61319	0.993	0.789	6.63563e-63	01-1_Mono-Mki67
Krtcap2	3.55898e-67	0.755399	0.861	0.464	8.99462e-63	01-1_Mono-Mki67
Rpl13	5.09093e-67	0.507095	0.998	0.918	1.28663e-62	01-1_Mono-Mki67
Cuedc2	6.04684e-67	0.539275	0.685	0.277	1.52822e-62	01-1_Mono-Mki67
Cdk9	6.56056e-67	0.522948	0.648	0.256	1.65805e-62	01-1_Mono-Mki67
Fkbp15	7.60398e-67	0.537535	0.521	0.187	1.92175e-62	01-1_Mono-Mki67
Emd	8.05389e-67	0.624272	0.69	0.29	2.03546e-62	01-1_Mono-Mki67
Bag1	8.88941e-67	0.62723	0.779	0.345	2.24662e-62	01-1_Mono-Mki67
Ctbp1	8.93725e-67	0.558332	0.681	0.275	2.25871e-62	01-1_Mono-Mki67
Emc8	9.34134e-67	0.618421	0.511	0.183	2.36084e-62	01-1_Mono-Mki67
Hspa4	1.397e-66	0.69655	0.868	0.435	3.53065e-62	01-1_Mono-Mki67
Tmem256	3.21475e-66	0.720307	0.87	0.446	8.12464e-62	01-1_Mono-Mki67
Rpl8	3.29684e-66	0.524265	0.993	0.853	8.33211e-62	01-1_Mono-Mki67
Atf1	4.20877e-66	0.567095	0.56	0.207	1.06368e-61	01-1_Mono-Mki67
Sp3	5.72231e-66	0.588072	0.783	0.35	1.4462e-61	01-1_Mono-Mki67
Vps13b	5.79917e-66	0.758857	0.886	0.493	1.46562e-61	01-1_Mono-Mki67
Kxd1	9.75315e-66	0.542446	0.614	0.239	2.46491e-61	01-1_Mono-Mki67
Terf1	1.33234e-65	0.642727	0.521	0.193	3.36722e-61	01-1_Mono-Mki67
Wdr45b	1.70485e-65	0.673246	0.512	0.189	4.30867e-61	01-1_Mono-Mki67
Mydgf	1.82167e-65	0.641905	0.605	0.237	4.60391e-61	01-1_Mono-Mki67
Vdac3	2.17174e-65	0.660223	0.854	0.423	5.48864e-61	01-1_Mono-Mki67
Sin3b	3.48741e-65	0.635089	0.719	0.314	8.81373e-61	01-1_Mono-Mki67
Brd4	4.32417e-65	0.633144	0.84	0.414	1.09285e-60	01-1_Mono-Mki67
Ubn1	4.45303e-65	0.546179	0.765	0.333	1.12542e-60	01-1_Mono-Mki67
Eif3f	6.09702e-65	0.62181	0.959	0.616	1.5409e-60	01-1_Mono-Mki67
Arid1a	6.56251e-65	0.666587	0.77	0.36	1.65854e-60	01-1_Mono-Mki67
Tbk1	7.61365e-65	0.567187	0.53	0.197	1.9242e-60	01-1_Mono-Mki67
Ing1	1.58488e-64	0.63984	0.536	0.202	4.00547e-60	01-1_Mono-Mki67
Psmc3	1.59079e-64	0.633965	0.802	0.368	4.0204e-60	01-1_Mono-Mki67
Nfkbiz	1.90737e-64	0.538409	0.662	0.288	4.82049e-60	01-1_Mono-Mki67
Ctnnbl1	1.92749e-64	0.617381	0.502	0.183	4.87135e-60	01-1_Mono-Mki67
Txnl1	2.17153e-64	0.720234	0.826	0.41	5.48812e-60	01-1_Mono-Mki67
Smarca5	2.81231e-64	0.719523	0.858	0.463	7.10756e-60	01-1_Mono-Mki67
Stoml2	3.53577e-64	0.612842	0.527	0.195	8.93596e-60	01-1_Mono-Mki67
Ccdc50	3.79382e-64	0.629777	0.819	0.394	9.58812e-60	01-1_Mono-Mki67
Samm50	3.92017e-64	0.633681	0.553	0.21	9.90745e-60	01-1_Mono-Mki67
Cab39	3.9509e-64	0.639904	0.735	0.322	9.98511e-60	01-1_Mono-Mki67
Cct4	3.95685e-64	0.680466	0.811	0.381	1.00001e-59	01-1_Mono-Mki67
Twistnb	7.07068e-64	0.533948	0.55	0.206	1.78697e-59	01-1_Mono-Mki67
Rpl27a	1.30726e-63	0.526749	1	0.905	3.30384e-59	01-1_Mono-Mki67
Lims1	1.68167e-63	0.589225	0.886	0.452	4.2501e-59	01-1_Mono-Mki67
Pcbd2	1.83553e-63	0.573477	0.619	0.248	4.63894e-59	01-1_Mono-Mki67
Ptges3	2.28862e-63	0.687149	0.913	0.52	5.78402e-59	01-1_Mono-Mki67
Rpl23	2.88098e-63	0.501127	0.993	0.926	7.28109e-59	01-1_Mono-Mki67
Smc3	2.98896e-63	0.707905	0.801	0.391	7.55399e-59	01-1_Mono-Mki67
Rpl6	3.06117e-63	0.527139	0.995	0.844	7.73649e-59	01-1_Mono-Mki67
Atrn	3.66558e-63	0.699933	0.591	0.244	9.26403e-59	01-1_Mono-Mki67
Atxn7l1	3.78477e-63	0.564844	0.593	0.235	9.56525e-59	01-1_Mono-Mki67
Hnrnpdl	5.12938e-63	0.679865	0.886	0.485	1.29635e-58	01-1_Mono-Mki67
Mrpl43	7.27742e-63	0.557077	0.669	0.279	1.83922e-58	01-1_Mono-Mki67
Usp7	7.76855e-63	0.591687	0.557	0.213	1.96335e-58	01-1_Mono-Mki67
Mrpl30	8.00953e-63	0.57535	0.733	0.326	2.02425e-58	01-1_Mono-Mki67
Ep300	8.9925e-63	0.599469	0.774	0.349	2.27267e-58	01-1_Mono-Mki67
Gatad2a	1.95825e-62	0.544195	0.553	0.214	4.94909e-58	01-1_Mono-Mki67
Kdm6b	2.19593e-62	0.532333	0.6	0.241	5.54978e-58	01-1_Mono-Mki67
Mrps16	2.56208e-62	0.571605	0.79	0.359	6.47515e-58	01-1_Mono-Mki67
Psmc4	2.59448e-62	0.605189	0.621	0.252	6.55704e-58	01-1_Mono-Mki67
Gpi1	4.94683e-62	0.567075	0.826	0.393	1.25021e-57	01-1_Mono-Mki67
Ppp1r35	5.35378e-62	0.622911	0.5	0.185	1.35306e-57	01-1_Mono-Mki67
Ccdc124	5.9348e-62	0.62105	0.516	0.192	1.4999e-57	01-1_Mono-Mki67
Taf1	6.13907e-62	0.590063	0.617	0.252	1.55153e-57	01-1_Mono-Mki67
Psmb2	6.54105e-62	0.71813	0.9	0.511	1.65312e-57	01-1_Mono-Mki67
Rnf169	8.71336e-62	0.592027	0.674	0.293	2.20213e-57	01-1_Mono-Mki67
Mbtd1	9.34447e-62	0.614865	0.617	0.254	2.36163e-57	01-1_Mono-Mki67
Eif3i	9.8082e-62	0.661717	0.819	0.397	2.47883e-57	01-1_Mono-Mki67
Sh3bgrl	9.94841e-62	0.67214	0.867	0.439	2.51426e-57	01-1_Mono-Mki67
Eif1ax	1.26413e-61	0.553743	0.681	0.288	3.19484e-57	01-1_Mono-Mki67
Rab24	1.44746e-61	0.613342	0.628	0.26	3.65817e-57	01-1_Mono-Mki67
Tfg	1.72178e-61	0.512159	0.552	0.212	4.35145e-57	01-1_Mono-Mki67
Mrpl32	1.77139e-61	0.589882	0.534	0.204	4.47684e-57	01-1_Mono-Mki67
Mrps26	2.66332e-61	0.505916	0.536	0.202	6.731e-57	01-1_Mono-Mki67
Eif3e	2.91803e-61	0.583798	0.891	0.462	7.37473e-57	01-1_Mono-Mki67
Atox1	3.00282e-61	0.585112	0.925	0.513	7.58903e-57	01-1_Mono-Mki67
Ier3ip1	3.33512e-61	0.56555	0.738	0.323	8.42885e-57	01-1_Mono-Mki67
Etfb	3.35761e-61	0.624492	0.76	0.344	8.48569e-57	01-1_Mono-Mki67
Pcbp2	3.77902e-61	0.67437	0.931	0.602	9.5507e-57	01-1_Mono-Mki67
Erh	4.19481e-61	0.671457	0.557	0.219	1.06015e-56	01-1_Mono-Mki67
Ap2m1	4.48884e-61	0.523711	0.648	0.265	1.13446e-56	01-1_Mono-Mki67
Dcun1d5	5.18441e-61	0.540233	0.76	0.333	1.31026e-56	01-1_Mono-Mki67
Dap3	5.69608e-61	0.585222	0.539	0.206	1.43957e-56	01-1_Mono-Mki67
Usf2	6.36392e-61	0.581052	0.698	0.303	1.60835e-56	01-1_Mono-Mki67
Zc3h7a	6.62529e-61	0.532915	0.623	0.255	1.67441e-56	01-1_Mono-Mki67
Btaf1	6.70338e-61	0.59054	0.578	0.232	1.69415e-56	01-1_Mono-Mki67
Rdm1	7.96041e-61	0.695698	0.507	0.194	2.01183e-56	01-1_Mono-Mki67
Dstn	8.0592e-61	0.511061	0.881	0.478	2.0368e-56	01-1_Mono-Mki67
Tardbp	8.33952e-61	0.602689	0.655	0.276	2.10765e-56	01-1_Mono-Mki67
Rpl10	8.65075e-61	0.579903	0.986	0.76	2.1863e-56	01-1_Mono-Mki67
Mrpl42	1.03941e-60	0.555238	0.733	0.315	2.62689e-56	01-1_Mono-Mki67
Srsf6	1.17092e-60	0.588156	0.71	0.306	2.95927e-56	01-1_Mono-Mki67
Psmd2	1.24277e-60	0.638583	0.625	0.258	3.14085e-56	01-1_Mono-Mki67
Cep350	1.91193e-60	0.663469	0.66	0.289	4.83202e-56	01-1_Mono-Mki67
Eif3h	2.14853e-60	0.617764	0.931	0.563	5.42998e-56	01-1_Mono-Mki67
Baz1b	3.8879e-60	0.672328	0.701	0.323	9.82589e-56	01-1_Mono-Mki67
Tmed2	8.1301e-60	0.672906	0.897	0.517	2.05472e-55	01-1_Mono-Mki67
Rpl36a	9.40528e-60	0.562585	0.97	0.7	2.377e-55	01-1_Mono-Mki67
Lage3	1.04035e-59	0.54568	0.601	0.243	2.62928e-55	01-1_Mono-Mki67
Cacybp	1.24649e-59	0.554579	0.753	0.333	3.15026e-55	01-1_Mono-Mki67
Tbc1d15	1.29264e-59	0.522406	0.646	0.274	3.2669e-55	01-1_Mono-Mki67
Lamtor2	1.40715e-59	0.681939	0.911	0.508	3.5563e-55	01-1_Mono-Mki67
Rpl26	1.74438e-59	0.526471	0.979	0.784	4.40857e-55	01-1_Mono-Mki67
Gm47283	1.76975e-59	0.637872	0.544	0.215	4.47268e-55	01-1_Mono-Mki67
Ppp2r5c	2.95748e-59	0.602668	0.758	0.356	7.47443e-55	01-1_Mono-Mki67
Tet3	3.26821e-59	0.562366	0.518	0.2	8.25974e-55	01-1_Mono-Mki67
Flii	4.68921e-59	0.577682	0.511	0.194	1.1851e-54	01-1_Mono-Mki67
Cnot3	5.15855e-59	0.517145	0.568	0.227	1.30372e-54	01-1_Mono-Mki67
Ptp4a2	5.25302e-59	0.54437	0.899	0.496	1.3276e-54	01-1_Mono-Mki67
Paics	5.90741e-59	0.664436	0.681	0.302	1.49298e-54	01-1_Mono-Mki67
Uba1	8.5896e-59	0.639117	0.544	0.216	2.17085e-54	01-1_Mono-Mki67
Immt	1.26287e-58	0.533115	0.665	0.281	3.19165e-54	01-1_Mono-Mki67
Tm9sf4	1.4022e-58	0.522317	0.566	0.224	3.54378e-54	01-1_Mono-Mki67
Cript	1.63301e-58	0.51705	0.692	0.298	4.12711e-54	01-1_Mono-Mki67
Eny2	1.74024e-58	0.587213	0.74	0.336	4.39812e-54	01-1_Mono-Mki67
Srsf2	2.18032e-58	0.675297	0.845	0.446	5.51032e-54	01-1_Mono-Mki67
Rpl5	2.48389e-58	0.628346	0.984	0.776	6.27753e-54	01-1_Mono-Mki67
Scand1	2.56568e-58	0.615949	0.931	0.532	6.48424e-54	01-1_Mono-Mki67
Anp32a	3.45145e-58	0.606029	0.927	0.508	8.72285e-54	01-1_Mono-Mki67
Ptp4a1	3.87787e-58	0.537706	0.681	0.301	9.80053e-54	01-1_Mono-Mki67
Prpf38b	4.26773e-58	0.543572	0.712	0.316	1.07858e-53	01-1_Mono-Mki67
Tbl1xr1	6.4572e-58	0.5143	0.719	0.322	1.63193e-53	01-1_Mono-Mki67
Nmt1	6.77985e-58	0.507699	0.635	0.265	1.71347e-53	01-1_Mono-Mki67
Scp2	8.15353e-58	0.614235	0.904	0.493	2.06064e-53	01-1_Mono-Mki67
Ndufb7	1.30258e-57	0.626272	0.934	0.537	3.29202e-53	01-1_Mono-Mki67
Cmc1	1.42186e-57	0.631275	0.518	0.202	3.59346e-53	01-1_Mono-Mki67
Ndufb3	1.62375e-57	0.619697	0.893	0.475	4.1037e-53	01-1_Mono-Mki67
Atp5h	2.34812e-57	0.586117	0.977	0.686	5.9344e-53	01-1_Mono-Mki67
Pcif1	2.61562e-57	0.562696	0.591	0.243	6.61046e-53	01-1_Mono-Mki67
Prdx6	3.49452e-57	0.549159	0.899	0.472	8.83171e-53	01-1_Mono-Mki67
Wdr26	3.72779e-57	0.548964	0.826	0.407	9.42125e-53	01-1_Mono-Mki67
Ywhaz	5.92337e-57	0.564076	0.97	0.709	1.49701e-52	01-1_Mono-Mki67
Trappc2l	8.33151e-57	0.548883	0.681	0.3	2.10562e-52	01-1_Mono-Mki67
Sde2	1.40389e-56	0.596875	0.546	0.22	3.54806e-52	01-1_Mono-Mki67
Xiap	2.85324e-56	0.526276	0.728	0.331	7.21099e-52	01-1_Mono-Mki67
Hnrnpm	3.51352e-56	0.62871	0.902	0.507	8.87972e-52	01-1_Mono-Mki67
Ap3b1	3.82958e-56	0.58372	0.733	0.339	9.67849e-52	01-1_Mono-Mki67
Acat1	4.37518e-56	0.514395	0.733	0.326	1.10574e-51	01-1_Mono-Mki67
Pdcd6	4.58816e-56	0.554081	0.733	0.327	1.15957e-51	01-1_Mono-Mki67
Blmh	5.07598e-56	0.552947	0.507	0.195	1.28285e-51	01-1_Mono-Mki67
Impa1	5.53155e-56	0.513011	0.507	0.195	1.39799e-51	01-1_Mono-Mki67
Rab1b	6.65456e-56	0.52563	0.523	0.206	1.68181e-51	01-1_Mono-Mki67
Arl6ip4	7.60189e-56	0.506157	0.532	0.21	1.92123e-51	01-1_Mono-Mki67
Psmb5	9.31582e-56	0.533983	0.82	0.386	2.35439e-51	01-1_Mono-Mki67
Anxa7	1.40427e-55	0.510388	0.557	0.225	3.54902e-51	01-1_Mono-Mki67
Chmp4b	2.13189e-55	0.577992	0.854	0.431	5.38792e-51	01-1_Mono-Mki67
Ufc1	2.3562e-55	0.513504	0.706	0.312	5.95482e-51	01-1_Mono-Mki67
Sumo3	3.34464e-55	0.505465	0.612	0.26	8.45291e-51	01-1_Mono-Mki67
Trmt112	3.62919e-55	0.537867	0.847	0.423	9.17205e-51	01-1_Mono-Mki67
Rbx1	7.16695e-55	0.595223	0.961	0.652	1.8113e-50	01-1_Mono-Mki67
Rpl27	7.49148e-55	0.539708	0.973	0.719	1.89332e-50	01-1_Mono-Mki67
Sfpq	8.25572e-55	0.597053	0.9	0.504	2.08647e-50	01-1_Mono-Mki67
Ppp2ca	8.5255e-55	0.588865	0.851	0.435	2.15465e-50	01-1_Mono-Mki67
Smarcc1	1.4007e-54	0.574117	0.584	0.244	3.53999e-50	01-1_Mono-Mki67
Lamtor5	2.29487e-54	0.514581	0.763	0.355	5.79982e-50	01-1_Mono-Mki67
Mrpl51	3.15617e-54	0.572837	0.753	0.348	7.97658e-50	01-1_Mono-Mki67
Anapc11	3.19629e-54	0.546404	0.77	0.368	8.07799e-50	01-1_Mono-Mki67
Csnk2b	3.99458e-54	0.554026	0.758	0.354	1.00955e-49	01-1_Mono-Mki67
Larp4b	5.47328e-54	0.570046	0.778	0.376	1.38326e-49	01-1_Mono-Mki67
Dnajb6	8.10876e-54	0.590612	0.911	0.526	2.04933e-49	01-1_Mono-Mki67
Khdrbs1	9.09465e-54	0.578944	0.824	0.412	2.29849e-49	01-1_Mono-Mki67
Arf1	1.93546e-53	0.623025	0.948	0.605	4.8915e-49	01-1_Mono-Mki67
Arpp19	2.2143e-53	0.651996	0.785	0.394	5.5962e-49	01-1_Mono-Mki67
Gabpb2	3.25713e-53	0.502457	0.509	0.201	8.23175e-49	01-1_Mono-Mki67
Papola	3.4188e-53	0.537204	0.824	0.41	8.64035e-49	01-1_Mono-Mki67
Larp1	4.72072e-53	0.550696	0.562	0.233	1.19307e-48	01-1_Mono-Mki67
Pak2	1.01614e-52	0.600605	0.893	0.516	2.5681e-48	01-1_Mono-Mki67
Eef2	1.01964e-52	0.616912	0.923	0.603	2.57694e-48	01-1_Mono-Mki67
Exoc3	2.15552e-52	0.558045	0.623	0.273	5.44766e-48	01-1_Mono-Mki67
Asap1	2.48831e-52	0.539438	0.891	0.494	6.2887e-48	01-1_Mono-Mki67
Timm13	3.07355e-52	0.517345	0.813	0.391	7.76779e-48	01-1_Mono-Mki67
Aurkaip1	3.22195e-52	0.505517	0.799	0.376	8.14284e-48	01-1_Mono-Mki67
Gapdh	3.88515e-52	0.517453	0.964	0.682	9.81894e-48	01-1_Mono-Mki67
Psmb7	6.50995e-52	0.538703	0.605	0.258	1.64526e-47	01-1_Mono-Mki67
Brd8	6.9506e-52	0.531432	0.649	0.294	1.75663e-47	01-1_Mono-Mki67
D8Ertd738e	8.6403e-52	0.541575	0.899	0.498	2.18366e-47	01-1_Mono-Mki67
Rbbp4	8.93665e-52	0.684559	0.817	0.457	2.25856e-47	01-1_Mono-Mki67
Tubb4b	1.15325e-51	0.636995	0.79	0.426	2.91461e-47	01-1_Mono-Mki67
Zfp91	1.28492e-51	0.538155	0.811	0.41	3.24737e-47	01-1_Mono-Mki67
G3bp2	1.90451e-51	0.55127	0.778	0.38	4.81328e-47	01-1_Mono-Mki67
Eif3c	2.1985e-51	0.579634	0.877	0.472	5.55627e-47	01-1_Mono-Mki67
Ndufb8	3.49808e-51	0.53029	0.884	0.493	8.84069e-47	01-1_Mono-Mki67
Ccz1	1.77788e-50	0.515653	0.528	0.22	4.49325e-46	01-1_Mono-Mki67
Mrps14	7.13851e-50	0.50298	0.801	0.39	1.80412e-45	01-1_Mono-Mki67
Cdk4	2.68444e-49	0.615165	0.632	0.291	6.78439e-45	01-1_Mono-Mki67
Cdc37	4.82033e-49	0.522655	0.795	0.39	1.21824e-44	01-1_Mono-Mki67
Dynll1	5.61965e-49	0.564516	0.97	0.639	1.42025e-44	01-1_Mono-Mki67
Stip1	8.11674e-49	0.505601	0.527	0.219	2.05134e-44	01-1_Mono-Mki67
Chmp2a	1.17728e-48	0.515466	0.833	0.416	2.97533e-44	01-1_Mono-Mki67
Psmb3	1.20677e-48	0.566079	0.899	0.518	3.04988e-44	01-1_Mono-Mki67
Rer1	1.28317e-48	0.533529	0.845	0.446	3.24296e-44	01-1_Mono-Mki67
Atp5c1	1.6975e-48	0.545389	0.934	0.615	4.29009e-44	01-1_Mono-Mki67
Thoc7	6.95696e-47	0.502643	0.84	0.44	1.75823e-42	01-1_Mono-Mki67
Psma2	7.77495e-47	0.545614	0.925	0.569	1.96496e-42	01-1_Mono-Mki67
Srp9	3.77944e-46	0.512526	0.845	0.459	9.55178e-42	01-1_Mono-Mki67
Ubl3	5.89189e-46	0.515703	0.763	0.388	1.48906e-41	01-1_Mono-Mki67
Slirp	6.75647e-46	0.506054	0.534	0.229	1.70756e-41	01-1_Mono-Mki67
Ranbp2	6.91758e-46	0.522116	0.715	0.359	1.74828e-41	01-1_Mono-Mki67
Atp6v1a	3.76864e-45	0.50335	0.749	0.37	9.52449e-41	01-1_Mono-Mki67
Rfc1	5.24919e-38	0.561047	0.601	0.305	1.32663e-33	01-1_Mono-Mki67
Ccr2	0	5.73248	0.958	0.04	0	01-2_Mono-Ly6c2
S100a4	0	5.74248	0.95	0.038	0	01-2_Mono-Ly6c2
Ms4a6c	0	4.6532	0.983	0.096	0	01-2_Mono-Ly6c2
F13a1	0	5.37383	0.93	0.058	0	01-2_Mono-Ly6c2
Mpeg1	0	4.16801	0.939	0.087	0	01-2_Mono-Ly6c2
Gpr141	0	4.82802	0.929	0.083	0	01-2_Mono-Ly6c2
Lgals3	0	4.05599	0.976	0.137	0	01-2_Mono-Ly6c2
Cybb	0	3.26382	0.984	0.176	0	01-2_Mono-Ly6c2
Ctss	0	2.61876	0.978	0.171	0	01-2_Mono-Ly6c2
Ccl9	0	5.43091	0.832	0.034	0	01-2_Mono-Ly6c2
Ly6c2	0	3.8439	0.907	0.11	0	01-2_Mono-Ly6c2
Ms4a4c	0	5.46746	0.836	0.039	0	01-2_Mono-Ly6c2
Lst1	0	3.19076	0.956	0.162	0	01-2_Mono-Ly6c2
Alox5ap	0	3.02903	0.972	0.183	0	01-2_Mono-Ly6c2
Plac8	0	3.72107	0.972	0.2	0	01-2_Mono-Ly6c2
Ifitm6	0	2.13824	0.87	0.101	0	01-2_Mono-Ly6c2
Fcer1g	0	2.62621	0.981	0.218	0	01-2_Mono-Ly6c2
Plcb1	0	3.91366	0.865	0.102	0	01-2_Mono-Ly6c2
Gda	0	3.44205	0.87	0.112	0	01-2_Mono-Ly6c2
S100a6	0	2.28291	0.984	0.233	0	01-2_Mono-Ly6c2
Tyrobp	0	2.62643	0.991	0.241	0	01-2_Mono-Ly6c2
Slfn2	0	2.64876	0.914	0.164	0	01-2_Mono-Ly6c2
Ccl6	0	2.62645	0.826	0.078	0	01-2_Mono-Ly6c2
Cd300a	0	3.77869	0.829	0.087	0	01-2_Mono-Ly6c2
Fn1	0	3.9126	0.91	0.18	0	01-2_Mono-Ly6c2
Cd86	0	3.13983	0.814	0.087	0	01-2_Mono-Ly6c2
Ctsc	0	2.78597	0.855	0.135	0	01-2_Mono-Ly6c2
Ms4a6b	0	3.66968	0.794	0.077	0	01-2_Mono-Ly6c2
Slc8a1	0	3.18661	0.807	0.101	0	01-2_Mono-Ly6c2
Cytip	0	2.73521	0.924	0.22	0	01-2_Mono-Ly6c2
Hp	0	1.70786	0.828	0.124	0	01-2_Mono-Ly6c2
Ncf2	0	2.44522	0.893	0.191	0	01-2_Mono-Ly6c2
Lsp1	0	2.38366	0.927	0.23	0	01-2_Mono-Ly6c2
Atf3	0	2.2518	0.941	0.247	0	01-2_Mono-Ly6c2
Rassf4	0	3.87247	0.776	0.085	0	01-2_Mono-Ly6c2
Igsf6	0	3.07625	0.803	0.113	0	01-2_Mono-Ly6c2
Clec4a3	0	5.27892	0.715	0.027	0	01-2_Mono-Ly6c2
Plaur	0	2.2129	0.826	0.14	0	01-2_Mono-Ly6c2
Fxyd5	0	1.81479	0.953	0.267	0	01-2_Mono-Ly6c2
Fyb	0	2.62332	0.846	0.161	0	01-2_Mono-Ly6c2
Hopx	0	3.79223	0.756	0.073	0	01-2_Mono-Ly6c2
Ptprc	0	2.33028	0.969	0.288	0	01-2_Mono-Ly6c2
Coro1a	0	2.29145	0.967	0.288	0	01-2_Mono-Ly6c2
Spi1	0	2.21141	0.877	0.201	0	01-2_Mono-Ly6c2
AI839979	0	5.82261	0.701	0.026	0	01-2_Mono-Ly6c2
Emb	0	2.65275	0.92	0.246	0	01-2_Mono-Ly6c2
Laptm5	0	2.14314	0.921	0.249	0	01-2_Mono-Ly6c2
Cd52	0	1.901	0.98	0.309	0	01-2_Mono-Ly6c2
Ptpn18	0	2.43388	0.882	0.215	0	01-2_Mono-Ly6c2
Mndal	0	2.50534	0.848	0.181	0	01-2_Mono-Ly6c2
Crip1	0	2.88066	0.926	0.259	0	01-2_Mono-Ly6c2
Lyz2	0	3.90527	0.998	0.334	0	01-2_Mono-Ly6c2
Plbd1	0	2.73413	0.759	0.096	0	01-2_Mono-Ly6c2
Ahnak	0	3.07132	0.959	0.296	0	01-2_Mono-Ly6c2
March1	0	3.00007	0.77	0.114	0	01-2_Mono-Ly6c2
Plek	0	2.41748	0.834	0.179	0	01-2_Mono-Ly6c2
Msrb1	0	2.12343	0.921	0.267	0	01-2_Mono-Ly6c2
Napsa	0	2.6196	0.782	0.131	0	01-2_Mono-Ly6c2
Ncf4	0	2.21308	0.819	0.168	0	01-2_Mono-Ly6c2
Fam129a	0	3.11223	0.766	0.116	0	01-2_Mono-Ly6c2
Lyn	0	2.16752	0.972	0.322	0	01-2_Mono-Ly6c2
Il6ra	0	3.33464	0.739	0.09	0	01-2_Mono-Ly6c2
Cxcl2	0	3.4912	0.796	0.147	0	01-2_Mono-Ly6c2
Atp8b4	0	2.68031	0.762	0.119	0	01-2_Mono-Ly6c2
Kcne3	0	6.40559	0.656	0.014	0	01-2_Mono-Ly6c2
Clec4a2	0	2.67516	0.746	0.106	0	01-2_Mono-Ly6c2
Itga4	0	2.42809	0.862	0.226	0	01-2_Mono-Ly6c2
Ptpro	0	2.64262	0.702	0.067	0	01-2_Mono-Ly6c2
Samhd1	0	2.86305	0.925	0.292	0	01-2_Mono-Ly6c2
Gmfg	0	1.57955	0.891	0.258	0	01-2_Mono-Ly6c2
Msr1	0	5.04595	0.664	0.031	0	01-2_Mono-Ly6c2
Irf5	0	3.68182	0.698	0.067	0	01-2_Mono-Ly6c2
Dock2	0	1.72801	0.924	0.293	0	01-2_Mono-Ly6c2
Lrmda	0	2.66859	0.836	0.206	0	01-2_Mono-Ly6c2
Arhgap15	0	1.93653	0.958	0.331	0	01-2_Mono-Ly6c2
Mcub	0	4.95797	0.657	0.033	0	01-2_Mono-Ly6c2
Nlrp3	0	3.14007	0.703	0.079	0	01-2_Mono-Ly6c2
Ifi207	0	3.79934	0.672	0.049	0	01-2_Mono-Ly6c2
Pld4	0	3.40143	0.693	0.072	0	01-2_Mono-Ly6c2
Nrros	0	3.61717	0.705	0.085	0	01-2_Mono-Ly6c2
Pim1	0	2.44541	0.883	0.264	0	01-2_Mono-Ly6c2
Clec4e	0	3.18913	0.692	0.074	0	01-2_Mono-Ly6c2
Ly86	0	2.1652	0.715	0.101	0	01-2_Mono-Ly6c2
Lcp1	0	1.20742	0.848	0.235	0	01-2_Mono-Ly6c2
Xylt1	0	2.53326	0.808	0.198	0	01-2_Mono-Ly6c2
Tpd52	0	2.38822	0.94	0.333	0	01-2_Mono-Ly6c2
Clec4a1	0	5.31703	0.625	0.021	0	01-2_Mono-Ly6c2
Myo1f	0	2.75688	0.731	0.127	0	01-2_Mono-Ly6c2
Sirpa	0	2.4212	0.803	0.201	0	01-2_Mono-Ly6c2
Ifngr1	0	2.2478	0.899	0.299	0	01-2_Mono-Ly6c2
Stk17b	0	1.4555	0.88	0.285	0	01-2_Mono-Ly6c2
C3	0	3.80092	0.65	0.06	0	01-2_Mono-Ly6c2
Unc93b1	0	1.59036	0.865	0.275	0	01-2_Mono-Ly6c2
Arhgdib	0	1.35279	0.946	0.358	0	01-2_Mono-Ly6c2
Cd44	0	2.5289	0.886	0.299	0	01-2_Mono-Ly6c2
Mcemp1	0	2.16302	0.683	0.098	0	01-2_Mono-Ly6c2
Csf1r	0	2.14073	0.664	0.08	0	01-2_Mono-Ly6c2
Tm6sf1	0	2.46854	0.746	0.162	0	01-2_Mono-Ly6c2
Srgn	0	1.22464	0.961	0.379	0	01-2_Mono-Ly6c2
Ctsh	0	2.12291	0.858	0.276	0	01-2_Mono-Ly6c2
Sell	0	2.35451	0.708	0.128	0	01-2_Mono-Ly6c2
Birc3	0	2.12	0.774	0.196	0	01-2_Mono-Ly6c2
Syk	0	1.31876	0.818	0.242	0	01-2_Mono-Ly6c2
Cd14	0	2.51009	0.694	0.118	0	01-2_Mono-Ly6c2
Il10ra	0	3.25583	0.648	0.075	0	01-2_Mono-Ly6c2
Flna	0	2.30254	0.767	0.194	0	01-2_Mono-Ly6c2
Fgr	0	3.08424	0.64	0.069	0	01-2_Mono-Ly6c2
Apbb1ip	0	1.68373	0.802	0.233	0	01-2_Mono-Ly6c2
Cd68	0	2.92904	0.638	0.069	0	01-2_Mono-Ly6c2
Tnfaip3	0	2.78621	0.702	0.134	0	01-2_Mono-Ly6c2
Smpdl3a	0	2.59638	0.857	0.292	0	01-2_Mono-Ly6c2
Cd53	0	1.64132	0.794	0.231	0	01-2_Mono-Ly6c2
Epsti1	0	2.41667	0.708	0.145	0	01-2_Mono-Ly6c2
Rnd3	0	3.25912	0.669	0.107	0	01-2_Mono-Ly6c2
Alcam	0	2.2014	0.755	0.193	0	01-2_Mono-Ly6c2
Fcgr3	0	2.23893	0.672	0.112	0	01-2_Mono-Ly6c2
Trps1	0	2.89338	0.953	0.396	0	01-2_Mono-Ly6c2
Vsir	0	2.34841	0.679	0.123	0	01-2_Mono-Ly6c2
St8sia4	0	1.87582	0.717	0.162	0	01-2_Mono-Ly6c2
Plekho1	0	2.22416	0.713	0.16	0	01-2_Mono-Ly6c2
Vcan	0	5.16655	0.568	0.019	0	01-2_Mono-Ly6c2
F10	0	6.35144	0.561	0.014	0	01-2_Mono-Ly6c2
AB124611	0	2.53964	0.671	0.124	0	01-2_Mono-Ly6c2
S100a10	0	2.18605	0.947	0.403	0	01-2_Mono-Ly6c2
Nr4a1	0	2.23146	0.763	0.222	0	01-2_Mono-Ly6c2
Adgre5	0	2.27489	0.739	0.199	0	01-2_Mono-Ly6c2
Gm2a	0	2.31417	0.779	0.239	0	01-2_Mono-Ly6c2
Rgs10	0	1.95823	0.667	0.128	0	01-2_Mono-Ly6c2
Rnf149	0	2.46495	0.748	0.21	0	01-2_Mono-Ly6c2
Evi2a	0	2.62806	0.664	0.126	0	01-2_Mono-Ly6c2
Cebpb	0	2.4255	0.992	0.457	0	01-2_Mono-Ly6c2
Kdm7a	0	2.12371	0.823	0.29	0	01-2_Mono-Ly6c2
Nedd9	0	1.73738	0.757	0.225	0	01-2_Mono-Ly6c2
Nfam1	0	2.76435	0.626	0.094	0	01-2_Mono-Ly6c2
Capg	0	2.10421	0.709	0.18	0	01-2_Mono-Ly6c2
Pycard	0	2.27382	0.748	0.221	0	01-2_Mono-Ly6c2
Klf13	0	2.11657	0.934	0.411	0	01-2_Mono-Ly6c2
Fam117b	0	2.49848	0.729	0.207	0	01-2_Mono-Ly6c2
Itgb2	0	2.10129	0.65	0.129	0	01-2_Mono-Ly6c2
Mrpl33	0	2.24859	0.908	0.39	0	01-2_Mono-Ly6c2
Gpr132	0	4.46737	0.55	0.032	0	01-2_Mono-Ly6c2
Diaph1	0	2.05672	0.835	0.317	0	01-2_Mono-Ly6c2
Cdkn1a	0	1.94412	0.803	0.287	0	01-2_Mono-Ly6c2
Gab2	0	1.92244	0.872	0.357	0	01-2_Mono-Ly6c2
Gpx1	0	2.24113	0.982	0.468	0	01-2_Mono-Ly6c2
Clec12a	0	2.19423	0.616	0.103	0	01-2_Mono-Ly6c2
Irf8	0	1.2607	0.668	0.155	0	01-2_Mono-Ly6c2
Tifab	0	4.15271	0.56	0.047	0	01-2_Mono-Ly6c2
Arpc1b	0	2.13921	0.975	0.463	0	01-2_Mono-Ly6c2
Samsn1	0	1.43832	0.694	0.182	0	01-2_Mono-Ly6c2
Nfil3	0	3.5841	0.575	0.064	0	01-2_Mono-Ly6c2
Ptpn1	0	2.05118	0.845	0.336	0	01-2_Mono-Ly6c2
Sla	0	2.54302	0.62	0.112	0	01-2_Mono-Ly6c2
Sirpb1c	0	4.62861	0.523	0.016	0	01-2_Mono-Ly6c2
Acer3	0	2.12182	0.755	0.25	0	01-2_Mono-Ly6c2
Metrnl	0	2.82708	0.59	0.086	0	01-2_Mono-Ly6c2
Mapkapk2	0	2.19009	0.742	0.239	0	01-2_Mono-Ly6c2
Tlr2	0	3.45238	0.561	0.058	0	01-2_Mono-Ly6c2
Fam111a	0	2.45329	0.641	0.139	0	01-2_Mono-Ly6c2
Rnase6	0	2.22883	0.58	0.079	0	01-2_Mono-Ly6c2
Fermt3	0	2.12896	0.657	0.157	0	01-2_Mono-Ly6c2
Tgfbi	0	1.43505	0.673	0.174	0	01-2_Mono-Ly6c2
Slfn1	0	2.29078	0.574	0.075	0	01-2_Mono-Ly6c2
Fam49b	0	1.98899	0.962	0.464	0	01-2_Mono-Ly6c2
Itgam	0	1.91751	0.61	0.113	0	01-2_Mono-Ly6c2
Glipr1	0	2.43775	0.596	0.103	0	01-2_Mono-Ly6c2
Arhgap26	0	2.10041	0.857	0.364	0	01-2_Mono-Ly6c2
Tiparp	0	2.18498	0.833	0.34	0	01-2_Mono-Ly6c2
Wfdc17	0	4.27037	0.511	0.02	0	01-2_Mono-Ly6c2
Tnfaip2	0	3.06241	0.554	0.065	0	01-2_Mono-Ly6c2
Ap1s2	0	2.16152	0.687	0.199	0	01-2_Mono-Ly6c2
Gas7	0	2.66018	0.628	0.141	0	01-2_Mono-Ly6c2
Glud1	0	2.01905	0.846	0.36	0	01-2_Mono-Ly6c2
Hacd4	0	2.11505	0.635	0.15	0	01-2_Mono-Ly6c2
Fam105a	0	2.73712	0.567	0.082	0	01-2_Mono-Ly6c2
Pirb	0	2.98641	0.554	0.072	0	01-2_Mono-Ly6c2
Ptpn6	0	2.06495	0.638	0.156	0	01-2_Mono-Ly6c2
Slfn5	0	3.05019	0.587	0.106	0	01-2_Mono-Ly6c2
Vim	0	2.45992	0.977	0.5	0	01-2_Mono-Ly6c2
Slc15a3	0	2.35925	0.573	0.096	0	01-2_Mono-Ly6c2
Osm	0	3.08608	0.546	0.072	0	01-2_Mono-Ly6c2
Csf2rb	0	3.2901	0.54	0.066	0	01-2_Mono-Ly6c2
Clec4d	0	1.9045	0.543	0.07	0	01-2_Mono-Ly6c2
Picalm	0	1.75893	0.922	0.449	0	01-2_Mono-Ly6c2
Actr3	0	1.96079	0.965	0.496	0	01-2_Mono-Ly6c2
Pira2	0	3.39209	0.513	0.047	0	01-2_Mono-Ly6c2
Zyx	0	2.16734	0.629	0.163	0	01-2_Mono-Ly6c2
Adgre1	0	2.9849	0.514	0.049	0	01-2_Mono-Ly6c2
Il17ra	0	2.57822	0.573	0.11	0	01-2_Mono-Ly6c2
Ifi202b	0	3.9682	0.503	0.042	0	01-2_Mono-Ly6c2
Fosl2	0	2.34648	0.576	0.115	0	01-2_Mono-Ly6c2
Prcp	0	2.53967	0.579	0.118	0	01-2_Mono-Ly6c2
Ifi203	0	1.91695	0.612	0.152	0	01-2_Mono-Ly6c2
Tnfrsf1b	0	3.64378	0.504	0.047	0	01-2_Mono-Ly6c2
Ikbkb	0	2.34388	0.614	0.157	0	01-2_Mono-Ly6c2
Rasa3	0	2.03151	0.609	0.158	0	01-2_Mono-Ly6c2
Hk2	0	2.61425	0.546	0.098	0	01-2_Mono-Ly6c2
Dusp1	0	1.75196	0.966	0.518	0	01-2_Mono-Ly6c2
Apba1	0	2.30548	0.56	0.113	0	01-2_Mono-Ly6c2
Irak2	0	2.19806	0.587	0.14	0	01-2_Mono-Ly6c2
Camkk2	0	2.64214	0.58	0.134	0	01-2_Mono-Ly6c2
Csf2ra	0	2.39681	0.566	0.12	0	01-2_Mono-Ly6c2
F5	0	2.98139	0.507	0.064	0	01-2_Mono-Ly6c2
Apobec1	0	2.00958	0.564	0.121	0	01-2_Mono-Ly6c2
Xdh	0	1.92583	0.557	0.116	0	01-2_Mono-Ly6c2
Snx20	0	2.2432	0.563	0.122	0	01-2_Mono-Ly6c2
Tmsb10	0	2.24637	0.981	0.541	0	01-2_Mono-Ly6c2
Taldo1	0	1.61514	0.955	0.515	0	01-2_Mono-Ly6c2
Bach1	0	2.29743	0.59	0.15	0	01-2_Mono-Ly6c2
Plcg2	0	2.11573	0.571	0.134	0	01-2_Mono-Ly6c2
Mcl1	0	1.85202	0.966	0.531	0	01-2_Mono-Ly6c2
Lcp2	0	2.94003	0.511	0.078	0	01-2_Mono-Ly6c2
Arl4c	0	2.29775	0.535	0.108	0	01-2_Mono-Ly6c2
Hck	0	1.95674	0.539	0.112	0	01-2_Mono-Ly6c2
Jaml	0	2.3586	0.511	0.084	0	01-2_Mono-Ly6c2
H2-DMa	0	2.48089	0.515	0.09	0	01-2_Mono-Ly6c2
Zeb2	0	2.18834	0.979	0.555	0	01-2_Mono-Ly6c2
Cd48	0	2.23225	0.533	0.113	0	01-2_Mono-Ly6c2
Arhgap9	0	2.54508	0.512	0.093	0	01-2_Mono-Ly6c2
Fmnl1	0	2.09154	0.532	0.113	0	01-2_Mono-Ly6c2
Ly6c1	0	0.769464	0.515	0.098	0	01-2_Mono-Ly6c2
Zeb2os	0	2.56815	0.508	0.097	0	01-2_Mono-Ly6c2
Slpi	0	2.14468	0.509	0.098	0	01-2_Mono-Ly6c2
Bin2	0	2.08147	0.516	0.106	0	01-2_Mono-Ly6c2
Npc2	0	2.28334	0.987	0.597	0	01-2_Mono-Ly6c2
Cyba	0	1.68591	0.973	0.587	0	01-2_Mono-Ly6c2
Sec61b	0	1.75865	0.945	0.586	0	01-2_Mono-Ly6c2
Arpc2	0	1.72643	0.983	0.64	0	01-2_Mono-Ly6c2
Psap	0	2.26932	0.994	0.658	0	01-2_Mono-Ly6c2
Ifitm3	0	1.77604	0.991	0.68	0	01-2_Mono-Ly6c2
Rplp0	0	1.50513	0.987	0.809	0	01-2_Mono-Ly6c2
Actg1	0	1.63427	0.996	0.854	0	01-2_Mono-Ly6c2
Rps9	0	1.27348	0.998	0.905	0	01-2_Mono-Ly6c2
Tmsb4x	0	1.54025	1	0.942	0	01-2_Mono-Ly6c2
Dock10	2.53369e-307	1.62749	0.818	0.272	6.4034e-303	01-2_Mono-Ly6c2
Zfp36l2	3.72825e-307	1.63866	0.926	0.425	9.42241e-303	01-2_Mono-Ly6c2
Prdx5	9.74638e-307	1.51125	0.961	0.569	2.4632e-302	01-2_Mono-Ly6c2
Dock8	2.16245e-306	1.7032	0.781	0.245	5.46515e-302	01-2_Mono-Ly6c2
Zfp36	1.42603e-303	1.56175	0.958	0.517	3.60401e-299	01-2_Mono-Ly6c2
Dennd4a	3.33399e-301	1.53157	0.93	0.42	8.42598e-297	01-2_Mono-Ly6c2
Soat1	8.12101e-300	2.05674	0.72	0.236	2.05242e-295	01-2_Mono-Ly6c2
Fam46a	1.519e-299	2.06704	0.588	0.149	3.83898e-295	01-2_Mono-Ly6c2
Pip4k2a	1.14481e-298	1.85838	0.793	0.285	2.89329e-294	01-2_Mono-Ly6c2
Sem1	6.54085e-296	1.4069	0.976	0.76	1.65307e-291	01-2_Mono-Ly6c2
Rel	6.83312e-295	1.72858	0.764	0.252	1.72693e-290	01-2_Mono-Ly6c2
Cers6	1.57574e-293	1.70038	0.857	0.331	3.98237e-289	01-2_Mono-Ly6c2
Atp2b1	2.58763e-291	1.74001	0.934	0.51	6.53971e-287	01-2_Mono-Ly6c2
Prkcd	3.02461e-291	2.06441	0.641	0.187	7.64409e-287	01-2_Mono-Ly6c2
Ifitm2	3.55327e-290	1.56411	0.969	0.582	8.98019e-286	01-2_Mono-Ly6c2
Fau	8.30961e-289	1.15593	0.996	0.933	2.10009e-284	01-2_Mono-Ly6c2
Mgst1	2.05457e-288	1.73843	0.791	0.289	5.19252e-284	01-2_Mono-Ly6c2
Arhgap30	2.74251e-286	1.76253	0.625	0.168	6.93115e-282	01-2_Mono-Ly6c2
9930111J21Rik2	7.23609e-285	1.92593	0.505	0.114	1.82878e-280	01-2_Mono-Ly6c2
Anxa2	2.4965e-283	1.37268	0.901	0.396	6.3094e-279	01-2_Mono-Ly6c2
Actb	3.72483e-283	1.2017	0.999	0.947	9.41376e-279	01-2_Mono-Ly6c2
Skap2	1.12526e-282	1.69939	0.795	0.29	2.84386e-278	01-2_Mono-Ly6c2
Nadk	3.16855e-281	1.97885	0.725	0.256	8.00788e-277	01-2_Mono-Ly6c2
Runx1	4.34048e-281	1.56054	0.822	0.291	1.09697e-276	01-2_Mono-Ly6c2
Slc7a11	6.29582e-279	1.12582	0.513	0.115	1.59114e-274	01-2_Mono-Ly6c2
Tln1	2.12397e-278	1.6902	0.9	0.462	5.36792e-274	01-2_Mono-Ly6c2
Aprt	2.33306e-278	2.02571	0.777	0.302	5.89635e-274	01-2_Mono-Ly6c2
Mctp1	5.52253e-278	1.29292	0.646	0.172	1.39571e-273	01-2_Mono-Ly6c2
Rps11	1.75463e-275	1.18712	0.993	0.876	4.43448e-271	01-2_Mono-Ly6c2
Fam96a	3.98942e-275	2.05722	0.679	0.225	1.00825e-270	01-2_Mono-Ly6c2
Vav3	4.0183e-274	1.82321	0.782	0.282	1.01554e-269	01-2_Mono-Ly6c2
Ly6e	2.78622e-272	1.86394	0.856	0.364	7.04162e-268	01-2_Mono-Ly6c2
Shisa5	1.23717e-271	1.64575	0.817	0.334	3.12669e-267	01-2_Mono-Ly6c2
Sorl1	3.24988e-271	1.28434	0.741	0.225	8.21342e-267	01-2_Mono-Ly6c2
Ehd4	1.21456e-270	1.86082	0.61	0.175	3.06955e-266	01-2_Mono-Ly6c2
H2afz	1.55368e-268	1.19649	0.973	0.69	3.92662e-264	01-2_Mono-Ly6c2
Hcls1	5.36212e-267	1.74572	0.609	0.167	1.35517e-262	01-2_Mono-Ly6c2
Snx10	1.12462e-265	2.14671	0.591	0.175	2.84225e-261	01-2_Mono-Ly6c2
Pitpna	1.09604e-262	1.63199	0.883	0.446	2.77002e-258	01-2_Mono-Ly6c2
Sap30	1.43837e-262	2.06462	0.62	0.192	3.6352e-258	01-2_Mono-Ly6c2
Ptpre	7.93126e-262	1.78405	0.638	0.191	2.00447e-257	01-2_Mono-Ly6c2
Prex1	4.20947e-260	1.8893	0.524	0.132	1.06386e-255	01-2_Mono-Ly6c2
Sp100	4.95847e-258	1.62524	0.748	0.257	1.25315e-253	01-2_Mono-Ly6c2
Abracl	2.08409e-257	1.668	0.794	0.308	5.26713e-253	01-2_Mono-Ly6c2
Arhgap45	4.30368e-256	1.688	0.59	0.163	1.08767e-251	01-2_Mono-Ly6c2
Ucp2	6.08727e-256	1.32151	0.88	0.373	1.53844e-251	01-2_Mono-Ly6c2
Dapp1	9.38041e-254	1.93353	0.501	0.124	2.37071e-249	01-2_Mono-Ly6c2
Ftl1	5.69195e-253	1.04881	0.993	0.925	1.43853e-248	01-2_Mono-Ly6c2
S100a11	3.59048e-252	0.788373	0.942	0.529	9.07422e-248	01-2_Mono-Ly6c2
BC005537	1.71121e-249	1.70826	0.831	0.388	4.32475e-245	01-2_Mono-Ly6c2
Capza2	1.05403e-247	1.46271	0.926	0.541	2.66386e-243	01-2_Mono-Ly6c2
Sub1	1.85776e-247	1.36159	0.963	0.677	4.69512e-243	01-2_Mono-Ly6c2
Creg1	5.61332e-247	1.61934	0.833	0.388	1.41865e-242	01-2_Mono-Ly6c2
Rhog	3.21024e-246	1.81429	0.615	0.188	8.11324e-242	01-2_Mono-Ly6c2
H3f3a	4.01551e-246	0.930209	0.996	0.909	1.01484e-241	01-2_Mono-Ly6c2
Eif4ebp1	1.68576e-244	1.99797	0.511	0.135	4.26041e-240	01-2_Mono-Ly6c2
Rap1b	2.97415e-243	1.4476	0.911	0.496	7.51658e-239	01-2_Mono-Ly6c2
Cbl	5.86008e-243	1.79473	0.699	0.254	1.48102e-238	01-2_Mono-Ly6c2
Fos	7.48921e-242	1.12165	0.991	0.647	1.89275e-237	01-2_Mono-Ly6c2
Notch2	8.53424e-241	1.6397	0.683	0.231	2.15686e-236	01-2_Mono-Ly6c2
Ext1	1.23192e-240	1.8157	0.785	0.336	3.11344e-236	01-2_Mono-Ly6c2
Jarid2	1.4517e-240	1.73005	0.876	0.469	3.66888e-236	01-2_Mono-Ly6c2
Rps27a	8.66499e-240	1.01907	0.993	0.917	2.1899e-235	01-2_Mono-Ly6c2
Atrnl1	1.65478e-239	1.72567	0.831	0.393	4.18214e-235	01-2_Mono-Ly6c2
Bcl10	1.68672e-239	1.742	0.721	0.271	4.26285e-235	01-2_Mono-Ly6c2
Msn	2.40616e-239	1.45139	0.888	0.435	6.08108e-235	01-2_Mono-Ly6c2
Me2	2.80296e-239	2.16711	0.539	0.156	7.08393e-235	01-2_Mono-Ly6c2
Tgfb1	3.587e-239	1.77316	0.579	0.167	9.06542e-235	01-2_Mono-Ly6c2
Mbnl1	4.71337e-238	1.34632	0.951	0.579	1.19121e-233	01-2_Mono-Ly6c2
Plekhm3	6.7295e-238	1.87722	0.596	0.186	1.70075e-233	01-2_Mono-Ly6c2
Gng2	1.60114e-235	1.58202	0.62	0.186	4.04657e-231	01-2_Mono-Ly6c2
Gnai2	7.10806e-235	1.15352	0.975	0.713	1.79642e-230	01-2_Mono-Ly6c2
Ldlrad3	2.10461e-234	1.88888	0.598	0.186	5.31897e-230	01-2_Mono-Ly6c2
Idh1	1.66007e-232	2.02082	0.576	0.181	4.19551e-228	01-2_Mono-Ly6c2
Arsb	2.58445e-232	1.48216	0.663	0.223	6.53169e-228	01-2_Mono-Ly6c2
Mia2	4.25799e-232	1.67368	0.779	0.343	1.07612e-227	01-2_Mono-Ly6c2
Arpc3	1.06461e-231	1.24941	0.958	0.624	2.6906e-227	01-2_Mono-Ly6c2
Erp29	1.49039e-231	1.46195	0.878	0.447	3.76666e-227	01-2_Mono-Ly6c2
H2afj	2.05016e-231	1.61047	0.859	0.423	5.18137e-227	01-2_Mono-Ly6c2
Rassf3	1.0119e-229	1.61025	0.766	0.31	2.55737e-225	01-2_Mono-Ly6c2
Ppp2r5a	2.64519e-229	1.65477	0.804	0.359	6.68519e-225	01-2_Mono-Ly6c2
Slc9a9	5.5619e-226	1.19911	0.67	0.217	1.40566e-221	01-2_Mono-Ly6c2
Synj1	2.41301e-224	1.77585	0.689	0.262	6.09839e-220	01-2_Mono-Ly6c2
Arpc5	5.38561e-224	1.24889	0.939	0.572	1.3611e-219	01-2_Mono-Ly6c2
Pabpc1	1.94576e-221	1.24199	0.95	0.604	4.91751e-217	01-2_Mono-Ly6c2
Rilpl2	3.63719e-221	2.23218	0.512	0.15	9.19228e-217	01-2_Mono-Ly6c2
Btg1	3.53987e-220	1.06599	0.97	0.628	8.94631e-216	01-2_Mono-Ly6c2
Psma7	6.28413e-220	1.42516	0.904	0.56	1.58819e-215	01-2_Mono-Ly6c2
Ethe1	8.1185e-219	2.06473	0.547	0.171	2.05179e-214	01-2_Mono-Ly6c2
Rab8b	2.33457e-218	1.63247	0.784	0.345	5.90017e-214	01-2_Mono-Ly6c2
Rps29	7.98611e-217	0.942999	0.997	0.921	2.01833e-212	01-2_Mono-Ly6c2
Ifngr2	1.73807e-216	1.79376	0.565	0.176	4.39261e-212	01-2_Mono-Ly6c2
Cotl1	2.24665e-216	1.45576	0.813	0.359	5.67796e-212	01-2_Mono-Ly6c2
Mapk14	4.01288e-214	1.7485	0.622	0.213	1.01417e-209	01-2_Mono-Ly6c2
Inpp4b	1.47911e-212	1.39382	0.583	0.178	3.73816e-208	01-2_Mono-Ly6c2
Lmo2	2.85482e-211	1.25874	0.554	0.159	7.21498e-207	01-2_Mono-Ly6c2
Trim30a	4.23391e-211	1.76986	0.538	0.161	1.07004e-206	01-2_Mono-Ly6c2
Stxbp6	1.07457e-209	1.72705	0.532	0.156	2.71575e-205	01-2_Mono-Ly6c2
Plin2	7.23537e-209	2.07898	0.513	0.155	1.82859e-204	01-2_Mono-Ly6c2
Inpp5d	2.2229e-208	1.16619	0.69	0.228	5.61793e-204	01-2_Mono-Ly6c2
Ctsa	1.18646e-207	1.63002	0.645	0.231	2.99854e-203	01-2_Mono-Ly6c2
Rpl32	5.49922e-207	0.953008	0.988	0.856	1.38982e-202	01-2_Mono-Ly6c2
Dock11	5.08928e-206	1.45862	0.611	0.196	1.28621e-201	01-2_Mono-Ly6c2
Ncf1	7.04472e-204	1.11061	0.544	0.15	1.78041e-199	01-2_Mono-Ly6c2
Mob1a	6.12759e-203	1.73423	0.618	0.224	1.54863e-198	01-2_Mono-Ly6c2
Rpl36al	1.29327e-202	1.39467	0.868	0.471	3.26847e-198	01-2_Mono-Ly6c2
Tmpo	6.62569e-202	1.48186	0.736	0.302	1.67451e-197	01-2_Mono-Ly6c2
Diaph2	2.06802e-197	1.45336	0.872	0.47	5.22652e-193	01-2_Mono-Ly6c2
Serf2	9.04418e-197	0.936971	0.984	0.854	2.28574e-192	01-2_Mono-Ly6c2
Cdk2ap2	1.03502e-196	1.51226	0.746	0.33	2.61581e-192	01-2_Mono-Ly6c2
Nin	8.67792e-195	1.51728	0.64	0.234	2.19317e-190	01-2_Mono-Ly6c2
Psmb8	8.02657e-194	1.54313	0.668	0.246	2.02856e-189	01-2_Mono-Ly6c2
Klf6	2.81562e-192	1.28478	0.815	0.38	7.11591e-188	01-2_Mono-Ly6c2
Iqgap1	7.69692e-192	1.19441	0.936	0.618	1.94524e-187	01-2_Mono-Ly6c2
Fry	6.65964e-191	1.33753	0.636	0.224	1.68309e-186	01-2_Mono-Ly6c2
Sept9	8.73677e-191	1.81811	0.524	0.168	2.20804e-186	01-2_Mono-Ly6c2
Coro1b	6.08715e-189	1.77733	0.547	0.185	1.53841e-184	01-2_Mono-Ly6c2
Selplg	1.73231e-185	1.10211	0.54	0.159	4.37806e-181	01-2_Mono-Ly6c2
Ccnl1	8.26033e-185	1.39672	0.825	0.433	2.08763e-180	01-2_Mono-Ly6c2
Cmip	1.49164e-184	1.47901	0.741	0.327	3.76981e-180	01-2_Mono-Ly6c2
Grk2	1.79361e-183	1.3293	0.664	0.244	4.53298e-179	01-2_Mono-Ly6c2
Sh3bgrl3	3.50819e-183	1.18382	0.872	0.468	8.86625e-179	01-2_Mono-Ly6c2
Rack1	1.01357e-182	0.988408	0.983	0.726	2.56159e-178	01-2_Mono-Ly6c2
Vps13c	1.90859e-181	1.69798	0.608	0.23	4.82357e-177	01-2_Mono-Ly6c2
Rpl18	5.59284e-181	0.886908	0.989	0.85	1.41348e-176	01-2_Mono-Ly6c2
Junb	1.40177e-180	0.750202	0.994	0.714	3.5427e-176	01-2_Mono-Ly6c2
Pfn1	6.93142e-180	0.848498	0.984	0.749	1.75178e-175	01-2_Mono-Ly6c2
Actr2	1.09664e-179	1.29242	0.836	0.436	2.77154e-175	01-2_Mono-Ly6c2
Zfp710	3.88889e-175	1.74052	0.514	0.17	9.82839e-171	01-2_Mono-Ly6c2
Wipf1	2.28202e-174	1.36855	0.614	0.223	5.76734e-170	01-2_Mono-Ly6c2
Lgals1	3.02932e-174	1.17518	0.841	0.422	7.65599e-170	01-2_Mono-Ly6c2
Iqgap2	4.07261e-174	1.22665	0.652	0.246	1.02927e-169	01-2_Mono-Ly6c2
H2afy	4.09645e-174	1.06246	0.847	0.442	1.03529e-169	01-2_Mono-Ly6c2
Sgms1	5.4882e-174	1.35153	0.796	0.399	1.38703e-169	01-2_Mono-Ly6c2
Rac2	1.70613e-173	0.682558	0.785	0.282	4.3119e-169	01-2_Mono-Ly6c2
Lamp1	2.65183e-173	1.01156	0.951	0.653	6.70196e-169	01-2_Mono-Ly6c2
Rplp2	3.07047e-173	0.822814	0.986	0.865	7.76e-169	01-2_Mono-Ly6c2
Lrrfip1	7.08042e-172	1.44982	0.746	0.349	1.78944e-167	01-2_Mono-Ly6c2
Nfkbiz	9.71178e-172	1.46532	0.68	0.287	2.45446e-167	01-2_Mono-Ly6c2
Grn	1.46478e-171	1.42188	0.685	0.29	3.70193e-167	01-2_Mono-Ly6c2
Tspo	1.23627e-170	1.32338	0.878	0.528	3.12442e-166	01-2_Mono-Ly6c2
Adam17	9.54901e-170	1.62344	0.571	0.209	2.41332e-165	01-2_Mono-Ly6c2
Ostf1	1.85069e-169	1.07184	0.891	0.525	4.67726e-165	01-2_Mono-Ly6c2
Ifrd1	2.70621e-169	1.80339	0.752	0.392	6.83939e-165	01-2_Mono-Ly6c2
Rpl22	3.02056e-169	0.895774	0.981	0.802	7.63386e-165	01-2_Mono-Ly6c2
Fgd4	4.264e-169	1.49962	0.653	0.263	1.07764e-164	01-2_Mono-Ly6c2
Taok3	8.94367e-169	1.46083	0.661	0.273	2.26033e-164	01-2_Mono-Ly6c2
Rac1	1.00794e-168	1.1975	0.87	0.537	2.54737e-164	01-2_Mono-Ly6c2
Cfl1	2.28619e-168	1.02193	0.96	0.675	5.7779e-164	01-2_Mono-Ly6c2
Efhd2	3.7143e-168	1.57177	0.563	0.204	9.38714e-164	01-2_Mono-Ly6c2
Spag9	6.43367e-168	1.55546	0.835	0.519	1.62598e-163	01-2_Mono-Ly6c2
Rps23	8.18248e-167	0.781789	0.994	0.888	2.06796e-162	01-2_Mono-Ly6c2
Plcl2	1.75841e-166	1.35134	0.573	0.199	4.44403e-162	01-2_Mono-Ly6c2
Pdlim5	1.99553e-166	1.42491	0.709	0.319	5.0433e-162	01-2_Mono-Ly6c2
Rps13	2.32286e-166	0.790575	0.989	0.862	5.87058e-162	01-2_Mono-Ly6c2
Rpl19	2.3893e-166	0.780391	0.992	0.895	6.03847e-162	01-2_Mono-Ly6c2
Parp8	2.48109e-166	1.4824	0.601	0.225	6.27045e-162	01-2_Mono-Ly6c2
Clta	2.9971e-166	1.01882	0.939	0.658	7.57458e-162	01-2_Mono-Ly6c2
Man2b1	7.2719e-166	1.39744	0.516	0.169	1.83783e-161	01-2_Mono-Ly6c2
Atg7	1.14454e-164	1.58209	0.506	0.169	2.89261e-160	01-2_Mono-Ly6c2
Myh9	3.13738e-162	1.12341	0.802	0.391	7.9291e-158	01-2_Mono-Ly6c2
Kpna4	5.41032e-161	1.47381	0.78	0.436	1.36735e-156	01-2_Mono-Ly6c2
Ccnd3	1.86799e-160	1.05537	0.884	0.501	4.72098e-156	01-2_Mono-Ly6c2
Ier5	2.32401e-160	1.09092	0.635	0.24	5.87346e-156	01-2_Mono-Ly6c2
Rpl35a	3.68367e-160	0.779121	0.991	0.902	9.30973e-156	01-2_Mono-Ly6c2
Lamtor4	7.02886e-160	1.38552	0.759	0.379	1.7764e-155	01-2_Mono-Ly6c2
Eif3f	8.14998e-160	1.052	0.922	0.615	2.05974e-155	01-2_Mono-Ly6c2
Ifi27l2a	3.90072e-159	1.18291	0.904	0.512	9.8583e-155	01-2_Mono-Ly6c2
Sh3kbp1	1.08436e-156	1.26296	0.705	0.308	2.74049e-152	01-2_Mono-Ly6c2
Rrbp1	1.61572e-156	1.21206	0.849	0.493	4.08341e-152	01-2_Mono-Ly6c2
Ptprj	8.95109e-156	1.22162	0.741	0.338	2.26221e-151	01-2_Mono-Ly6c2
Sik1	1.03084e-155	1.18203	0.642	0.25	2.60524e-151	01-2_Mono-Ly6c2
Lbr	2.06617e-155	1.25032	0.68	0.281	5.22183e-151	01-2_Mono-Ly6c2
Ssh2	2.67296e-155	1.11273	0.847	0.458	6.75537e-151	01-2_Mono-Ly6c2
Nsa2	2.68445e-155	1.12342	0.888	0.52	6.7844e-151	01-2_Mono-Ly6c2
Rps28	2.82202e-155	0.87885	0.987	0.816	7.13208e-151	01-2_Mono-Ly6c2
Dazap2	5.20252e-155	1.30833	0.759	0.384	1.31483e-150	01-2_Mono-Ly6c2
Rnf130	8.67199e-154	1.22242	0.816	0.45	2.19167e-149	01-2_Mono-Ly6c2
Ankrd44	1.20531e-153	1.14836	0.791	0.384	3.04618e-149	01-2_Mono-Ly6c2
Ap2a2	1.34119e-153	1.72337	0.512	0.186	3.38959e-149	01-2_Mono-Ly6c2
Rps14	1.80391e-153	0.717362	0.997	0.934	4.55902e-149	01-2_Mono-Ly6c2
Cmpk1	3.14498e-153	1.36866	0.695	0.32	7.94832e-149	01-2_Mono-Ly6c2
Rpl34	4.21714e-153	0.761729	0.986	0.893	1.0658e-148	01-2_Mono-Ly6c2
Rps26	4.64386e-152	0.825908	0.979	0.83	1.17364e-147	01-2_Mono-Ly6c2
Serp1	1.14984e-151	1.18746	0.736	0.352	2.90599e-147	01-2_Mono-Ly6c2
Kdm6b	2.16629e-151	1.47607	0.596	0.239	5.47486e-147	01-2_Mono-Ly6c2
Sat1	4.3279e-151	0.986581	0.915	0.574	1.09379e-146	01-2_Mono-Ly6c2
Rpl28	4.91662e-151	0.747465	0.991	0.872	1.24258e-146	01-2_Mono-Ly6c2
Tnfaip8	8.71423e-151	1.22724	0.694	0.294	2.20235e-146	01-2_Mono-Ly6c2
Atox1	3.5214e-150	1.10278	0.877	0.512	8.89964e-146	01-2_Mono-Ly6c2
Pid1	9.90285e-150	0.804192	0.829	0.359	2.50275e-145	01-2_Mono-Ly6c2
Cdc42	5.42292e-149	0.864408	0.965	0.771	1.37053e-144	01-2_Mono-Ly6c2
Scand1	1.03178e-148	1.14505	0.865	0.531	2.60761e-144	01-2_Mono-Ly6c2
Antxr2	4.80812e-147	1.23866	0.55	0.206	1.21516e-142	01-2_Mono-Ly6c2
Man2a1	6.08141e-147	1.35546	0.682	0.318	1.53695e-142	01-2_Mono-Ly6c2
Rpl7a	1.05767e-146	0.850262	0.97	0.751	2.67305e-142	01-2_Mono-Ly6c2
Nfkbia	2.42634e-146	1.1771	0.928	0.642	6.13208e-142	01-2_Mono-Ly6c2
Rps24	8.63938e-146	0.720519	0.997	0.916	2.18343e-141	01-2_Mono-Ly6c2
Rpl10	1.74893e-145	0.894616	0.968	0.759	4.42006e-141	01-2_Mono-Ly6c2
Rpl39	5.61522e-145	0.769	0.99	0.847	1.41914e-140	01-2_Mono-Ly6c2
Cap1	7.62596e-145	1.06639	0.8	0.414	1.92731e-140	01-2_Mono-Ly6c2
Rps12	2.20566e-144	0.716202	0.99	0.915	5.57436e-140	01-2_Mono-Ly6c2
Rpl27a	1.18937e-143	0.71596	0.994	0.904	3.00589e-139	01-2_Mono-Ly6c2
Gpsm3	1.82494e-143	1.05219	0.602	0.227	4.61217e-139	01-2_Mono-Ly6c2
Eef1a1	5.67782e-142	0.685951	0.999	0.94	1.43496e-137	01-2_Mono-Ly6c2
Map3k1	5.35685e-140	1.23402	0.635	0.274	1.35384e-135	01-2_Mono-Ly6c2
Rps16	6.20852e-140	0.701968	0.99	0.897	1.56908e-135	01-2_Mono-Ly6c2
Rpl10a	6.68708e-140	0.830407	0.975	0.751	1.69003e-135	01-2_Mono-Ly6c2
Rps15a	2.23654e-139	0.706564	0.992	0.893	5.65241e-135	01-2_Mono-Ly6c2
Uvrag	3.48293e-139	1.3407	0.654	0.301	8.80241e-135	01-2_Mono-Ly6c2
Pomp	6.13356e-139	1.14636	0.844	0.507	1.55013e-134	01-2_Mono-Ly6c2
Lyst	1.53203e-138	1.33021	0.689	0.334	3.87189e-134	01-2_Mono-Ly6c2
Card19	4.76173e-138	1.32786	0.632	0.278	1.20343e-133	01-2_Mono-Ly6c2
Capzb	1.22844e-137	1.05391	0.856	0.528	3.10463e-133	01-2_Mono-Ly6c2
Ccdc88a	3.67524e-137	1.30688	0.719	0.363	9.28842e-133	01-2_Mono-Ly6c2
Klf4	5.39751e-137	0.68963	0.689	0.282	1.36411e-132	01-2_Mono-Ly6c2
Arhgap17	1.638e-136	1.18832	0.662	0.302	4.13972e-132	01-2_Mono-Ly6c2
Mkrn1	5.69278e-136	1.1415	0.632	0.279	1.43874e-131	01-2_Mono-Ly6c2
Btf3	6.70782e-136	0.822958	0.965	0.779	1.69527e-131	01-2_Mono-Ly6c2
Zc3hav1	3.22612e-135	1.3518	0.628	0.279	8.15337e-131	01-2_Mono-Ly6c2
Mpp1	7.95648e-135	1.49247	0.527	0.206	2.01084e-130	01-2_Mono-Ly6c2
Brk1	2.83018e-133	1.10737	0.827	0.491	7.15272e-129	01-2_Mono-Ly6c2
Filip1l	3.38441e-133	1.22086	0.633	0.281	8.55343e-129	01-2_Mono-Ly6c2
Svil	1.48552e-132	1.02941	0.779	0.392	3.75436e-128	01-2_Mono-Ly6c2
Rps10	1.79539e-132	0.652657	0.996	0.916	4.53748e-128	01-2_Mono-Ly6c2
Rpsa	9.94851e-132	0.696576	0.99	0.784	2.51429e-127	01-2_Mono-Ly6c2
Rps18	1.50576e-131	0.763064	0.967	0.722	3.8055e-127	01-2_Mono-Ly6c2
Rpl18a	3.14726e-130	0.661619	0.996	0.878	7.95406e-126	01-2_Mono-Ly6c2
Tpm3	4.97489e-130	0.95344	0.866	0.496	1.2573e-125	01-2_Mono-Ly6c2
Chmp4b	5.35227e-130	1.20474	0.755	0.43	1.35268e-125	01-2_Mono-Ly6c2
Rbm7	2.548e-129	1.51499	0.547	0.231	6.43956e-125	01-2_Mono-Ly6c2
Eef1b2	3.51908e-129	0.806818	0.959	0.703	8.89376e-125	01-2_Mono-Ly6c2
Rpl24	4.37149e-129	0.665241	0.987	0.876	1.10481e-124	01-2_Mono-Ly6c2
Prr13	4.69213e-129	0.993864	0.661	0.306	1.18584e-124	01-2_Mono-Ly6c2
Asap1	5.12609e-129	1.12208	0.818	0.493	1.29552e-124	01-2_Mono-Ly6c2
Rpl29	5.71861e-129	0.801468	0.973	0.742	1.44527e-124	01-2_Mono-Ly6c2
Myl12b	7.27392e-128	0.808651	0.924	0.624	1.83834e-123	01-2_Mono-Ly6c2
Rps3	2.56766e-127	0.696833	0.986	0.837	6.48926e-123	01-2_Mono-Ly6c2
Cast	2.8025e-127	1.31236	0.663	0.322	7.08277e-123	01-2_Mono-Ly6c2
B2m	1.95337e-126	0.822125	0.976	0.774	4.93676e-122	01-2_Mono-Ly6c2
Degs1	3.24932e-125	1.27456	0.656	0.314	8.212e-121	01-2_Mono-Ly6c2
Rpl41	1.04579e-124	0.733937	0.986	0.882	2.64303e-120	01-2_Mono-Ly6c2
Cblb	5.38502e-124	1.20104	0.557	0.229	1.36096e-119	01-2_Mono-Ly6c2
Dnajb14	5.66227e-124	1.49344	0.511	0.207	1.43102e-119	01-2_Mono-Ly6c2
Mycbp2	1.52633e-123	1.08238	0.848	0.531	3.85748e-119	01-2_Mono-Ly6c2
Rbm3	4.83661e-123	0.86774	0.904	0.601	1.22236e-118	01-2_Mono-Ly6c2
Litaf	8.60662e-123	1.02579	0.707	0.348	2.17515e-118	01-2_Mono-Ly6c2
Rpl37a	3.83139e-122	0.659092	0.992	0.897	9.68307e-118	01-2_Mono-Ly6c2
Hspa8	4.94989e-122	1.00281	0.944	0.717	1.25098e-117	01-2_Mono-Ly6c2
Irf2	6.48327e-122	1.04435	0.788	0.447	1.63852e-117	01-2_Mono-Ly6c2
Btg2	1.16563e-121	0.546909	0.951	0.59	2.94589e-117	01-2_Mono-Ly6c2
Sec61g	1.39415e-121	0.937136	0.893	0.619	3.52345e-117	01-2_Mono-Ly6c2
Etv6	2.52439e-121	1.14749	0.728	0.378	6.37989e-117	01-2_Mono-Ly6c2
Eef2	9.63695e-121	0.909814	0.89	0.602	2.43555e-116	01-2_Mono-Ly6c2
Rpl15	1.41065e-120	0.680736	0.977	0.819	3.56513e-116	01-2_Mono-Ly6c2
Rps19	5.04269e-120	0.683594	0.988	0.817	1.27444e-115	01-2_Mono-Ly6c2
Man1a	1.04983e-119	1.03579	0.599	0.252	2.65324e-115	01-2_Mono-Ly6c2
Rpl13	1.94064e-119	0.576428	0.997	0.918	4.90459e-115	01-2_Mono-Ly6c2
Rap1a	2.1665e-119	0.950885	0.856	0.529	5.47539e-115	01-2_Mono-Ly6c2
Sgk3	3.46603e-119	1.1093	0.627	0.286	8.75969e-115	01-2_Mono-Ly6c2
Rpl37	5.98349e-119	0.672228	0.992	0.878	1.51221e-114	01-2_Mono-Ly6c2
Rgs2	8.67055e-119	1.04079	0.721	0.358	2.19131e-114	01-2_Mono-Ly6c2
Timm10b	9.64977e-119	1.2417	0.646	0.313	2.43879e-114	01-2_Mono-Ly6c2
Ikzf1	1.23929e-118	0.677352	0.618	0.241	3.13206e-114	01-2_Mono-Ly6c2
Rassf1	2.5041e-118	1.34149	0.516	0.208	6.32862e-114	01-2_Mono-Ly6c2
Tpt1	2.93446e-118	0.568977	0.998	0.976	7.41626e-114	01-2_Mono-Ly6c2
Slc25a5	6.59886e-118	0.936474	0.841	0.502	1.66773e-113	01-2_Mono-Ly6c2
Eif3e	2.29253e-117	0.957317	0.811	0.462	5.79392e-113	01-2_Mono-Ly6c2
Rps4x	9.31894e-117	0.639883	0.99	0.876	2.35517e-112	01-2_Mono-Ly6c2
Psmb9	1.0301e-116	1.27102	0.548	0.228	2.60337e-112	01-2_Mono-Ly6c2
Arpc4	1.23532e-116	1.13676	0.703	0.367	3.12203e-112	01-2_Mono-Ly6c2
H2-D1	1.42302e-116	0.811595	0.953	0.725	3.59639e-112	01-2_Mono-Ly6c2
Irf2bp2	1.44231e-116	1.1736	0.699	0.362	3.64515e-112	01-2_Mono-Ly6c2
Arf5	1.46267e-116	0.893167	0.895	0.598	3.69661e-112	01-2_Mono-Ly6c2
Pgd	2.285e-116	1.11685	0.516	0.205	5.77487e-112	01-2_Mono-Ly6c2
Tor1a	4.48981e-116	1.47535	0.503	0.209	1.13471e-111	01-2_Mono-Ly6c2
Xrn2	4.94194e-115	1.04353	0.764	0.431	1.24898e-110	01-2_Mono-Ly6c2
Sh3glb1	7.66269e-115	0.857732	0.87	0.55	1.93659e-110	01-2_Mono-Ly6c2
Vrk2	4.7666e-114	1.27175	0.529	0.221	1.20466e-109	01-2_Mono-Ly6c2
[truncated: 27,146 more rows]

## Sheet: Non-immune_cell_subtype_markers
gene	p_val	avg_log2FC	pct.1	pct.2	p_val_adj	cluster
Ptprq	0	9.24231	0.986	0.028	0	10-1_IHC
Smpx	0	9.10581	0.961	0.013	0	10-1_IHC
Elmod1	0	8.53918	0.951	0.01	0	10-1_IHC
Xirp2	0	9.17662	0.942	0.007	0	10-1_IHC
Cabp2	0	9.57882	0.939	0.005	0	10-1_IHC
Espn	0	7.56162	0.953	0.03	0	10-1_IHC
Ptprz1	0	5.62642	0.971	0.048	0	10-1_IHC
Pls1	0	6.59719	0.96	0.043	0	10-1_IHC
Ccdc68	0	7.80306	0.928	0.014	0	10-1_IHC
Rbm24	0	6.08289	0.942	0.029	0	10-1_IHC
Acbd7	0	9.24007	0.92	0.01	0	10-1_IHC
Otof	0	8.96642	0.917	0.009	0	10-1_IHC
Spag16	0	9.34992	0.915	0.009	0	10-1_IHC
Erich3	0	8.88235	0.905	0.009	0	10-1_IHC
Ankfn1	0	6.96076	0.928	0.033	0	10-1_IHC
Bdnf	0	9.82873	0.891	0.003	0	10-1_IHC
Kcna10	0	9.8027	0.89	0.003	0	10-1_IHC
Pak3	0	5.98145	0.928	0.045	0	10-1_IHC
Armc4	0	9.63276	0.887	0.004	0	10-1_IHC
Loxhd1	0	9.53235	0.883	0.004	0	10-1_IHC
Gabrb3	0	7.32002	0.897	0.019	0	10-1_IHC
Hsd17b7	0	6.40764	0.942	0.065	0	10-1_IHC
Cxcl14	0	7.38035	0.89	0.016	0	10-1_IHC
Pacrg	0	6.05609	0.915	0.045	0	10-1_IHC
Syt14	0	6.78555	0.882	0.016	0	10-1_IHC
Pcsk5	0	5.62426	0.942	0.077	0	10-1_IHC
Pou4f3	0	9.82676	0.864	0.002	0	10-1_IHC
Nrxn3	0	6.0807	0.966	0.105	0	10-1_IHC
Ofcc1	0	9.35357	0.865	0.005	0	10-1_IHC
Lrrc10b	0	6.91524	0.872	0.012	0	10-1_IHC
Gm9195	0	10.0436	0.861	0.002	0	10-1_IHC
Calml4	0	5.4273	0.943	0.085	0	10-1_IHC
Myo3b	0	7.85465	0.872	0.015	0	10-1_IHC
Ppp1r27	0	7.67121	0.865	0.009	0	10-1_IHC
Gm13599	0	11.0482	0.857	0.002	0	10-1_IHC
Mkrn2os	0	9.44686	0.853	0.002	0	10-1_IHC
1110017D15Rik	0	7.44205	0.867	0.017	0	10-1_IHC
Agbl4	0	5.96394	0.89	0.043	0	10-1_IHC
Hist3h2ba	0	6.54171	0.872	0.029	0	10-1_IHC
Kcnh7	0	7.51403	0.864	0.023	0	10-1_IHC
Scg5	0	4.23966	0.887	0.047	0	10-1_IHC
Ap3b2	0	7.61771	0.851	0.011	0	10-1_IHC
Gpx2	0	3.8294	0.871	0.032	0	10-1_IHC
Ctnnd2	0	4.00025	0.945	0.111	0	10-1_IHC
Cfap69	0	6.69379	0.85	0.017	0	10-1_IHC
Tmc1	0	8.2219	0.842	0.009	0	10-1_IHC
Gfi1	0	6.75684	0.854	0.022	0	10-1_IHC
Mindy4b-ps	0	9.53331	0.834	0.003	0	10-1_IHC
Ralyl	0	5.90006	0.898	0.069	0	10-1_IHC
Ano3	0	5.5327	0.872	0.044	0	10-1_IHC
Kcp	0	8.18464	0.834	0.006	0	10-1_IHC
Nkain2	0	3.97236	0.91	0.085	0	10-1_IHC
Spag6l	0	6.95103	0.842	0.017	0	10-1_IHC
Ccdc30	0	6.10108	0.848	0.024	0	10-1_IHC
Sorbs2	0	3.9904	0.945	0.123	0	10-1_IHC
E230025N22Rik	0	8.52861	0.827	0.005	0	10-1_IHC
Adgrv1	0	6.43361	0.843	0.023	0	10-1_IHC
Grxcr1	0	9.20741	0.822	0.003	0	10-1_IHC
Ttc21a	0	7.99104	0.827	0.009	0	10-1_IHC
Myo15	0	7.1115	0.83	0.012	0	10-1_IHC
Cd164l2	0	8.0695	0.824	0.009	0	10-1_IHC
Tmem178b	0	5.69079	0.838	0.027	0	10-1_IHC
Mtus2	0	5.7332	0.854	0.046	0	10-1_IHC
Cfap126	0	7.69964	0.814	0.009	0	10-1_IHC
Csmd1	0	4.6046	0.875	0.07	0	10-1_IHC
Cpe	0	3.99414	0.926	0.124	0	10-1_IHC
Rab3ip	0	4.68004	0.907	0.106	0	10-1_IHC
Dnajc5b	0	6.43619	0.817	0.016	0	10-1_IHC
Kcnma1	0	4.3986	0.882	0.082	0	10-1_IHC
Dytn	0	9.44625	0.801	0.002	0	10-1_IHC
D630023F18Rik	0	8.65107	0.803	0.005	0	10-1_IHC
2010300C02Rik	0	6.0871	0.821	0.023	0	10-1_IHC
Apba1	0	4.05502	0.903	0.106	0	10-1_IHC
Hcn1	0	5.38987	0.828	0.031	0	10-1_IHC
Kncn	0	9.49869	0.797	0.002	0	10-1_IHC
Rnf150	0	4.39768	0.882	0.089	0	10-1_IHC
Cfap206	0	9.05085	0.794	0.003	0	10-1_IHC
Ccdc65	0	8.83557	0.794	0.003	0	10-1_IHC
Nefm	0	4.26524	0.827	0.041	0	10-1_IHC
Spef2	0	6.16132	0.807	0.022	0	10-1_IHC
Veph1	0	4.1519	0.855	0.07	0	10-1_IHC
Lmo7	0	3.73287	0.875	0.091	0	10-1_IHC
Dynlrb2	0	8.73264	0.786	0.004	0	10-1_IHC
Msrb3	0	3.95304	0.878	0.097	0	10-1_IHC
Akap6	0	5.05207	0.818	0.037	0	10-1_IHC
Gm32742	0	8.76876	0.784	0.004	0	10-1_IHC
Dnah6	0	6.43611	0.791	0.013	0	10-1_IHC
Ush1c	0	6.11965	0.796	0.019	0	10-1_IHC
1700012P22Rik	0	10.2991	0.775	0.002	0	10-1_IHC
Gm30191	0	8.33692	0.776	0.004	0	10-1_IHC
Drc1	0	8.40709	0.775	0.004	0	10-1_IHC
1700007G11Rik	0	6.99634	0.786	0.015	0	10-1_IHC
Lhfpl5	0	8.70507	0.776	0.005	0	10-1_IHC
Rsph1	0	4.31823	0.821	0.05	0	10-1_IHC
Abca5	0	4.05523	0.872	0.103	0	10-1_IHC
Sh2d4b	0	5.28326	0.824	0.056	0	10-1_IHC
Enkur	0	5.04932	0.807	0.041	0	10-1_IHC
Dlg2	0	3.73778	0.89	0.125	0	10-1_IHC
Trim36	0	5.71434	0.791	0.026	0	10-1_IHC
A730017C20Rik	0	5.4858	0.793	0.03	0	10-1_IHC
Pjvk	0	8.89941	0.761	0.002	0	10-1_IHC
Ttc29	0	9.24658	0.761	0.002	0	10-1_IHC
Fbxo2	0	1.97092	0.944	0.186	0	10-1_IHC
Iqcg	0	6.19869	0.776	0.019	0	10-1_IHC
Wdr63	0	8.32906	0.758	0.003	0	10-1_IHC
Tekt1	0	8.99193	0.758	0.003	0	10-1_IHC
Pifo	0	8.82981	0.756	0.002	0	10-1_IHC
Srgap1	0	3.01607	0.828	0.075	0	10-1_IHC
Tmem117	0	3.83595	0.923	0.17	0	10-1_IHC
Hydin	0	8.60597	0.756	0.004	0	10-1_IHC
Pcdh20	0	8.20113	0.761	0.01	0	10-1_IHC
Irx2	0	4.79014	0.813	0.062	0	10-1_IHC
Dner	0	3.41796	0.814	0.064	0	10-1_IHC
Ttll3	0	5.00504	0.785	0.036	0	10-1_IHC
Dnah5	0	8.61082	0.753	0.004	0	10-1_IHC
Cfap43	0	4.27367	0.884	0.135	0	10-1_IHC
Ica1	0	3.79909	0.848	0.103	0	10-1_IHC
Chst9	0	4.16192	0.797	0.052	0	10-1_IHC
Shank2	0	5.98505	0.765	0.021	0	10-1_IHC
Lrtm2	0	8.99687	0.746	0.003	0	10-1_IHC
Fam183b	0	9.78443	0.744	0.001	0	10-1_IHC
Dnah9	0	6.83794	0.753	0.011	0	10-1_IHC
Erc2	0	3.75969	0.805	0.064	0	10-1_IHC
Plch1	0	6.18549	0.757	0.016	0	10-1_IHC
Rims2	0	4.8416	0.777	0.037	0	10-1_IHC
Mns1	0	5.11722	0.78	0.041	0	10-1_IHC
Cfap52	0	8.89279	0.741	0.002	0	10-1_IHC
Cdkl4	0	6.56543	0.75	0.011	0	10-1_IHC
6530403H02Rik	0	9.82143	0.741	0.003	0	10-1_IHC
Chrna9	0	7.24367	0.742	0.007	0	10-1_IHC
Pcdh15	0	2.98286	0.835	0.101	0	10-1_IHC
Map9	0	5.53741	0.76	0.028	0	10-1_IHC
Dnah11	0	6.74887	0.743	0.012	0	10-1_IHC
Pcdh7	0	3.11143	0.873	0.144	0	10-1_IHC
Kcnh8	0	6.85848	0.74	0.011	0	10-1_IHC
Cfap54	0	3.08924	0.84	0.112	0	10-1_IHC
Lrriq1	0	8.25443	0.733	0.005	0	10-1_IHC
Kcnab1	0	6.11611	0.786	0.059	0	10-1_IHC
Ift74	0	3.64168	0.86	0.133	0	10-1_IHC
Cfap77	0	6.26324	0.745	0.019	0	10-1_IHC
Chrna10	0	9.66717	0.726	0.001	0	10-1_IHC
Ccdc39	0	5.63532	0.746	0.022	0	10-1_IHC
Kif27	0	7.03664	0.732	0.008	0	10-1_IHC
Myo1h	0	7.60497	0.729	0.007	0	10-1_IHC
Nefl	0	3.4345	0.754	0.034	0	10-1_IHC
Me1	0	4.09613	0.796	0.078	0	10-1_IHC
Ccser1	0	3.46753	0.877	0.159	0	10-1_IHC
Osbpl3	0	4.19122	0.779	0.062	0	10-1_IHC
Rnf128	0	4.89941	0.752	0.036	0	10-1_IHC
Id4	0	3.45819	0.814	0.1	0	10-1_IHC
Cib3	0	9.52369	0.717	0.004	0	10-1_IHC
Rasal2	0	3.90136	0.953	0.241	0	10-1_IHC
Ano4	0	2.85551	0.914	0.202	0	10-1_IHC
Zfp474	0	9.92012	0.713	0.001	0	10-1_IHC
Bex2	0	3.85099	0.751	0.04	0	10-1_IHC
Mlf1	0	5.91773	0.738	0.029	0	10-1_IHC
Hs3st5	0	5.94453	0.733	0.024	0	10-1_IHC
Nme5	0	6.11034	0.724	0.015	0	10-1_IHC
Snap91	0	5.15949	0.725	0.021	0	10-1_IHC
Fam81b	0	8.35614	0.708	0.004	0	10-1_IHC
Kif21a	0	2.88195	0.862	0.158	0	10-1_IHC
Fbxo32	0	4.23107	0.826	0.124	0	10-1_IHC
Pgm2l1	0	3.28109	0.882	0.181	0	10-1_IHC
Mapk10	0	4.99018	0.731	0.033	0	10-1_IHC
Clic5	0	3.70964	0.752	0.054	0	10-1_IHC
Cfap65	0	9.40367	0.697	0.001	0	10-1_IHC
Usp46	0	3.13959	0.862	0.167	0	10-1_IHC
Zbbx	0	9.86183	0.694	0.001	0	10-1_IHC
Macrod2	0	3.35112	0.854	0.162	0	10-1_IHC
Zfp385a	0	4.10308	0.758	0.066	0	10-1_IHC
Evl	0	3.361	0.863	0.172	0	10-1_IHC
Gm13601	0	10.1303	0.691	0.001	0	10-1_IHC
Stard10	0	4.50812	0.747	0.057	0	10-1_IHC
Tnni3k	0	9.3641	0.692	0.003	0	10-1_IHC
Atp2b2	0	5.50763	0.726	0.037	0	10-1_IHC
Plce1	0	3.29679	0.771	0.084	0	10-1_IHC
C530008M17Rik	0	4.25922	0.741	0.054	0	10-1_IHC
Cep126	0	4.35773	0.738	0.052	0	10-1_IHC
Casz1	0	4.98014	0.72	0.036	0	10-1_IHC
Dnaja4	0	4.59975	0.733	0.05	0	10-1_IHC
Rhobtb1	0	3.42549	0.786	0.104	0	10-1_IHC
Wdr66	0	6.06729	0.697	0.015	0	10-1_IHC
Chchd6	0	3.27988	0.815	0.133	0	10-1_IHC
Map1b	0	2.11823	0.835	0.155	0	10-1_IHC
Nek10	0	7.46321	0.685	0.006	0	10-1_IHC
Cfap161	0	8.54837	0.682	0.004	0	10-1_IHC
Cdkl2	0	5.0297	0.714	0.036	0	10-1_IHC
Ush2a	0	8.36722	0.682	0.005	0	10-1_IHC
Mast2	0	3.3309	0.854	0.177	0	10-1_IHC
Gm21830	0	10.0907	0.677	0.001	0	10-1_IHC
Gm7173	0	7.85637	0.681	0.005	0	10-1_IHC
Gm1113	0	9.96525	0.677	0.002	0	10-1_IHC
Wdr78	0	5.05503	0.705	0.03	0	10-1_IHC
Triobp	0	3.05032	0.838	0.163	0	10-1_IHC
Srrm4	0	6.22912	0.687	0.014	0	10-1_IHC
Serf1	0	3.66991	0.779	0.107	0	10-1_IHC
Cfap61	0	8.11614	0.675	0.004	0	10-1_IHC
Tomt	0	6.11328	0.68	0.011	0	10-1_IHC
Trnp1	0	3.6921	0.718	0.049	0	10-1_IHC
AI593442	0	5.80324	0.692	0.023	0	10-1_IHC
Gpr156	0	4.26704	0.705	0.039	0	10-1_IHC
Pawr	0	3.12565	0.762	0.097	0	10-1_IHC
2300009A05Rik	0	3.65662	0.81	0.148	0	10-1_IHC
Cdk5rap2	0	2.85821	0.865	0.204	0	10-1_IHC
Cacnb2	0	2.14734	0.805	0.145	0	10-1_IHC
Hspa4l	0	2.7547	0.818	0.158	0	10-1_IHC
Eps8l2	0	4.65223	0.693	0.033	0	10-1_IHC
Amph	0	3.69679	0.716	0.057	0	10-1_IHC
Hsph1	0	3.70122	0.758	0.1	0	10-1_IHC
Wwc1	0	4.24649	0.698	0.041	0	10-1_IHC
Acss2	0	4.4996	0.716	0.06	0	10-1_IHC
Pclo	0	3.57323	0.732	0.079	0	10-1_IHC
Slc17a8	0	8.22881	0.658	0.005	0	10-1_IHC
Rph3al	0	5.78376	0.666	0.013	0	10-1_IHC
Mycbpap	0	6.51063	0.667	0.014	0	10-1_IHC
Adcy8	0	5.78226	0.668	0.015	0	10-1_IHC
Vwa3a	0	7.57156	0.656	0.004	0	10-1_IHC
Eya4	0	2.44385	0.925	0.273	0	10-1_IHC
Fam213a	0	3.12637	0.941	0.289	0	10-1_IHC
Prickle2	0	3.6834	0.746	0.095	0	10-1_IHC
Wnk2	0	3.06013	0.743	0.092	0	10-1_IHC
Ttll7	0	3.21272	0.704	0.053	0	10-1_IHC
Fscn2	0	7.5324	0.654	0.004	0	10-1_IHC
Dync2h1	0	2.80765	0.842	0.193	0	10-1_IHC
Osbpl6	0	3.00196	0.915	0.267	0	10-1_IHC
Maats1	0	7.52774	0.652	0.004	0	10-1_IHC
Ak9	0	7.67616	0.652	0.005	0	10-1_IHC
Atp11a	0	2.73236	0.837	0.19	0	10-1_IHC
Negr1	0	2.58267	0.817	0.17	0	10-1_IHC
Dlgap1	0	4.22387	0.72	0.075	0	10-1_IHC
Hopx	0	3.47915	0.713	0.07	0	10-1_IHC
Mrps6	0	2.70638	0.836	0.193	0	10-1_IHC
Paqr8	0	4.5816	0.693	0.051	0	10-1_IHC
Cldn9	0	2.15318	0.701	0.059	0	10-1_IHC
Cfap46	0	6.05609	0.661	0.02	0	10-1_IHC
Spock1	0	5.19913	0.657	0.016	0	10-1_IHC
Efcab6	0	8.32909	0.644	0.003	0	10-1_IHC
Epcam	0	1.1741	0.716	0.077	0	10-1_IHC
Cacna2d4	0	8.3891	0.642	0.005	0	10-1_IHC
Pde10a	0	3.70401	0.708	0.071	0	10-1_IHC
1700001C02Rik	0	9.31621	0.637	0.001	0	10-1_IHC
Efcab1	0	7.50356	0.641	0.005	0	10-1_IHC
Gramd1c	0	3.4665	0.705	0.069	0	10-1_IHC
Lmod1	0	3.71146	0.679	0.045	0	10-1_IHC
Tmem238	0	3.42985	0.748	0.114	0	10-1_IHC
Rcn1	0	2.79047	0.852	0.219	0	10-1_IHC
Cdh4	0	6.20826	0.646	0.014	0	10-1_IHC
Ptpn3	0	3.17953	0.729	0.097	0	10-1_IHC
Tmf1	0	2.94381	0.863	0.231	0	10-1_IHC
Tjap1	0	4.06532	0.722	0.09	0	10-1_IHC
Twf2	0	2.66727	0.824	0.192	0	10-1_IHC
Ctnna2	0	3.71649	0.686	0.055	0	10-1_IHC
1700024G13Rik	0	10.1491	0.632	0.001	0	10-1_IHC
Pdzph1	0	7.38384	0.634	0.003	0	10-1_IHC
Tmcc2	0	2.90139	0.695	0.066	0	10-1_IHC
Dzank1	0	4.52167	0.665	0.036	0	10-1_IHC
Tspan13	0	2.4682	0.92	0.291	0	10-1_IHC
Cdc14a	0	2.75069	0.885	0.257	0	10-1_IHC
Plppr5	0	7.1111	0.635	0.008	0	10-1_IHC
Magi2	0	2.6463	0.893	0.267	0	10-1_IHC
Ahi1	0	2.87478	0.795	0.169	0	10-1_IHC
Espnl	0	8.75224	0.627	0.002	0	10-1_IHC
Mmp16	0	2.77632	0.755	0.13	0	10-1_IHC
Fam107b	0	3.46601	0.909	0.286	0	10-1_IHC
Scg3	0	5.41462	0.638	0.015	0	10-1_IHC
Grip1	0	2.73307	0.772	0.152	0	10-1_IHC
Calb2	0	3.32948	0.697	0.079	0	10-1_IHC
Cfap44	0	7.29934	0.623	0.005	0	10-1_IHC
Dennd5b	0	2.31694	0.825	0.208	0	10-1_IHC
Spint2	0	1.82993	0.876	0.259	0	10-1_IHC
Flywch2	0	3.68596	0.682	0.067	0	10-1_IHC
Rnf180	0	3.51358	0.681	0.067	0	10-1_IHC
Plxna4	0	3.74937	0.711	0.097	0	10-1_IHC
Tmie	0	5.48504	0.629	0.018	0	10-1_IHC
Cdk14	0	2.94496	0.937	0.327	0	10-1_IHC
Enah	0	1.62694	0.857	0.248	0	10-1_IHC
Bbof1	0	4.76412	0.64	0.031	0	10-1_IHC
Tmem255b	0	7.23182	0.613	0.005	0	10-1_IHC
Ccdc33	0	7.76264	0.612	0.004	0	10-1_IHC
Wdr60	0	3.1457	0.708	0.1	0	10-1_IHC
Srebf2	0	2.73159	0.775	0.167	0	10-1_IHC
Cntnap2	0	3.43385	0.693	0.086	0	10-1_IHC
Syne1	0	1.48976	0.809	0.203	0	10-1_IHC
4930435C17Rik	0	9.68582	0.607	0.001	0	10-1_IHC
Cetn2	0	2.88289	0.865	0.26	0	10-1_IHC
Slco3a1	0	3.22901	0.859	0.254	0	10-1_IHC
Cdkn2d	0	2.41696	0.85	0.245	0	10-1_IHC
Ccdc40	0	7.52264	0.611	0.006	0	10-1_IHC
Iqub	0	8.22029	0.607	0.003	0	10-1_IHC
Cpne9	0	5.85802	0.619	0.016	0	10-1_IHC
Fam149a	0	4.69761	0.643	0.04	0	10-1_IHC
Syne4	0	6.49512	0.612	0.01	0	10-1_IHC
Tnc	0	5.29675	0.617	0.016	0	10-1_IHC
Ttc7	0	3.09172	0.74	0.139	0	10-1_IHC
Arhgef28	0	3.17998	0.665	0.065	0	10-1_IHC
Gpr155	0	3.36441	0.705	0.105	0	10-1_IHC
Clrn1	0	7.57174	0.605	0.005	0	10-1_IHC
Kif3a	0	2.81885	0.728	0.129	0	10-1_IHC
Raph1	0	2.75541	0.714	0.116	0	10-1_IHC
Gm13598	0	10.4061	0.598	0.001	0	10-1_IHC
Carmil1	0	2.52412	0.764	0.167	0	10-1_IHC
Hebp2	0	2.97146	0.685	0.089	0	10-1_IHC
Uaca	0	2.13972	0.738	0.142	0	10-1_IHC
Arf3	0	2.75234	0.816	0.222	0	10-1_IHC
Jakmip1	0	2.74941	0.675	0.082	0	10-1_IHC
Sybu	0	4.668	0.622	0.029	0	10-1_IHC
2210408I21Rik	0	2.53124	0.779	0.187	0	10-1_IHC
Prr15	0	6.35239	0.601	0.009	0	10-1_IHC
Myo7a	0	6.32653	0.603	0.011	0	10-1_IHC
Cep85l	0	2.73151	0.774	0.183	0	10-1_IHC
Nos1ap	0	3.29337	0.687	0.097	0	10-1_IHC
Rpgr	0	3.60422	0.658	0.068	0	10-1_IHC
Cyb561d2	0	3.68172	0.67	0.08	0	10-1_IHC
Cyld	0	2.53981	0.87	0.281	0	10-1_IHC
Prmt3	0	3.57561	0.68	0.092	0	10-1_IHC
Lrguk	0	6.54578	0.596	0.008	0	10-1_IHC
Fbxo36	0	3.76653	0.649	0.062	0	10-1_IHC
Kif9	0	4.52293	0.619	0.032	0	10-1_IHC
Ccdc148	0	3.49661	0.629	0.043	0	10-1_IHC
Cxxc4	0	4.78083	0.611	0.025	0	10-1_IHC
Otud3	0	4.54983	0.623	0.037	0	10-1_IHC
Pex5l	0	3.11392	0.631	0.046	0	10-1_IHC
Mpdz	0	2.55255	0.766	0.181	0	10-1_IHC
Hsd17b14	0	5.9265	0.598	0.013	0	10-1_IHC
Dock9	0	2.29216	0.758	0.173	0	10-1_IHC
Myo6	0	2.90165	0.959	0.374	0	10-1_IHC
St6galnac3	0	2.08764	0.718	0.134	0	10-1_IHC
Slc5a3	0	2.31476	0.708	0.125	0	10-1_IHC
Cpa6	0	4.39527	0.62	0.038	0	10-1_IHC
Spata17	0	6.98541	0.587	0.006	0	10-1_IHC
Fign	0	2.237	0.764	0.184	0	10-1_IHC
Lrba	0	3.06425	0.951	0.371	0	10-1_IHC
Efhb	0	4.28576	0.612	0.032	0	10-1_IHC
D7Ertd443e	0	5.66683	0.594	0.015	0	10-1_IHC
Lztfl1	0	2.1041	0.796	0.218	0	10-1_IHC
Rnf24	0	3.67206	0.657	0.081	0	10-1_IHC
Ica1l	0	5.34255	0.597	0.021	0	10-1_IHC
Frmd4b	0	2.3908	0.942	0.366	0	10-1_IHC
Ccdc114	0	4.85676	0.598	0.022	0	10-1_IHC
Frmpd4	0	2.00098	0.733	0.158	0	10-1_IHC
Shtn1	0	3.58087	0.723	0.148	0	10-1_IHC
Nr6a1	0	2.40343	0.785	0.211	0	10-1_IHC
Ptprm	0	2.0745	0.907	0.333	0	10-1_IHC
Slc9a3r2	0	2.63227	0.648	0.075	0	10-1_IHC
Cacna1d	0	3.01425	0.744	0.171	0	10-1_IHC
Nhlrc2	0	2.5638	0.735	0.162	0	10-1_IHC
Ift81	0	2.6952	0.682	0.11	0	10-1_IHC
Car12	0	4.98596	0.608	0.036	0	10-1_IHC
Meig1	0	6.27613	0.581	0.01	0	10-1_IHC
Dnaic1	0	5.36232	0.586	0.015	0	10-1_IHC
Tll1	0	5.90298	0.586	0.015	0	10-1_IHC
Smim5	0	3.72463	0.633	0.062	0	10-1_IHC
Slc25a25	0	2.88115	0.676	0.106	0	10-1_IHC
Sh3gl2	0	3.43042	0.616	0.046	0	10-1_IHC
Dpf3	0	4.13893	0.604	0.034	0	10-1_IHC
Padi2	0	2.43277	0.667	0.098	0	10-1_IHC
Rimbp2	0	6.74038	0.577	0.008	0	10-1_IHC
Oxr1	0	2.65377	0.91	0.341	0	10-1_IHC
Dnaic2	0	7.29134	0.571	0.003	0	10-1_IHC
Arl6	0	2.93699	0.669	0.102	0	10-1_IHC
Slc2a13	0	2.44445	0.711	0.144	0	10-1_IHC
Lrrc51	0	3.36195	0.634	0.068	0	10-1_IHC
Anks1b	0	1.38493	0.743	0.177	0	10-1_IHC
Rfx3	0	2.26516	0.895	0.329	0	10-1_IHC
St8sia2	0	6.42047	0.573	0.007	0	10-1_IHC
Cgn	0	5.06806	0.584	0.019	0	10-1_IHC
Saxo2	0	5.72908	0.578	0.013	0	10-1_IHC
Ank3	0	1.80489	0.69	0.125	0	10-1_IHC
Xrcc5	0	2.83995	0.678	0.117	0	10-1_IHC
Txnrd1	0	2.34255	0.781	0.22	0	10-1_IHC
Gipc3	0	7.4564	0.564	0.003	0	10-1_IHC
Phtf1	0	2.82231	0.69	0.13	0	10-1_IHC
Kifap3	0	2.17448	0.795	0.236	0	10-1_IHC
Zcchc18	0	2.91975	0.638	0.079	0	10-1_IHC
Myo3a	0	8.56362	0.561	0.003	0	10-1_IHC
Zfp462	0	1.97747	0.791	0.233	0	10-1_IHC
Arhgap24	0	1.51894	0.744	0.186	0	10-1_IHC
Defb25	0	5.46041	0.571	0.013	0	10-1_IHC
Nbas	0	2.51698	0.72	0.162	0	10-1_IHC
Tmem107	0	3.31314	0.634	0.077	0	10-1_IHC
Rnf157	0	3.37987	0.619	0.062	0	10-1_IHC
Pkig	0	2.03322	0.941	0.385	0	10-1_IHC
Aig1	0	1.85868	0.816	0.261	0	10-1_IHC
Ppil6	0	4.22711	0.589	0.034	0	10-1_IHC
Aftph	0	2.2598	0.846	0.292	0	10-1_IHC
Lpgat1	0	3.52122	0.801	0.248	0	10-1_IHC
Ccdc81	0	8.14805	0.556	0.004	0	10-1_IHC
Efcab10	0	9.43141	0.553	0.001	0	10-1_IHC
Unc80	0	4.51566	0.576	0.024	0	10-1_IHC
Tnr	0	3.882	0.573	0.021	0	10-1_IHC
Sestd1	0	2.52913	0.696	0.145	0	10-1_IHC
Ncald	0	3.09772	0.616	0.065	0	10-1_IHC
Iqca	0	9.39913	0.551	0.001	0	10-1_IHC
Slc4a4	0	2.85357	0.648	0.099	0	10-1_IHC
Wdpcp	0	2.32809	0.732	0.184	0	10-1_IHC
Kif6	0	6.63047	0.555	0.007	0	10-1_IHC
Cfap36	0	2.17149	0.767	0.22	0	10-1_IHC
Twf1	0	2.32238	0.741	0.195	0	10-1_IHC
1110004E09Rik	0	2.2945	0.746	0.2	0	10-1_IHC
Kcnb1	0	4.75397	0.565	0.019	0	10-1_IHC
Tbc1d7	0	4.35741	0.597	0.051	0	10-1_IHC
Lrrc9	0	5.13132	0.57	0.024	0	10-1_IHC
Nin	0	3.1422	0.775	0.23	0	10-1_IHC
Sorbs1	0	2.01642	0.772	0.227	0	10-1_IHC
Slk	0	2.34067	0.855	0.31	0	10-1_IHC
Agap1	0	2.12878	0.746	0.202	0	10-1_IHC
Wbp1	0	2.78483	0.674	0.13	0	10-1_IHC
Lrrc27	0	5.74828	0.557	0.013	0	10-1_IHC
A330015K06Rik	0	6.88545	0.553	0.012	0	10-1_IHC
Dst	0	1.95525	0.87	0.329	0	10-1_IHC
Ubash3b	0	2.15482	0.664	0.124	0	10-1_IHC
Dscaml1	0	5.10899	0.552	0.012	0	10-1_IHC
Ccdc191	0	2.64743	0.657	0.117	0	10-1_IHC
Cdc42bpa	0	2.03565	0.818	0.278	0	10-1_IHC
Hook1	0	3.76878	0.592	0.053	0	10-1_IHC
Trdn	0	5.23517	0.55	0.012	0	10-1_IHC
Ldb3	0	6.81623	0.545	0.007	0	10-1_IHC
Clasp1	0	2.23976	0.837	0.3	0	10-1_IHC
Lmo1	0	4.03122	0.591	0.054	0	10-1_IHC
Kank1	0	2.67088	0.618	0.082	0	10-1_IHC
Pdk3	0	3.13459	0.638	0.103	0	10-1_IHC
Tspan12	0	3.36356	0.578	0.043	0	10-1_IHC
Armc2	0	5.77664	0.544	0.01	0	10-1_IHC
Ap3m2	0	3.4538	0.602	0.068	0	10-1_IHC
Camk2n1	0	1.67491	0.791	0.258	0	10-1_IHC
Atp8a2	0	2.61512	0.65	0.117	0	10-1_IHC
Rab11fip3	0	3.11533	0.614	0.081	0	10-1_IHC
Oscp1	0	3.83558	0.576	0.043	0	10-1_IHC
Spryd3	0	3.14911	0.619	0.087	0	10-1_IHC
Ppp2r2b	0	3.2783	0.601	0.069	0	10-1_IHC
Gm1322	0	10.2168	0.532	0.001	0	10-1_IHC
Rsph4a	0	7.75867	0.534	0.003	0	10-1_IHC
Trim37	0	2.36709	0.667	0.136	0	10-1_IHC
Eps8	0	1.35813	0.72	0.19	0	10-1_IHC
1110032A03Rik	0	2.32262	0.691	0.161	0	10-1_IHC
Kif28	0	7.00884	0.533	0.004	0	10-1_IHC
D230017M19Rik	0	3.35803	0.584	0.057	0	10-1_IHC
Ryr2	0	5.59797	0.539	0.013	0	10-1_IHC
Cdh18	0	3.0316	0.755	0.23	0	10-1_IHC
Gtf2i	0	1.96156	0.852	0.328	0	10-1_IHC
Cpeb3	0	1.66615	0.769	0.245	0	10-1_IHC
Rabl2	0	4.03256	0.563	0.039	0	10-1_IHC
Nek11	0	6.30781	0.528	0.007	0	10-1_IHC
Lrrc6	0	8.45746	0.523	0.002	0	10-1_IHC
Syn3	0	2.04647	0.699	0.178	0	10-1_IHC
Nbeal1	0	1.82783	0.89	0.37	0	10-1_IHC
Msmo1	0	2.34501	0.668	0.148	0	10-1_IHC
Foxj1	0	7.30219	0.524	0.004	0	10-1_IHC
Tuba1a	0	1.9096	0.899	0.379	0	10-1_IHC
Tuft1	0	5.07319	0.54	0.021	0	10-1_IHC
Gm44596	0	6.77597	0.525	0.006	0	10-1_IHC
Homer2	0	4.30447	0.552	0.033	0	10-1_IHC
Fam19a2	0	6.76843	0.526	0.007	0	10-1_IHC
Cpeb4	0	1.71525	0.833	0.314	0	10-1_IHC
Man1a2	0	2.06844	0.819	0.301	0	10-1_IHC
Rev3l	0	1.83339	0.807	0.289	0	10-1_IHC
Nceh1	0	1.79001	0.779	0.262	0	10-1_IHC
Morn1	0	4.1543	0.548	0.031	0	10-1_IHC
Shisa6	0	7.06986	0.523	0.006	0	10-1_IHC
Akap9	0	2.94311	0.951	0.434	0	10-1_IHC
Eya1	0	1.66567	0.828	0.312	0	10-1_IHC
Fstl4	0	3.2074	0.578	0.062	0	10-1_IHC
Rgl1	0	2.2141	0.663	0.148	0	10-1_IHC
4933434E20Rik	0	2.68934	0.71	0.195	0	10-1_IHC
1700016K19Rik	0	9.12394	0.515	0.001	0	10-1_IHC
Dynll2	0	1.84147	0.842	0.328	0	10-1_IHC
Six2	0	4.55727	0.537	0.023	0	10-1_IHC
Syt2	0	4.218	0.53	0.017	0	10-1_IHC
Rdh12	0	2.32787	0.571	0.059	0	10-1_IHC
Liph	0	5.74198	0.522	0.01	0	10-1_IHC
Adam11	0	6.65477	0.522	0.011	0	10-1_IHC
Rbfox2	0	1.59827	0.753	0.242	0	10-1_IHC
Skor2	0	10.0646	0.512	0.001	0	10-1_IHC
Raver2	0	4.37856	0.535	0.025	0	10-1_IHC
Srrm3	0	5.24806	0.523	0.013	0	10-1_IHC
Gm2694	0	7.43539	0.513	0.003	0	10-1_IHC
Sema3e	0	5.3202	0.525	0.016	0	10-1_IHC
Ate1	0	1.99043	0.723	0.215	0	10-1_IHC
Camk2b	0	2.18127	0.605	0.097	0	10-1_IHC
Atp6v0a1	0	1.6113	0.778	0.27	0	10-1_IHC
Ptprd	0	1.51973	0.79	0.283	0	10-1_IHC
Tspyl4	0	2.29025	0.614	0.107	0	10-1_IHC
Efr3a	0	2.06212	0.808	0.303	0	10-1_IHC
Tacc2	0	2.1674	0.639	0.134	0	10-1_IHC
Ccdc162	0	4.63113	0.533	0.028	0	10-1_IHC
Popdc3	0	6.73533	0.51	0.005	0	10-1_IHC
Nbea	0	1.55	0.806	0.302	0	10-1_IHC
Tmtc4	0	2.20173	0.604	0.101	0	10-1_IHC
Cd96	0	5.52852	0.515	0.012	0	10-1_IHC
Cldn14	0	3.5074	0.53	0.028	0	10-1_IHC
B230219D22Rik	0	1.94217	0.861	0.361	0	10-1_IHC
Capsl	0	3.70777	0.528	0.028	0	10-1_IHC
Mid1	0	2.18503	0.607	0.108	0	10-1_IHC
Six4	0	3.36209	0.548	0.05	0	10-1_IHC
Rab15	0	3.72195	0.534	0.037	0	10-1_IHC
Pacsin1	0	3.14107	0.541	0.044	0	10-1_IHC
2410004P03Rik	0	7.46341	0.5	0.003	0	10-1_IHC
Rpgrip1l	0	3.08937	0.569	0.072	0	10-1_IHC
Hs6st2	0	4.32379	0.52	0.025	0	10-1_IHC
Wdr27	0	4.68089	0.519	0.024	0	10-1_IHC
Camta1	0	1.8179	0.768	0.274	0	10-1_IHC
Sema3a	0	4.42974	0.52	0.026	0	10-1_IHC
Drc3	0	5.8283	0.504	0.01	0	10-1_IHC
Purb	0	1.71217	0.803	0.31	0	10-1_IHC
Suds3	0	1.99496	0.719	0.227	0	10-1_IHC
Ormdl3	0	2.36053	0.651	0.159	0	10-1_IHC
Lpin2	0	2.53528	0.657	0.165	0	10-1_IHC
Snap25	0	1.52529	0.543	0.053	0	10-1_IHC
Pvalb	0	2.54576	0.54	0.051	0	10-1_IHC
Nek2	0	4.99519	0.518	0.029	0	10-1_IHC
Sqle	0	3.14561	0.55	0.062	0	10-1_IHC
Kalrn	0	3.69169	0.558	0.07	0	10-1_IHC
Sorbs2os	0	4.22006	0.512	0.024	0	10-1_IHC
Dock3	0	2.51163	0.586	0.098	0	10-1_IHC
Zwint	0	1.86765	0.7	0.213	0	10-1_IHC
Spryd7	0	2.90835	0.566	0.079	0	10-1_IHC
Otud7b	0	1.79423	0.683	0.197	0	10-1_IHC
Fgf12	0	3.10753	0.532	0.046	0	10-1_IHC
Pcp4	0	7.06715	0.502	0.016	0	10-1_IHC
Morn2	0	2.69821	0.594	0.108	0	10-1_IHC
Dph6	0	2.21671	0.662	0.177	0	10-1_IHC
Pcm1	0	2.05105	0.923	0.438	0	10-1_IHC
Fam3c	0	2.07578	0.677	0.194	0	10-1_IHC
Gm17018	0	2.42534	0.618	0.135	0	10-1_IHC
Lmln	0	4.01345	0.521	0.039	0	10-1_IHC
Osbpl1a	0	1.50399	0.728	0.247	0	10-1_IHC
Ankrd24	0	3.03945	0.557	0.077	0	10-1_IHC
Tango6	0	2.88837	0.558	0.078	0	10-1_IHC
Ablim2	0	4.12539	0.51	0.03	0	10-1_IHC
Ddo	0	4.71479	0.506	0.026	0	10-1_IHC
Fdft1	0	2.74163	0.573	0.093	0	10-1_IHC
Arfgef1	0	1.78313	0.839	0.36	0	10-1_IHC
Peak1	0	1.83061	0.727	0.248	0	10-1_IHC
Lekr1	0	3.36647	0.538	0.06	0	10-1_IHC
Runx1t1	0	2.33509	0.559	0.082	0	10-1_IHC
Adamtsl1	0	1.01363	0.619	0.142	0	10-1_IHC
Cyp51	0	2.53212	0.578	0.101	0	10-1_IHC
Aplp1	0	2.01738	0.518	0.042	0	10-1_IHC
Rarb	0	1.27429	0.854	0.378	0	10-1_IHC
Slc9a9	0	1.2157	0.69	0.214	0	10-1_IHC
Ltbp1	0	2.7631	0.573	0.097	0	10-1_IHC
Fdps	0	3.31289	0.555	0.08	0	10-1_IHC
Tulp4	0	1.59453	0.736	0.261	0	10-1_IHC
Plppr4	0	4.24721	0.503	0.029	0	10-1_IHC
Tpm1	0	1.79487	0.714	0.24	0	10-1_IHC
Fam13a	0	2.54506	0.558	0.085	0	10-1_IHC
Ctnnal1	0	2.39902	0.578	0.105	0	10-1_IHC
Hacd3	0	2.27879	0.62	0.147	0	10-1_IHC
Ubn2	0	1.6069	0.837	0.365	0	10-1_IHC
Dock4	0	0.845943	0.693	0.222	0	10-1_IHC
Fsd1l	0	2.59892	0.552	0.082	0	10-1_IHC
Dnal1	0	3.04045	0.535	0.065	0	10-1_IHC
Tmem191c	0	3.87589	0.503	0.033	0	10-1_IHC
Acss3	0	1.52641	0.631	0.162	0	10-1_IHC
Med12l	0	2.67078	0.544	0.076	0	10-1_IHC
Slc10a7	0	2.0226	0.687	0.22	0	10-1_IHC
Cib2	0	4.10904	0.553	0.086	0	10-1_IHC
Tubb4b	0	1.70737	0.889	0.422	0	10-1_IHC
Spata7	0	2.42255	0.574	0.108	0	10-1_IHC
Plekho1	0	1.47301	0.624	0.159	0	10-1_IHC
Cst6	0	2.51391	0.547	0.083	0	10-1_IHC
Meis2	0	2.94568	0.566	0.102	0	10-1_IHC
Slc25a33	0	2.1714	0.581	0.117	0	10-1_IHC
Dock10	0	1.29686	0.733	0.27	0	10-1_IHC
Bdp1	0	1.78355	0.723	0.26	0	10-1_IHC
Ndrg3	0	1.96299	0.638	0.176	0	10-1_IHC
Hmgn3	0	1.48113	0.717	0.255	0	10-1_IHC
1110051M20Rik	0	1.70861	0.649	0.189	0	10-1_IHC
Fam241a	0	2.35802	0.581	0.121	0	10-1_IHC
Shroom3	0	3.12907	0.501	0.042	0	10-1_IHC
Hdac3	0	2.00408	0.645	0.186	0	10-1_IHC
Afdn	0	1.63086	0.714	0.255	0	10-1_IHC
Eid1	0	1.46414	0.867	0.41	0	10-1_IHC
Gdpd1	0	3.01115	0.52	0.064	0	10-1_IHC
Wdr12	0	2.58021	0.563	0.107	0	10-1_IHC
Gtf2ird1	0	2.31813	0.563	0.107	0	10-1_IHC
Nf2	0	2.24612	0.604	0.15	0	10-1_IHC
Fam92a	0	1.83866	0.645	0.192	0	10-1_IHC
Bcl2	0	1.48286	0.666	0.215	0	10-1_IHC
Ciapin1	0	2.04695	0.665	0.214	0	10-1_IHC
Fam49a	0	1.97001	0.609	0.158	0	10-1_IHC
Plekhb1	0	1.29991	0.632	0.182	0	10-1_IHC
Btbd9	0	1.65468	0.875	0.425	0	10-1_IHC
Fbxw7	0	2.2435	0.705	0.255	0	10-1_IHC
Magi1	0	1.37834	0.665	0.216	0	10-1_IHC
Aif1l	0	1.78839	0.582	0.133	0	10-1_IHC
Osbpl11	0	2.22783	0.598	0.149	0	10-1_IHC
Tmem63b	0	2.03883	0.571	0.122	0	10-1_IHC
Pitpna	0	1.42776	0.892	0.444	0	10-1_IHC
Ift43	0	1.73199	0.618	0.17	0	10-1_IHC
Wdr35	0	2.78261	0.52	0.073	0	10-1_IHC
Zfyve9	0	1.61579	0.643	0.197	0	10-1_IHC
Rnf11	0	1.60112	0.726	0.28	0	10-1_IHC
Dnm3	0	2.45691	0.515	0.07	0	10-1_IHC
Dtd1	0	1.6508	0.647	0.202	0	10-1_IHC
Ift88	0	2.44186	0.535	0.091	0	10-1_IHC
Micu3	0	1.71775	0.601	0.157	0	10-1_IHC
Tln2	0	1.63744	0.614	0.17	0	10-1_IHC
Cspp1	0	1.48928	0.697	0.255	0	10-1_IHC
Rsph9	0	2.37574	0.533	0.092	0	10-1_IHC
Dctn3	0	1.73207	0.757	0.316	0	10-1_IHC
Tusc3	0	1.56839	0.709	0.268	0	10-1_IHC
Mgst3	0	2.04373	0.636	0.196	0	10-1_IHC
Cnksr2	0	2.53502	0.505	0.065	0	10-1_IHC
Strbp	0	2.02291	0.963	0.523	0	10-1_IHC
Dync1li1	0	1.60638	0.659	0.22	0	10-1_IHC
Pard3b	0	1.57998	0.835	0.396	0	10-1_IHC
Kirrel3	0	3.27348	0.51	0.073	0	10-1_IHC
Kiz	0	1.80143	0.602	0.165	0	10-1_IHC
Golgb1	0	1.37099	0.837	0.4	0	10-1_IHC
Kif13a	0	2.13377	0.598	0.162	0	10-1_IHC
Insc	0	1.84233	0.538	0.104	0	10-1_IHC
AC151836.1	0	2.32293	0.519	0.085	0	10-1_IHC
Tmem183a	0	2.21562	0.587	0.153	0	10-1_IHC
Uhmk1	0	2.23311	0.548	0.115	0	10-1_IHC
Unc119b	0	2.87705	0.503	0.07	0	10-1_IHC
Gltp	0	1.90447	0.606	0.174	0	10-1_IHC
Golga1	0	1.92945	0.566	0.134	0	10-1_IHC
Cep290	0	1.8454	0.593	0.162	0	10-1_IHC
Ubtd1	0	2.86483	0.503	0.075	0	10-1_IHC
Skp1a	0	2.58759	0.971	0.543	0	10-1_IHC
Six1	0	1.43761	0.591	0.163	0	10-1_IHC
Spp1	0	3.83512	0.918	0.491	0	10-1_IHC
Glis3	0	2.52618	0.507	0.08	0	10-1_IHC
Phactr4	0	1.78274	0.586	0.16	0	10-1_IHC
Pde5a	0	2.03083	0.568	0.143	0	10-1_IHC
Gas6	0	1.97677	0.528	0.106	0	10-1_IHC
Fgfr1op	0	2.03999	0.556	0.134	0	10-1_IHC
Pbx1	0	1.36065	0.93	0.509	0	10-1_IHC
Sclt1	0	1.67529	0.619	0.198	0	10-1_IHC
Cacfd1	0	2.42567	0.513	0.093	0	10-1_IHC
Idi1	0	2.16065	0.54	0.12	0	10-1_IHC
Eif4enif1	0	1.70031	0.592	0.172	0	10-1_IHC
Cnnm2	0	2.11316	0.528	0.109	0	10-1_IHC
Tnfaip1	0	3.07589	0.512	0.096	0	10-1_IHC
Cmtm4	0	2.41449	0.51	0.095	0	10-1_IHC
Dhx32	0	2.53917	0.505	0.092	0	10-1_IHC
Plekhm3	0	1.46682	0.596	0.184	0	10-1_IHC
Mycbp	0	2.31253	0.515	0.104	0	10-1_IHC
Dapk1	0	1.77907	0.553	0.142	0	10-1_IHC
3830406C13Rik	0	1.69471	0.597	0.186	0	10-1_IHC
Zc3h6	0	1.5267	0.584	0.174	0	10-1_IHC
Prkar2a	0	1.7443	0.563	0.153	0	10-1_IHC
Fam216a	0	2.33668	0.51	0.101	0	10-1_IHC
Creld2	0	2.09406	0.538	0.13	0	10-1_IHC
Bex1	0	2.15188	0.503	0.096	0	10-1_IHC
Asb8	0	2.15263	0.525	0.12	0	10-1_IHC
Dnajb2	0	1.79724	0.535	0.131	0	10-1_IHC
Stxbp4	0	1.73397	0.556	0.155	0	10-1_IHC
Zfp612	0	1.82617	0.523	0.124	0	10-1_IHC
Nup35	0	2.02168	0.528	0.13	0	10-1_IHC
Pebp1	0	1.79612	0.925	0.527	0	10-1_IHC
Map3k20	0	1.74535	0.543	0.147	0	10-1_IHC
Catspere2	0	1.99373	0.52	0.125	0	10-1_IHC
Zfp532	0	1.84255	0.513	0.118	0	10-1_IHC
Slf1	0	1.67464	0.554	0.161	0	10-1_IHC
Isoc1	0	2.11167	0.515	0.122	0	10-1_IHC
Lsamp	0	1.62636	0.547	0.155	0	10-1_IHC
Idh1	0	1.83845	0.571	0.179	0	10-1_IHC
Metap1d	0	1.84195	0.551	0.162	0	10-1_IHC
Abr	0	1.73161	0.552	0.163	0	10-1_IHC
Zfp664	0	1.69922	0.541	0.153	0	10-1_IHC
Tmtc1	0	1.02459	0.525	0.14	0	10-1_IHC
Lzic	0	2.3325	0.506	0.122	0	10-1_IHC
Togaram1	0	1.79506	0.525	0.141	0	10-1_IHC
March3	0	1.32263	0.523	0.139	0	10-1_IHC
1700025G04Rik	0	1.79167	0.503	0.125	0	10-1_IHC
2310009B15Rik	0	1.87771	0.526	0.149	0	10-1_IHC
1810037I17Rik	0	2.47091	0.89	0.528	0	10-1_IHC
Hsp90aa1	0	2.36163	0.961	0.608	0	10-1_IHC
Selenow	0	1.90943	0.944	0.6	0	10-1_IHC
Calm2	0	3.33195	0.988	0.786	0	10-1_IHC
Calm1	0	2.50429	0.967	0.801	0	10-1_IHC
Hsp90ab1	0	1.26292	0.962	0.853	0	10-1_IHC
Chchd2	0	1.14873	0.951	0.852	0	10-1_IHC
Scamp1	1.05775e-307	1.45956	0.609	0.198	2.67326e-303	10-1_IHC
Bphl	1.42384e-307	1.71981	0.528	0.156	3.59848e-303	10-1_IHC
Ephx1	1.5757e-306	1.38295	0.516	0.141	3.98226e-302	10-1_IHC
Arhgap18	3.57553e-305	1.41297	0.611	0.197	9.03645e-301	10-1_IHC
Ralgapa2	2.85859e-302	2.00597	0.687	0.286	7.22452e-298	10-1_IHC
Cnot8	1.00333e-300	1.72645	0.559	0.179	2.53571e-296	10-1_IHC
Reep3	1.29729e-299	1.45307	0.781	0.348	3.27865e-295	10-1_IHC
Mtus1	8.93473e-299	1.28764	0.723	0.271	2.25807e-294	10-1_IHC
Nudc	7.32299e-297	1.5166	0.723	0.284	1.85074e-292	10-1_IHC
Hmgcr	5.49644e-294	1.71388	0.523	0.161	1.38912e-289	10-1_IHC
St7l	2.03228e-290	1.5696	0.505	0.147	5.13618e-286	10-1_IHC
Atp2a2	3.57313e-290	1.57241	0.77	0.35	9.03037e-286	10-1_IHC
2010107E04Rik	2.00177e-288	1.69509	0.849	0.466	5.05906e-284	10-1_IHC
Fam214a	2.39001e-288	1.66398	0.549	0.175	6.04028e-284	10-1_IHC
Cacybp	4.25457e-288	1.45454	0.775	0.329	1.07526e-283	10-1_IHC
Bbs9	2.02877e-287	1.31993	0.611	0.204	5.12731e-283	10-1_IHC
Immp2l	5.72519e-286	1.44789	0.746	0.31	1.44693e-281	10-1_IHC
Magi3	8.80264e-285	1.89875	0.731	0.306	2.22469e-280	10-1_IHC
Ldhb	7.74109e-281	1.08415	0.885	0.404	1.9564e-276	10-1_IHC
Gm37240	7.46638e-279	1.39266	0.665	0.248	1.88698e-274	10-1_IHC
Atp6v1a	1.16191e-278	1.31028	0.804	0.366	2.93649e-274	10-1_IHC
Sgpp1	4.78972e-276	1.57051	0.535	0.172	1.21051e-271	10-1_IHC
Cirbp	5.84139e-274	1.22874	0.881	0.495	1.47629e-269	10-1_IHC
Ppp1r9a	2.15575e-273	1.25144	0.618	0.209	5.44823e-269	10-1_IHC
Dach1	4.63691e-273	0.934624	0.771	0.293	1.17189e-268	10-1_IHC
Upf2	8.76026e-273	1.47317	0.69	0.286	2.21398e-268	10-1_IHC
Arhgap32	2.10634e-270	1.13748	0.718	0.272	5.32334e-266	10-1_IHC
Ppp1r12b	4.47539e-270	1.43689	0.619	0.221	1.13106e-265	10-1_IHC
Rab3a	1.01048e-269	1.19449	0.558	0.174	2.55379e-265	10-1_IHC
Jmy	1.13256e-268	1.32571	0.594	0.202	2.86233e-264	10-1_IHC
Smap2	2.72877e-268	1.27161	0.725	0.298	6.89643e-264	10-1_IHC
Ngrn	2.03675e-267	1.56521	0.52	0.166	5.14747e-263	10-1_IHC
Pkp4	2.12575e-267	1.16723	0.665	0.245	5.3724e-263	10-1_IHC
Ybx3	4.30894e-267	1.29734	0.776	0.34	1.089e-262	10-1_IHC
Aak1	2.79143e-265	1.31431	0.762	0.342	7.05478e-261	10-1_IHC
mt-Cytb	2.82294e-264	0.782833	0.992	0.953	7.13441e-260	10-1_IHC
Inpp5f	3.5358e-264	1.47513	0.528	0.167	8.93602e-260	10-1_IHC
Wwox	8.49791e-264	1.63336	0.81	0.411	2.14768e-259	10-1_IHC
Kif1b	7.60753e-260	1.17243	0.78	0.354	1.92265e-255	10-1_IHC
Hdac9	2.58535e-259	1.15965	0.701	0.265	6.53396e-255	10-1_IHC
Cacna2d1	1.16001e-258	1.27586	0.505	0.154	2.93168e-254	10-1_IHC
Ppp1cb	5.7399e-258	1.24124	0.839	0.435	1.45064e-253	10-1_IHC
Ttc3	4.49002e-256	1.0696	0.861	0.445	1.13476e-251	10-1_IHC
Atp6v1g1	2.15552e-254	1.12139	0.923	0.663	5.44764e-250	10-1_IHC
Pop5	2.2238e-254	1.51698	0.515	0.166	5.62021e-250	10-1_IHC
Elmo1	3.21515e-254	0.912007	0.822	0.353	8.12566e-250	10-1_IHC
Dnajc15	5.98627e-254	1.36687	0.629	0.236	1.51291e-249	10-1_IHC
Ip6k2	3.63185e-252	1.37455	0.566	0.195	9.17878e-248	10-1_IHC
Braf	4.52015e-252	1.22236	0.778	0.368	1.14238e-247	10-1_IHC
Nebl	2.49684e-251	0.748467	0.826	0.346	6.31026e-247	10-1_IHC
mt-Nd3	1.03144e-250	1.13601	0.904	0.566	2.60676e-246	10-1_IHC
Fxr1	1.31568e-250	1.21323	0.839	0.44	3.32512e-246	10-1_IHC
Syt1	2.03448e-248	0.746609	0.527	0.155	5.14175e-244	10-1_IHC
Sdk1	8.63071e-248	1.66011	0.564	0.207	2.18124e-243	10-1_IHC
Abi2	4.10729e-247	1.34872	0.503	0.158	1.03803e-242	10-1_IHC
Hmg20a	4.10025e-245	1.28429	0.662	0.263	1.03626e-240	10-1_IHC
Vwa8	4.53961e-244	1.30128	0.614	0.227	1.1473e-239	10-1_IHC
Ghitm	1.21938e-241	1.23023	0.768	0.361	3.08174e-237	10-1_IHC
Odc1	4.49677e-239	0.883053	0.744	0.322	1.13647e-234	10-1_IHC
Polb	1.60561e-238	1.34705	0.586	0.215	4.05785e-234	10-1_IHC
Dnm1l	3.60309e-238	1.30719	0.627	0.243	9.10608e-234	10-1_IHC
Hmgcs1	3.18352e-237	1.05204	0.502	0.164	8.0457e-233	10-1_IHC
Acsl3	2.2492e-236	0.962058	0.804	0.356	5.68441e-232	10-1_IHC
Ppfibp2	3.84621e-236	1.04115	0.601	0.211	9.72051e-232	10-1_IHC
Lmbrd1	8.15897e-236	1.10919	0.774	0.355	2.06202e-231	10-1_IHC
Nptn	4.53458e-235	1.10005	0.876	0.492	1.14603e-230	10-1_IHC
Tanc2	7.35371e-235	0.871305	0.665	0.255	1.8585e-230	10-1_IHC
Cab39l	9.47432e-235	1.20123	0.707	0.304	2.39445e-230	10-1_IHC
Ulk2	4.30215e-234	1.30346	0.638	0.253	1.08728e-229	10-1_IHC
Mllt3	1.05128e-233	0.945025	0.741	0.301	2.6569e-229	10-1_IHC
Dennd4c	1.77602e-233	1.32569	0.582	0.213	4.48854e-229	10-1_IHC
Smyd3	7.82155e-233	1.19622	0.694	0.294	1.97674e-228	10-1_IHC
Map1lc3a	3.09225e-232	1.06869	0.807	0.38	7.81505e-228	10-1_IHC
Hint2	1.71989e-231	1.38257	0.622	0.24	4.34668e-227	10-1_IHC
Senp2	6.87018e-230	1.21269	0.658	0.268	1.7363e-225	10-1_IHC
Anp32e	6.87462e-230	0.933177	0.786	0.351	1.73742e-225	10-1_IHC
Sema6d	5.38398e-229	1.47117	0.543	0.191	1.36069e-224	10-1_IHC
Mtss1	1.49585e-226	0.843462	0.69	0.27	3.78046e-222	10-1_IHC
Gsn	2.02285e-226	1.15123	0.71	0.346	5.11234e-222	10-1_IHC
Polr3gl	3.3591e-225	1.27907	0.5	0.166	8.48946e-221	10-1_IHC
Pnrc1	6.49587e-225	0.994064	0.92	0.623	1.6417e-220	10-1_IHC
Slc38a1	6.78988e-225	1.02676	0.692	0.28	1.71601e-220	10-1_IHC
Ptbp1	6.98352e-223	1.2962	0.578	0.215	1.76495e-218	10-1_IHC
Nae1	7.13992e-223	1.32375	0.562	0.207	1.80447e-218	10-1_IHC
Clcn3	1.59645e-222	1.06967	0.733	0.329	4.0347e-218	10-1_IHC
Pde6d	9.66803e-222	1.24335	0.61	0.238	2.4434e-217	10-1_IHC
Ubxn2a	3.57906e-221	1.26407	0.558	0.203	9.04536e-217	10-1_IHC
Park2	8.16718e-221	1.18507	0.679	0.285	2.06409e-216	10-1_IHC
Card19	2.23388e-220	1.33627	0.656	0.276	5.64569e-216	10-1_IHC
Cyp7b1	3.2443e-220	0.555931	0.571	0.186	8.19932e-216	10-1_IHC
Klf12	4.8413e-220	0.995942	0.817	0.387	1.22354e-215	10-1_IHC
Cct7	3.46051e-219	1.23188	0.736	0.336	8.74576e-215	10-1_IHC
Kdm7a	3.56016e-218	0.945639	0.701	0.289	8.99759e-214	10-1_IHC
Atxn1	5.67416e-218	1.06579	0.857	0.463	1.43403e-213	10-1_IHC
Map4k4	3.76464e-217	2.04139	0.684	0.393	9.51438e-213	10-1_IHC
Eif3f	7.55506e-216	1.06991	0.911	0.614	1.90939e-211	10-1_IHC
Chd7	8.98276e-216	1.00399	0.684	0.283	2.27021e-211	10-1_IHC
Chka	1.11017e-215	1.0447	0.654	0.273	2.80574e-211	10-1_IHC
Hdgfl3	4.58192e-215	1.06967	0.525	0.175	1.15799e-210	10-1_IHC
E130308A19Rik	6.94913e-215	1.22395	0.604	0.235	1.75625e-210	10-1_IHC
Arhgap35	4.56633e-214	1.15237	0.523	0.181	1.15405e-209	10-1_IHC
Cers5	3.39746e-213	1.19208	0.658	0.276	8.58641e-209	10-1_IHC
Evi5	6.55434e-213	1.10919	0.658	0.272	1.65648e-208	10-1_IHC
Tom1l2	1.70896e-212	1.21509	0.559	0.205	4.31906e-208	10-1_IHC
Fam104a	2.15388e-212	1.15286	0.767	0.377	5.44351e-208	10-1_IHC
Dtnb	5.50458e-212	1.36741	0.51	0.18	1.39117e-207	10-1_IHC
mt-Nd4	6.30386e-212	0.681065	0.988	0.934	1.59317e-207	10-1_IHC
Setbp1	2.59309e-210	0.918979	0.817	0.391	6.55351e-206	10-1_IHC
Usp25	6.11802e-210	1.14476	0.784	0.418	1.54621e-205	10-1_IHC
Mlf2	6.34113e-210	1.2585	0.649	0.275	1.60259e-205	10-1_IHC
G3bp2	7.94026e-210	1.13197	0.763	0.376	2.00674e-205	10-1_IHC
Ap1ar	2.7957e-208	1.21533	0.527	0.188	7.06558e-204	10-1_IHC
Acsl4	2.86372e-208	1.14403	0.618	0.247	7.23749e-204	10-1_IHC
Ddi2	4.60465e-207	1.37388	0.535	0.2	1.16373e-202	10-1_IHC
Cops2	7.0071e-206	1.19729	0.607	0.244	1.7709e-201	10-1_IHC
Zbtb7a	4.92875e-205	1.23645	0.613	0.252	1.24564e-200	10-1_IHC
Phip	4.65176e-204	1.13285	0.829	0.477	1.17564e-199	10-1_IHC
Guk1	1.027e-203	1.36218	0.589	0.238	2.59552e-199	10-1_IHC
Ap2b1	3.27295e-203	1.27671	0.74	0.376	8.27173e-199	10-1_IHC
Ttc19	3.81876e-203	1.25925	0.526	0.193	9.65114e-199	10-1_IHC
Xpa	6.28994e-203	1.86492	0.518	0.203	1.58966e-198	10-1_IHC
Acsl1	9.68246e-203	1.59809	0.611	0.274	2.44705e-198	10-1_IHC
Eif1b	1.09362e-202	1.08202	0.825	0.448	2.76392e-198	10-1_IHC
Gcc2	1.20373e-202	1.12186	0.642	0.269	3.0422e-198	10-1_IHC
Nek1	8.85166e-202	1.18471	0.522	0.19	2.23708e-197	10-1_IHC
Xpr1	1.85576e-201	1.12572	0.646	0.273	4.69007e-197	10-1_IHC
Ccdc107	3.9766e-201	1.34041	0.501	0.18	1.00501e-196	10-1_IHC
Jmjd1c	1.46343e-200	0.992096	0.85	0.493	3.69852e-196	10-1_IHC
Zc3h14	6.05715e-200	1.1532	0.622	0.256	1.53082e-195	10-1_IHC
Gls	8.32881e-200	1.20009	0.761	0.387	2.10494e-195	10-1_IHC
Rab28	2.42473e-199	1.11481	0.677	0.302	6.12802e-195	10-1_IHC
mt-Nd2	1.10963e-198	0.748862	0.979	0.864	2.80436e-194	10-1_IHC
mt-Co3	3.05497e-196	0.614695	0.995	0.976	7.72082e-192	10-1_IHC
Elof1	2.51147e-195	0.878926	0.7	0.307	6.34725e-191	10-1_IHC
Mrfap1	4.25322e-195	1.02217	0.877	0.531	1.07492e-190	10-1_IHC
Trak1	1.63445e-194	1.18326	0.535	0.202	4.13075e-190	10-1_IHC
Polr2g	3.33455e-194	1.19964	0.639	0.28	8.42741e-190	10-1_IHC
Golga4	1.59951e-193	1.21057	0.599	0.248	4.04245e-189	10-1_IHC
Trp53inp1	2.23149e-193	1.55186	0.577	0.241	5.63963e-189	10-1_IHC
Tctex1d2	2.69378e-193	1.22528	0.545	0.21	6.80799e-189	10-1_IHC
Akap8l	4.04842e-192	1.09068	0.647	0.277	1.02316e-187	10-1_IHC
Cops8	3.0566e-190	1.2966	0.525	0.202	7.72494e-186	10-1_IHC
Fbxo9	7.1374e-189	1.18546	0.565	0.225	1.80383e-184	10-1_IHC
Cntln	9.11979e-189	1.14521	0.589	0.241	2.30485e-184	10-1_IHC
Spred2	6.84755e-187	1.22681	0.568	0.229	1.73058e-182	10-1_IHC
Upp2	1.67356e-186	1.1863	0.528	0.2	4.22959e-182	10-1_IHC
St3gal5	3.02798e-185	0.798777	0.753	0.339	7.65261e-181	10-1_IHC
Cfap20	8.49403e-185	1.07613	0.643	0.279	2.1467e-180	10-1_IHC
Zranb2	8.028e-184	1.00968	0.771	0.396	2.02892e-179	10-1_IHC
Nup153	5.10243e-180	1.13273	0.525	0.203	1.28954e-175	10-1_IHC
Cct3	6.77084e-180	1.06555	0.641	0.279	1.71119e-175	10-1_IHC
App	1.1651e-179	0.751018	0.971	0.735	2.94456e-175	10-1_IHC
Atp5j	2.19012e-179	1.05976	0.915	0.656	5.5351e-175	10-1_IHC
Arglu1	2.83831e-179	0.967184	0.843	0.5	7.17325e-175	10-1_IHC
Ccdc186	1.01461e-178	1.06823	0.573	0.234	2.56422e-174	10-1_IHC
Sh3pxd2a	1.41285e-177	0.784255	0.525	0.192	3.5707e-173	10-1_IHC
Sec14l1	3.91873e-177	1.00003	0.596	0.245	9.90381e-173	10-1_IHC
Taf15	1.05001e-176	1.02543	0.673	0.31	2.65368e-172	10-1_IHC
Vcl	3.03817e-176	0.81947	0.677	0.3	7.67836e-172	10-1_IHC
mt-Atp6	1.09195e-175	0.552667	0.995	0.978	2.75968e-171	10-1_IHC
Atxn7l3b	1.58141e-175	0.934815	0.847	0.503	3.99671e-171	10-1_IHC
Cfdp1	3.9336e-174	1.03999	0.73	0.363	9.94138e-170	10-1_IHC
Lrig2	1.32813e-172	1.06153	0.504	0.191	3.35658e-168	10-1_IHC
Chchd10	1.3402e-172	0.631672	0.903	0.458	3.38709e-168	10-1_IHC
Mbd5	2.59366e-170	0.988325	0.818	0.485	6.55495e-166	10-1_IHC
Nfic	1.44686e-168	0.977509	0.762	0.391	3.65665e-164	10-1_IHC
Phf20l1	1.57354e-168	1.04946	0.768	0.418	3.9768e-164	10-1_IHC
Sertad2	4.13345e-168	1.22726	0.503	0.198	1.04465e-163	10-1_IHC
Ddx6	6.69404e-168	0.842981	0.862	0.556	1.69178e-163	10-1_IHC
Klhdc10	6.91248e-168	1.05382	0.595	0.259	1.74699e-163	10-1_IHC
Lman1	4.15087e-167	0.969436	0.706	0.341	1.04905e-162	10-1_IHC
Rnf149	5.29059e-167	0.727322	0.535	0.21	1.33709e-162	10-1_IHC
Anxa5	6.56134e-167	0.738758	0.825	0.51	1.65825e-162	10-1_IHC
Arl3	2.92244e-166	0.863335	0.668	0.292	7.38589e-162	10-1_IHC
Nudcd3	5.9562e-165	1.05025	0.671	0.324	1.50531e-160	10-1_IHC
Crim1	2.29804e-163	0.737405	0.695	0.313	5.80784e-159	10-1_IHC
Sf3b2	2.69209e-163	0.865859	0.852	0.52	6.80372e-159	10-1_IHC
Hipk3	7.28863e-163	0.981007	0.535	0.218	1.84206e-158	10-1_IHC
Ing1	2.34563e-162	1.12731	0.504	0.2	5.92811e-158	10-1_IHC
Zmiz1	4.56052e-162	0.907157	0.772	0.402	1.15258e-157	10-1_IHC
Zbtb38	1.35231e-161	1.17054	0.601	0.274	3.41769e-157	10-1_IHC
Safb	5.04851e-161	1.00143	0.606	0.271	1.27591e-156	10-1_IHC
Chd9	6.4868e-161	0.851605	0.826	0.463	1.63941e-156	10-1_IHC
Rrp1	5.58333e-160	1.0253	0.665	0.317	1.41108e-155	10-1_IHC
Ddx46	2.07999e-159	0.97565	0.653	0.302	5.25677e-155	10-1_IHC
Abhd17b	2.12827e-159	1.06224	0.629	0.294	5.37877e-155	10-1_IHC
Zfp704	1.59881e-158	1.23618	0.556	0.244	4.04068e-154	10-1_IHC
Scaf8	3.18937e-158	0.938091	0.644	0.3	8.0605e-154	10-1_IHC
Atf6	1.29893e-157	0.964542	0.601	0.268	3.28278e-153	10-1_IHC
Samm50	5.05459e-157	1.21985	0.505	0.208	1.27745e-152	10-1_IHC
Arhgap5	9.90901e-157	0.808341	0.784	0.4	2.5043e-152	10-1_IHC
Psip1	4.48268e-156	0.837725	0.782	0.41	1.13291e-151	10-1_IHC
Nek7	1.68689e-155	0.945	0.705	0.361	4.26328e-151	10-1_IHC
Stip1	4.0512e-155	1.10685	0.525	0.217	1.02386e-150	10-1_IHC
Pde4b	2.27366e-153	1.30299	0.831	0.62	5.74623e-149	10-1_IHC
Ptov1	8.16383e-152	0.929536	0.622	0.278	2.06325e-147	10-1_IHC
Ktn1	1.22021e-151	0.85937	0.835	0.484	3.08382e-147	10-1_IHC
Bicd1	3.62418e-151	0.51838	0.624	0.26	9.15938e-147	10-1_IHC
Rab11a	4.50312e-151	0.898667	0.713	0.363	1.13807e-146	10-1_IHC
Ybx1	4.50968e-151	0.705138	0.911	0.687	1.13973e-146	10-1_IHC
Nisch	4.97022e-151	0.916839	0.664	0.321	1.25612e-146	10-1_IHC
Cpd	8.39712e-151	0.812335	0.664	0.31	2.1222e-146	10-1_IHC
Mecp2	1.0213e-149	0.921435	0.651	0.309	2.58112e-145	10-1_IHC
Cct8	1.98477e-149	0.885601	0.755	0.387	5.0161e-145	10-1_IHC
1700020I14Rik	6.12462e-149	0.880458	0.681	0.336	1.54787e-144	10-1_IHC
Spop	9.9861e-149	0.78594	0.83	0.497	2.52379e-144	10-1_IHC
Sri	1.38454e-148	1.04222	0.784	0.459	3.49914e-144	10-1_IHC
1500011K16Rik	1.55307e-148	0.965298	0.593	0.261	3.92508e-144	10-1_IHC
Pafah1b2	3.26019e-148	0.926795	0.592	0.266	8.23949e-144	10-1_IHC
Hagh	1.03237e-147	1.00328	0.522	0.218	2.60911e-143	10-1_IHC
Ube2e2	5.62361e-147	0.654777	0.73	0.359	1.42126e-142	10-1_IHC
Kif16b	1.66941e-145	0.917711	0.601	0.273	4.21911e-141	10-1_IHC
Sacm1l	5.60543e-145	1.00187	0.595	0.276	1.41666e-140	10-1_IHC
Etnk1	1.62158e-144	0.827103	0.743	0.399	4.09821e-140	10-1_IHC
Zfp949	8.06264e-144	0.908347	0.504	0.206	2.03767e-139	10-1_IHC
Fkbp4	1.93007e-143	0.999359	0.556	0.241	4.87786e-139	10-1_IHC
Atp6v1b2	7.63796e-143	0.832333	0.591	0.264	1.93034e-138	10-1_IHC
Drg1	9.8757e-143	0.949187	0.583	0.265	2.49589e-138	10-1_IHC
Fut8	5.72421e-142	0.775213	0.654	0.318	1.44668e-137	10-1_IHC
Srp72	1.73675e-141	0.949071	0.583	0.264	4.38928e-137	10-1_IHC
Daam1	4.77756e-141	0.856105	0.539	0.228	1.20743e-136	10-1_IHC
Tnrc6c	7.90855e-141	0.828349	0.705	0.36	1.99873e-136	10-1_IHC
Pgam1	9.36879e-141	0.669137	0.839	0.481	2.36778e-136	10-1_IHC
Hdac2	2.79055e-140	0.976649	0.503	0.211	7.05256e-136	10-1_IHC
Ccni	1.02075e-136	0.874942	0.688	0.359	2.57975e-132	10-1_IHC
Alkbh5	1.28914e-135	0.974748	0.525	0.23	3.25804e-131	10-1_IHC
Cltb	1.8554e-133	0.847553	0.523	0.222	4.68916e-129	10-1_IHC
Fhit	7.09889e-133	0.862374	0.667	0.345	1.7941e-128	10-1_IHC
Pigp	1.27814e-132	0.798735	0.683	0.336	3.23024e-128	10-1_IHC
5031425E22Rik	2.48795e-132	0.805748	0.596	0.28	6.28779e-128	10-1_IHC
Trim33	2.68639e-132	0.827423	0.58	0.268	6.78932e-128	10-1_IHC
Bex3	4.36349e-132	0.783898	0.661	0.318	1.10278e-127	10-1_IHC
mt-Nd1	1.63469e-131	0.504879	0.989	0.912	4.13134e-127	10-1_IHC
Bmt2	1.7834e-131	0.7667	0.521	0.223	4.50719e-127	10-1_IHC
Sod1	3.30333e-130	0.820689	0.627	0.3	8.34849e-126	10-1_IHC
Pcmt1	1.99507e-129	0.931211	0.673	0.351	5.04214e-125	10-1_IHC
Tcf25	8.20882e-128	0.754513	0.773	0.437	2.07461e-123	10-1_IHC
Rsbn1	3.32027e-127	0.876042	0.538	0.245	8.39132e-123	10-1_IHC
Gabarapl2	4.37944e-127	0.809192	0.839	0.525	1.10682e-122	10-1_IHC
Tnrc6a	5.77407e-127	0.806328	0.596	0.283	1.45928e-122	10-1_IHC
mt-Nd4l	2.93192e-126	0.76059	0.883	0.576	7.40983e-122	10-1_IHC
Kif5b	5.7805e-126	0.746677	0.814	0.497	1.46091e-121	10-1_IHC
Prpf8	8.6342e-126	0.84261	0.571	0.266	2.18212e-121	10-1_IHC
Scaper	8.93108e-126	0.758787	0.68	0.352	2.25715e-121	10-1_IHC
Ift20	1.27623e-125	0.813391	0.69	0.353	3.22542e-121	10-1_IHC
Serpinb6a	2.68135e-123	0.802539	0.627	0.309	6.77657e-119	10-1_IHC
Por	9.26895e-123	0.688767	0.596	0.282	2.34254e-118	10-1_IHC
Ppm1h	1.38401e-122	0.550653	0.652	0.32	3.49781e-118	10-1_IHC
Sirt2	1.55672e-122	0.956333	0.515	0.238	3.93431e-118	10-1_IHC
Mrpl14	2.19999e-122	0.878626	0.683	0.36	5.56003e-118	10-1_IHC
Adipor1	2.58912e-122	0.687348	0.684	0.36	6.54349e-118	10-1_IHC
Smad7	6.28145e-122	0.782324	0.551	0.249	1.58751e-117	10-1_IHC
Zfp266	8.21631e-122	0.782005	0.526	0.235	2.07651e-117	10-1_IHC
Auts2	1.49607e-121	0.55169	0.915	0.557	3.78102e-117	10-1_IHC
Rfx7	2.27341e-121	0.730752	0.579	0.27	5.74559e-117	10-1_IHC
Wwc2	1.38807e-120	0.736721	0.576	0.269	3.50807e-116	10-1_IHC
Gsk3b	2.95168e-120	0.638736	0.875	0.59	7.45977e-116	10-1_IHC
Nub1	8.52845e-120	0.777849	0.557	0.259	2.1554e-115	10-1_IHC
Sys1	1.2042e-119	0.758634	0.675	0.347	3.04337e-115	10-1_IHC
Kdm1a	3.55862e-119	0.768073	0.614	0.3	8.9937e-115	10-1_IHC
Hypk	8.1557e-119	0.917541	0.622	0.315	2.06119e-114	10-1_IHC
Mphosph8	9.10785e-119	0.840183	0.533	0.246	2.30183e-114	10-1_IHC
Plekha5	5.15045e-118	0.701907	0.546	0.247	1.30167e-113	10-1_IHC
Mxi1	6.37915e-118	0.691109	0.606	0.292	1.6122e-113	10-1_IHC
Dnajb6	1.94924e-117	0.676729	0.829	0.524	4.92632e-113	10-1_IHC
Mia3	2.28263e-117	0.818508	0.576	0.279	5.76889e-113	10-1_IHC
Tmed4	1.29385e-116	0.726654	0.574	0.269	3.26994e-112	10-1_IHC
Snrnp27	3.22792e-115	0.770932	0.62	0.313	8.15793e-111	10-1_IHC
Gprasp1	2.80377e-114	0.752636	0.51	0.226	7.08596e-110	10-1_IHC
Ddt	4.54278e-114	0.84754	0.606	0.3	1.1481e-109	10-1_IHC
Iqgap2	1.2431e-113	0.702342	0.528	0.246	3.14169e-109	10-1_IHC
Mprip	1.32849e-113	0.653203	0.665	0.341	3.3575e-109	10-1_IHC
Stag2	1.63819e-113	0.710334	0.792	0.471	4.14019e-109	10-1_IHC
Zmym2	2.71189e-113	0.816136	0.551	0.267	6.85375e-109	10-1_IHC
Ptges3	1.24567e-112	0.693592	0.839	0.518	3.14818e-108	10-1_IHC
Pja2	1.67011e-112	0.686896	0.697	0.373	4.22086e-108	10-1_IHC
Ralgapa1	3.12573e-112	0.667922	0.751	0.445	7.89965e-108	10-1_IHC
Ubl3	3.2307e-112	0.645612	0.719	0.385	8.16494e-108	10-1_IHC
Pias2	6.2932e-112	0.801274	0.505	0.231	1.59048e-107	10-1_IHC
Prnp	2.56639e-111	0.535718	0.527	0.228	6.48603e-107	10-1_IHC
Rbbp6	5.43571e-111	0.693613	0.765	0.454	1.37377e-106	10-1_IHC
Eif5b	1.12189e-110	0.722667	0.679	0.365	2.83535e-106	10-1_IHC
Ik	6.10285e-110	0.776246	0.599	0.304	1.54237e-105	10-1_IHC
Tanc1	1.21649e-109	0.729614	0.523	0.239	3.07443e-105	10-1_IHC
Tm2d1	1.81573e-109	0.784333	0.616	0.312	4.5889e-105	10-1_IHC
Ypel3	1.95583e-109	0.663058	0.811	0.491	4.94296e-105	10-1_IHC
Cir1	4.32724e-109	0.686907	0.579	0.283	1.09362e-104	10-1_IHC
mt-Nd5	9.95375e-109	0.569794	0.943	0.724	2.51561e-104	10-1_IHC
Chrac1	1.10796e-107	0.798698	0.555	0.271	2.80014e-103	10-1_IHC
Pip4k2a	1.23093e-107	0.54853	0.595	0.285	3.11092e-103	10-1_IHC
Eea1	2.29543e-107	0.745681	0.594	0.3	5.80125e-103	10-1_IHC
Mrps33	2.51724e-107	0.819996	0.708	0.398	6.36181e-103	10-1_IHC
Kdm5b	6.06705e-107	0.683679	0.538	0.253	1.53332e-102	10-1_IHC
Cped1	1.40674e-106	0.56296	0.72	0.387	3.55525e-102	10-1_IHC
Spire1	3.00012e-106	0.532328	0.529	0.237	7.58221e-102	10-1_IHC
Ap1g1	4.76879e-106	0.755126	0.559	0.274	1.20522e-101	10-1_IHC
Tomm7	5.75314e-106	0.866294	0.84	0.572	1.45399e-101	10-1_IHC
Tspan3	6.76259e-106	0.602284	0.797	0.445	1.70911e-101	10-1_IHC
Mtpn	2.02125e-105	0.708159	0.688	0.383	5.10831e-101	10-1_IHC
Hipk2	4.32009e-105	0.624065	0.601	0.299	1.09182e-100	10-1_IHC
Gkap1	9.72299e-104	0.669278	0.526	0.246	2.45729e-99	10-1_IHC
Actr10	2.93136e-103	0.766887	0.611	0.319	7.40843e-99	10-1_IHC
Tsn	4.51762e-103	0.663285	0.766	0.446	1.14174e-98	10-1_IHC
Dhx9	6.97706e-103	0.684347	0.604	0.306	1.76331e-98	10-1_IHC
Asap1	8.83605e-103	0.620823	0.806	0.492	2.23313e-98	10-1_IHC
Ash1l	1.54794e-102	0.65889	0.781	0.487	3.91211e-98	10-1_IHC
Rlf	1.87697e-102	0.665849	0.601	0.306	4.74368e-98	10-1_IHC
Nsrp1	3.59843e-101	0.711907	0.53	0.258	9.09432e-97	10-1_IHC
Senp7	1.51707e-100	0.632528	0.626	0.327	3.83409e-96	10-1_IHC
Nedd4l	1.264e-99	0.730974	0.57	0.293	3.19451e-95	10-1_IHC
Hnrnph1	1.71471e-99	0.609197	0.777	0.478	4.33358e-95	10-1_IHC
Psmd6	1.15531e-98	0.920623	0.502	0.246	2.9198e-94	10-1_IHC
Lsm7	1.54097e-98	0.682424	0.561	0.273	3.89449e-94	10-1_IHC
Hectd1	4.34592e-98	0.652371	0.73	0.43	1.09835e-93	10-1_IHC
Atpif1	1.19773e-97	0.587778	0.837	0.533	3.02703e-93	10-1_IHC
Sfr1	3.66032e-97	0.665542	0.754	0.447	9.25073e-93	10-1_IHC
Sec11a	4.96524e-97	0.737118	0.697	0.409	1.25487e-92	10-1_IHC
Bclaf1	1.27268e-96	0.623151	0.746	0.446	3.21644e-92	10-1_IHC
Cltc	6.64458e-96	0.572643	0.795	0.492	1.67928e-91	10-1_IHC
Dis3l2	1.81369e-95	0.674731	0.553	0.275	4.58373e-91	10-1_IHC
Dad1	1.64247e-94	0.680372	0.808	0.498	4.15101e-90	10-1_IHC
Akt2	1.7211e-94	0.716201	0.509	0.248	4.34974e-90	10-1_IHC
Bptf	4.16534e-93	0.554519	0.722	0.419	1.05271e-88	10-1_IHC
Psmc1	6.05918e-93	0.729017	0.528	0.262	1.53134e-88	10-1_IHC
Atp6v1d	1.23267e-92	0.593511	0.661	0.357	3.11533e-88	10-1_IHC
Zfp644	1.67802e-92	0.599434	0.636	0.345	4.24086e-88	10-1_IHC
Btbd1	1.95605e-92	0.626226	0.614	0.326	4.94352e-88	10-1_IHC
BC031181	3.25439e-92	0.690963	0.71	0.415	8.22481e-88	10-1_IHC
Amfr	3.96115e-92	0.670653	0.538	0.271	1.0011e-87	10-1_IHC
Rab6a	2.07549e-91	0.612785	0.704	0.41	5.24539e-87	10-1_IHC
Clock	4.28972e-91	0.616828	0.542	0.27	1.08414e-86	10-1_IHC
Trappc9	6.98192e-91	0.565225	0.589	0.305	1.76454e-86	10-1_IHC
Bcas2	1.3224e-90	0.663757	0.703	0.395	3.34211e-86	10-1_IHC
Ncoa1	9.72967e-90	0.545105	0.72	0.419	2.45898e-85	10-1_IHC
Brwd1	1.1939e-89	0.629993	0.525	0.261	3.01734e-85	10-1_IHC
Mbd2	1.75459e-89	0.650932	0.67	0.383	4.43436e-85	10-1_IHC
Eprs	6.42992e-89	0.610972	0.591	0.306	1.62503e-84	10-1_IHC
Asxl2	1.19224e-88	0.608184	0.581	0.304	3.01314e-84	10-1_IHC
Hspa4	2.25185e-88	0.593775	0.738	0.433	5.6911e-84	10-1_IHC
Fam208a	3.81152e-88	0.535808	0.584	0.301	9.63286e-84	10-1_IHC
Mrpl23	6.7308e-88	0.700897	0.626	0.343	1.70107e-83	10-1_IHC
Immp1l	1.04082e-86	0.642153	0.525	0.266	2.63047e-82	10-1_IHC
Snu13	1.33778e-86	0.539111	0.751	0.441	3.38096e-82	10-1_IHC
Galnt7	3.80299e-85	0.584672	0.54	0.275	9.61129e-81	10-1_IHC
Smg7	3.93542e-85	0.541334	0.561	0.291	9.94598e-81	10-1_IHC
Ddrgk1	1.04306e-84	0.60833	0.63	0.345	2.63613e-80	10-1_IHC
Wbp11	2.09698e-84	0.638141	0.578	0.306	5.2997e-80	10-1_IHC
Wasl	2.75337e-84	0.613172	0.573	0.301	6.95859e-80	10-1_IHC
Ndfip1	1.13829e-83	0.525973	0.738	0.434	2.8768e-79	10-1_IHC
Tecr	4.35699e-83	0.595203	0.767	0.458	1.10114e-78	10-1_IHC
Fars2	4.95176e-82	0.612614	0.572	0.311	1.25146e-77	10-1_IHC
Ubald2	2.77615e-81	0.569901	0.532	0.271	7.01617e-77	10-1_IHC
Ndufv3	4.55987e-81	0.610886	0.692	0.403	1.15242e-76	10-1_IHC
Matr3	7.88604e-81	0.513202	0.73	0.43	1.99304e-76	10-1_IHC
Rbm27	2.40678e-80	0.564297	0.501	0.251	6.08266e-76	10-1_IHC
Atrnl1	3.72974e-80	0.504631	0.682	0.393	9.42618e-76	10-1_IHC
Cdc73	8.91133e-80	0.650385	0.503	0.258	2.25216e-75	10-1_IHC
Brd8	6.01112e-78	0.571582	0.553	0.292	1.51919e-73	10-1_IHC
Txndc15	4.45193e-77	0.527043	0.577	0.304	1.12514e-72	10-1_IHC
Dpy30	2.3003e-76	0.639186	0.552	0.293	5.81356e-72	10-1_IHC
Zc3h13	1.9934e-75	0.526373	0.563	0.306	5.03792e-71	10-1_IHC
Cox17	5.31786e-75	0.617523	0.681	0.4	1.34398e-70	10-1_IHC
Trappc2l	5.5488e-75	0.694975	0.547	0.299	1.40235e-70	10-1_IHC
Zcrb1	6.53062e-75	0.506939	0.671	0.384	1.65048e-70	10-1_IHC
Rprd2	7.3037e-75	0.554254	0.508	0.265	1.84586e-70	10-1_IHC
Cdc40	4.60594e-73	0.57286	0.574	0.317	1.16406e-68	10-1_IHC
Arid1a	5.34751e-73	0.502165	0.632	0.359	1.35148e-68	10-1_IHC
Trim44	1.63478e-72	0.541786	0.572	0.315	4.13158e-68	10-1_IHC
Srp19	3.6019e-72	0.543548	0.554	0.299	9.10307e-68	10-1_IHC
Vapa	2.83822e-71	0.536192	0.829	0.553	7.17303e-67	10-1_IHC
S100a1	3.74408e-71	0.584991	0.716	0.488	9.46241e-67	10-1_IHC
Acbd6	9.38487e-70	0.620784	0.515	0.281	2.37184e-65	10-1_IHC
BC005624	9.69936e-70	0.54616	0.542	0.297	2.45132e-65	10-1_IHC
Cct4	1.07633e-69	0.501969	0.658	0.379	2.7202e-65	10-1_IHC
Nme1	1.02254e-68	0.577809	0.643	0.378	2.58425e-64	10-1_IHC
Arl6ip5	4.19108e-68	0.586497	0.662	0.406	1.05921e-63	10-1_IHC
Cisd1	4.61092e-68	0.519301	0.561	0.303	1.16532e-63	10-1_IHC
Sik2	2.17418e-67	0.558117	0.506	0.276	5.49481e-63	10-1_IHC
Rex1bd	3.12252e-67	0.566406	0.585	0.331	7.89155e-63	10-1_IHC
Trip11	4.71544e-67	0.531714	0.596	0.345	1.19173e-62	10-1_IHC
Ppp4r2	5.35839e-67	0.501483	0.511	0.274	1.35423e-62	10-1_IHC
Ddx42	5.94631e-67	0.521802	0.531	0.29	1.50281e-62	10-1_IHC
Zranb1	8.20427e-67	0.520125	0.522	0.284	2.07346e-62	10-1_IHC
Supt6	2.81887e-66	0.547246	0.526	0.29	7.12413e-62	10-1_IHC
Rpn1	6.75295e-66	0.552993	0.548	0.305	1.70667e-61	10-1_IHC
Ier3ip1	1.11257e-65	0.537224	0.567	0.322	2.8118e-61	10-1_IHC
Bola3	1.7182e-65	0.507712	0.529	0.288	4.3424e-61	10-1_IHC
Vps28	8.21507e-65	0.549167	0.585	0.336	2.0762e-60	10-1_IHC
Srpk2	1.47984e-64	0.515024	0.657	0.406	3.73999e-60	10-1_IHC
Timm8b	1.90666e-64	0.548339	0.613	0.355	4.81871e-60	10-1_IHC
Atp6v0e	3.33517e-63	0.544592	0.872	0.643	8.42899e-59	10-1_IHC
Ndufaf8	1.49684e-62	0.517832	0.541	0.306	3.78297e-58	10-1_IHC
Pdcd5	4.02465e-61	0.514074	0.634	0.383	1.01715e-56	10-1_IHC
Ndufa2	1.24473e-57	0.509132	0.801	0.539	3.14581e-53	10-1_IHC
Sra1	2.99621e-57	0.501959	0.508	0.284	7.57231e-53	10-1_IHC
Atp8a1	7.2377e-42	0.662222	0.538	0.368	1.82918e-37	10-1_IHC
Epcam	0	3.97942	0.923	0.07	0	11-1_Deiters
Cnmd	0	3.6537	0.88	0.046	0	11-1_Deiters
Srgap1	0	5.3478	0.894	0.07	0	11-1_Deiters
Prss36	0	6.13284	0.856	0.037	0	11-1_Deiters
Fbxo2	0	5.2099	0.983	0.181	0	11-1_Deiters
Tdrd12	0	7.43197	0.812	0.013	0	11-1_Deiters
Tmod1	0	4.36993	0.954	0.174	0	11-1_Deiters
Fam107a	0	4.64951	0.846	0.074	0	11-1_Deiters
Cldn9	0	4.54803	0.824	0.053	0	11-1_Deiters
Epyc	0	5.38005	0.796	0.034	0	11-1_Deiters
Tspan8	0	4.83733	0.777	0.051	0	11-1_Deiters
Bdh2	0	4.31384	0.806	0.081	0	11-1_Deiters
Ceacam16	0	8.73521	0.74	0.018	0	11-1_Deiters
Bmp6	0	4.82008	0.741	0.029	0	11-1_Deiters
Kcnj16	0	5.5551	0.727	0.023	0	11-1_Deiters
Nr2f1	0	3.71223	0.848	0.144	0	11-1_Deiters
Ces1d	0	4.78563	0.725	0.028	0	11-1_Deiters
Cldn3	0	4.4356	0.729	0.039	0	11-1_Deiters
Grb14	0	2.84493	0.886	0.222	0	11-1_Deiters
Hebp2	0	4.36912	0.747	0.085	0	11-1_Deiters
Enah	0	3.00985	0.904	0.243	0	11-1_Deiters
Veph1	0	3.7518	0.718	0.068	0	11-1_Deiters
Spint2	0	2.69932	0.9	0.255	0	11-1_Deiters
Gata3	0	5.01932	0.687	0.047	0	11-1_Deiters
Chst9	0	3.85758	0.683	0.05	0	11-1_Deiters
Tgfb2	0	3.13948	0.798	0.166	0	11-1_Deiters
Mal	0	2.15236	0.725	0.095	0	11-1_Deiters
Fxyd6	0	2.61716	0.814	0.186	0	11-1_Deiters
Gm38604	0	4.0345	0.706	0.082	0	11-1_Deiters
Eya4	0	2.68298	0.893	0.27	0	11-1_Deiters
Rflnb	0	3.15613	0.759	0.137	0	11-1_Deiters
Adamtsl1	0	3.22899	0.756	0.136	0	11-1_Deiters
Slc44a3	0	4.07627	0.669	0.05	0	11-1_Deiters
Gna14	0	4.44953	0.663	0.047	0	11-1_Deiters
Efhd1	0	4.06468	0.689	0.086	0	11-1_Deiters
Dpysl2	0	3.40545	0.868	0.265	0	11-1_Deiters
Krt19	0	6.68964	0.609	0.008	0	11-1_Deiters
Wfdc2	0	3.21505	0.674	0.076	0	11-1_Deiters
Tm4sf1	0	2.02274	0.784	0.189	0	11-1_Deiters
Sorl1	0	2.2617	0.813	0.218	0	11-1_Deiters
Pcdh15	0	2.403	0.693	0.1	0	11-1_Deiters
Galm	0	3.80415	0.688	0.095	0	11-1_Deiters
Odc1	0	3.57507	0.899	0.316	0	11-1_Deiters
Aox2	0	6.72976	0.596	0.02	0	11-1_Deiters
Bcam	0	4.09449	0.633	0.058	0	11-1_Deiters
Map1b	0	3.22528	0.714	0.154	0	11-1_Deiters
Ank3	0	2.11813	0.68	0.122	0	11-1_Deiters
Enho	0	2.44257	0.808	0.251	0	11-1_Deiters
Plekhb1	0	2.58059	0.73	0.178	0	11-1_Deiters
Cldn14	0	5.37655	0.577	0.025	0	11-1_Deiters
CT025619.1	0	2.38799	0.827	0.276	0	11-1_Deiters
Mpzl2	0	2.13801	0.736	0.186	0	11-1_Deiters
Syne2	0	2.85273	0.818	0.271	0	11-1_Deiters
Gas2	0	2.51624	0.669	0.126	0	11-1_Deiters
Clu	0	1.99838	0.811	0.274	0	11-1_Deiters
Fam213a	0	2.99593	0.823	0.288	0	11-1_Deiters
Cldn7	0	3.81822	0.575	0.041	0	11-1_Deiters
Plcd3	0	3.12218	0.634	0.103	0	11-1_Deiters
Nat8l	0	5.02771	0.555	0.026	0	11-1_Deiters
Muc15	0	4.58008	0.555	0.028	0	11-1_Deiters
Pla2g7	0	2.32923	0.756	0.23	0	11-1_Deiters
Cystm1	0	1.84714	0.841	0.317	0	11-1_Deiters
Tmem117	0	2.65762	0.695	0.171	0	11-1_Deiters
Gas1	0	2.36461	0.699	0.178	0	11-1_Deiters
Epb41l4a	0	3.95582	0.574	0.057	0	11-1_Deiters
Trpm3	0	1.77693	0.953	0.436	0	11-1_Deiters
Tspan12	0	4.13693	0.556	0.04	0	11-1_Deiters
Plxdc2	0	2.25765	0.908	0.395	0	11-1_Deiters
Kirrel3	0	3.43621	0.581	0.07	0	11-1_Deiters
Acss3	0	2.47756	0.664	0.159	0	11-1_Deiters
Gpx2	0	5.82887	0.539	0.035	0	11-1_Deiters
Fbxo32	0	3.19782	0.627	0.124	0	11-1_Deiters
Itih5	0	1.16585	0.831	0.329	0	11-1_Deiters
Lum	0	2.52129	0.565	0.064	0	11-1_Deiters
Sobp	0	2.50166	0.708	0.208	0	11-1_Deiters
Gm16136	0	5.55834	0.517	0.017	0	11-1_Deiters
Ptprf	0	2.64213	0.627	0.129	0	11-1_Deiters
Zmynd12	0	5.52345	0.519	0.023	0	11-1_Deiters
Map4k3	0	2.55688	0.789	0.295	0	11-1_Deiters
S100a1	0	4.38209	0.975	0.481	0	11-1_Deiters
Il17re	0	4.65441	0.521	0.027	0	11-1_Deiters
Sox9	0	1.95174	0.679	0.188	0	11-1_Deiters
Sdc4	0	2.54298	0.932	0.444	0	11-1_Deiters
Zhx3	0	2.57654	0.687	0.201	0	11-1_Deiters
9530077C05Rik	0	3.4356	0.595	0.11	0	11-1_Deiters
Rgs6	0	1.878	0.747	0.262	0	11-1_Deiters
Gdpd5	0	3.34337	0.557	0.074	0	11-1_Deiters
Marcksl1	0	2.19475	0.732	0.249	0	11-1_Deiters
Pls1	0	3.05833	0.527	0.047	0	11-1_Deiters
Padi2	0	3.51004	0.577	0.097	0	11-1_Deiters
Nfix	0	1.84721	0.794	0.317	0	11-1_Deiters
Gjb2	0	1.40457	0.711	0.234	0	11-1_Deiters
Acsl3	0	1.84756	0.829	0.353	0	11-1_Deiters
Dip2c	0	2.53713	0.835	0.361	0	11-1_Deiters
Cnn3	0	2.08271	0.839	0.366	0	11-1_Deiters
Sulf1	0	1.64645	0.671	0.2	0	11-1_Deiters
B4galt4	0	3.76626	0.546	0.075	0	11-1_Deiters
Igfbp5	0	0.648086	0.851	0.385	0	11-1_Deiters
Anxa2	0	1.84275	0.858	0.392	0	11-1_Deiters
Sox10	0	1.62679	0.641	0.176	0	11-1_Deiters
Car13	0	2.82519	0.571	0.112	0	11-1_Deiters
Dapk1	0	2.57484	0.597	0.138	0	11-1_Deiters
Mctp1	0	1.81476	0.625	0.167	0	11-1_Deiters
Aldh1a1	0	1.98562	0.569	0.111	0	11-1_Deiters
Nalcn	0	2.08047	0.686	0.229	0	11-1_Deiters
Six1	0	2.16932	0.616	0.16	0	11-1_Deiters
Irx3	0	1.32366	0.681	0.227	0	11-1_Deiters
Cobl	0	4.41227	0.52	0.067	0	11-1_Deiters
Gm26551	0	2.9344	0.588	0.136	0	11-1_Deiters
Nebl	0	1.93873	0.794	0.344	0	11-1_Deiters
Gm1673	0	3.02374	0.553	0.104	0	11-1_Deiters
S100a13	0	3.92008	0.887	0.441	0	11-1_Deiters
Skp1a	0	4.66793	0.987	0.541	0	11-1_Deiters
Sirt2	0	2.44742	0.677	0.233	0	11-1_Deiters
Fbxo44	0	3.17486	0.527	0.083	0	11-1_Deiters
Calml4	0	2.88033	0.532	0.089	0	11-1_Deiters
Kifc3	0	3.49304	0.537	0.095	0	11-1_Deiters
Sox5	0	1.41643	0.693	0.251	0	11-1_Deiters
Nfib	0	1.90487	0.872	0.434	0	11-1_Deiters
Efnb2	0	2.9351	0.508	0.07	0	11-1_Deiters
Irx5	0	1.10658	0.657	0.22	0	11-1_Deiters
Epha7	0	2.30636	0.623	0.188	0	11-1_Deiters
Eya1	0	1.79227	0.744	0.311	0	11-1_Deiters
Ntn4	0	2.23376	0.561	0.129	0	11-1_Deiters
Pkp4	0	2.12416	0.672	0.242	0	11-1_Deiters
A830082K12Rik	0	2.82829	0.509	0.081	0	11-1_Deiters
Sms	0	1.97477	0.699	0.271	0	11-1_Deiters
Por	0	1.99384	0.706	0.278	0	11-1_Deiters
Alad	0	1.63554	0.65	0.225	0	11-1_Deiters
Actn4	0	2.17622	0.791	0.366	0	11-1_Deiters
Lima1	0	2.21234	0.718	0.293	0	11-1_Deiters
Il1rapl1	0	3.38245	0.519	0.1	0	11-1_Deiters
Mgll	0	2.14837	0.614	0.195	0	11-1_Deiters
Sgk1	0	1.58604	0.62	0.201	0	11-1_Deiters
Myo1d	0	2.36043	0.51	0.094	0	11-1_Deiters
Twf1	0	2.39124	0.609	0.195	0	11-1_Deiters
Metap1d	0	2.57843	0.571	0.159	0	11-1_Deiters
Stxbp6	0	1.93492	0.563	0.151	0	11-1_Deiters
Fam69a	0	1.78613	0.679	0.27	0	11-1_Deiters
2210408I21Rik	0	2.57933	0.592	0.187	0	11-1_Deiters
Manba	0	2.93833	0.522	0.118	0	11-1_Deiters
Farp1	0	2.32251	0.555	0.151	0	11-1_Deiters
Mien1	0	2.14143	0.686	0.283	0	11-1_Deiters
Cd9	0	1.57661	0.929	0.526	0	11-1_Deiters
Cdk19	0	1.69288	0.773	0.37	0	11-1_Deiters
Col11a1	0	2.19408	0.514	0.113	0	11-1_Deiters
Arhgap42	0	2.77156	0.54	0.139	0	11-1_Deiters
Id1	0	0.980174	0.674	0.274	0	11-1_Deiters
Sdk1	0	2.5603	0.603	0.204	0	11-1_Deiters
Rhou	0	1.79403	0.59	0.191	0	11-1_Deiters
Adipor2	0	2.10125	0.757	0.359	0	11-1_Deiters
Ctnna1	0	1.70513	0.772	0.374	0	11-1_Deiters
Itpk1	0	2.58282	0.515	0.119	0	11-1_Deiters
Carmil1	0	2.12824	0.562	0.167	0	11-1_Deiters
Fermt2	0	1.52679	0.7	0.308	0	11-1_Deiters
Dynll2	0	2.03739	0.718	0.328	0	11-1_Deiters
Tox	0	1.65587	0.538	0.151	0	11-1_Deiters
Nedd4l	0	1.91842	0.674	0.289	0	11-1_Deiters
Sipa1l1	0	1.94634	0.82	0.437	0	11-1_Deiters
Cept1	0	2.00898	0.621	0.241	0	11-1_Deiters
Mtf2	0	2.38396	0.608	0.228	0	11-1_Deiters
Pbx1	0	1.62875	0.887	0.508	0	11-1_Deiters
Epb41	0	1.48329	0.73	0.354	0	11-1_Deiters
Slc44a2	0	2.55904	0.509	0.134	0	11-1_Deiters
Ndrg2	0	2.19722	0.53	0.157	0	11-1_Deiters
Zfp462	0	1.838	0.604	0.234	0	11-1_Deiters
Sntb1	0	1.6948	0.536	0.168	0	11-1_Deiters
Myo10	0	1.68181	0.536	0.172	0	11-1_Deiters
Emb	0	1.71876	0.603	0.245	0	11-1_Deiters
Tmem64	0	2.37563	0.502	0.145	0	11-1_Deiters
Prdx6	0	1.74674	0.825	0.468	0	11-1_Deiters
Dbi	0	3.15296	0.951	0.595	0	11-1_Deiters
Slc9a3r1	0	1.97966	0.538	0.183	0	11-1_Deiters
Bzw1	0	1.87005	0.832	0.477	0	11-1_Deiters
Ctnnd1	0	2.11658	0.518	0.163	0	11-1_Deiters
Cyb5r3	0	1.90761	0.536	0.182	0	11-1_Deiters
Pebp1	0	2.12135	0.88	0.526	0	11-1_Deiters
Scd1	0	2.5178	0.558	0.205	0	11-1_Deiters
Gab1	0	1.79966	0.563	0.212	0	11-1_Deiters
2810474O19Rik	0	2.27774	0.685	0.336	0	11-1_Deiters
Dstn	0	1.26856	0.813	0.473	0	11-1_Deiters
Arap2	0	1.73051	0.527	0.188	0	11-1_Deiters
Rab21	0	1.64685	0.812	0.474	0	11-1_Deiters
Pde4b	0	2.55812	0.95	0.616	0	11-1_Deiters
Rora	0	1.50156	0.945	0.614	0	11-1_Deiters
Papss1	0	1.77168	0.541	0.211	0	11-1_Deiters
Ldlrad3	0	2.1587	0.505	0.184	0	11-1_Deiters
Zfp521	0	2.07803	0.503	0.186	0	11-1_Deiters
Fam172a	0	1.80945	0.819	0.515	0	11-1_Deiters
Selenow	0	1.61187	0.891	0.599	0	11-1_Deiters
Ptp4a2	0	1.58587	0.773	0.492	0	11-1_Deiters
App	0	1.55634	0.959	0.734	0	11-1_Deiters
Zbtb20	0	1.25737	0.993	0.869	0	11-1_Deiters
Gnas	5.91559e-307	0.864713	0.947	0.837	1.49505e-302	11-1_Deiters
Dpyd	3.71014e-296	1.41911	0.661	0.286	9.37664e-292	11-1_Deiters
Gpatch8	5.66743e-290	1.56653	0.795	0.497	1.43233e-285	11-1_Deiters
Mtus1	2.66285e-282	1.46418	0.621	0.271	6.72983e-278	11-1_Deiters
Chmp2b	3.63574e-281	1.75922	0.53	0.219	9.1886e-277	11-1_Deiters
Setbp1	7.57871e-281	1.27554	0.757	0.39	1.91537e-276	11-1_Deiters
Capg	8.33044e-281	1.44967	0.5	0.178	2.10535e-276	11-1_Deiters
Calm2	3.57988e-279	0.996521	0.918	0.786	9.04742e-275	11-1_Deiters
Camk2d	1.01669e-278	1.13061	0.825	0.49	2.56947e-274	11-1_Deiters
Wls	1.10039e-278	1.41904	0.744	0.423	2.78101e-274	11-1_Deiters
Itpr1	4.53103e-278	1.57986	0.66	0.316	1.14513e-273	11-1_Deiters
Pde6d	1.18571e-277	2.04919	0.535	0.237	2.99665e-273	11-1_Deiters
Phyh	3.06071e-276	1.85179	0.55	0.236	7.73532e-272	11-1_Deiters
Lrba	3.42663e-273	1.36544	0.708	0.372	8.66012e-269	11-1_Deiters
Thrb	6.71813e-273	1.49578	0.563	0.227	1.69787e-268	11-1_Deiters
Oat	1.80852e-270	1.44194	0.75	0.424	4.57067e-266	11-1_Deiters
Tob1	1.18067e-269	1.71351	0.585	0.263	2.98392e-265	11-1_Deiters
Zhx2	9.69815e-266	1.59656	0.524	0.209	2.45101e-261	11-1_Deiters
Prkca	5.39524e-265	1.12762	0.718	0.34	1.36354e-260	11-1_Deiters
Bcl2	1.96416e-262	1.17768	0.539	0.215	4.96402e-258	11-1_Deiters
Ablim1	5.26324e-262	1.24292	0.546	0.215	1.33018e-257	11-1_Deiters
Ybx3	2.27831e-259	1.26768	0.679	0.339	5.75797e-255	11-1_Deiters
Kif5b	2.34534e-259	1.52385	0.758	0.496	5.92737e-255	11-1_Deiters
Morf4l1	6.35218e-252	0.868584	0.908	0.773	1.60539e-247	11-1_Deiters
Myo1e	1.56521e-249	1.09283	0.579	0.238	3.95575e-245	11-1_Deiters
Sox6	3.95946e-249	0.936704	0.602	0.244	1.00067e-244	11-1_Deiters
Chpt1	3.37788e-247	1.2018	0.724	0.377	8.53692e-243	11-1_Deiters
Msi2	6.44696e-246	1.19233	0.83	0.543	1.62934e-241	11-1_Deiters
Fut8	2.93361e-244	1.37231	0.641	0.316	7.41411e-240	11-1_Deiters
Hadh	3.0561e-244	1.56462	0.503	0.206	7.72367e-240	11-1_Deiters
Tmem59	4.91394e-244	1.01422	0.875	0.674	1.2419e-239	11-1_Deiters
Trp53inp1	1.18212e-243	1.78151	0.546	0.24	2.98757e-239	11-1_Deiters
Pacs1	9.05962e-241	1.51488	0.527	0.225	2.28964e-236	11-1_Deiters
Hmgn3	8.32213e-240	1.34657	0.575	0.255	2.10325e-235	11-1_Deiters
Atp6v0e	3.88469e-239	1.19302	0.843	0.642	9.81778e-235	11-1_Deiters
Dynlt3	1.09523e-238	1.4648	0.596	0.29	2.76797e-234	11-1_Deiters
Tmcc3	9.673e-235	1.11177	0.614	0.281	2.44466e-230	11-1_Deiters
Clstn1	1.57341e-233	1.37413	0.531	0.224	3.97647e-229	11-1_Deiters
Cryab	5.4477e-228	0.858184	0.743	0.356	1.3768e-223	11-1_Deiters
Crip2	2.59541e-224	2.26935	0.533	0.26	6.55937e-220	11-1_Deiters
Ccni	2.28094e-220	1.3013	0.651	0.358	5.76463e-216	11-1_Deiters
Cab39l	5.61662e-220	1.25271	0.611	0.304	1.41949e-215	11-1_Deiters
St3gal5	3.51732e-219	0.943218	0.694	0.338	8.88932e-215	11-1_Deiters
Srpr	8.75504e-217	1.33274	0.688	0.403	2.21266e-212	11-1_Deiters
Mtss1	1.45837e-209	1.18985	0.583	0.27	3.68573e-205	11-1_Deiters
Ncoa1	5.54054e-207	1.23499	0.708	0.418	1.40026e-202	11-1_Deiters
Sugt1	3.01582e-206	1.31953	0.639	0.349	7.62188e-202	11-1_Deiters
Npepps	6.91568e-205	1.40411	0.637	0.361	1.7478e-200	11-1_Deiters
Prdx2	7.05378e-204	0.889209	0.793	0.525	1.7827e-199	11-1_Deiters
Pdia4	1.06218e-203	1.29185	0.585	0.292	2.68444e-199	11-1_Deiters
Auts2	9.36494e-201	1.03822	0.89	0.555	2.3668e-196	11-1_Deiters
Slc25a4	5.90444e-200	0.790578	0.908	0.667	1.49223e-195	11-1_Deiters
Tspan3	3.09871e-196	1.02789	0.752	0.444	7.83137e-192	11-1_Deiters
Cpeb4	1.26042e-195	1.28543	0.61	0.316	3.18545e-191	11-1_Deiters
Actg1	1.51994e-195	0.848454	0.937	0.853	3.84135e-191	11-1_Deiters
Slc9a9	1.38507e-194	1.12653	0.502	0.215	3.5005e-190	11-1_Deiters
Fus	1.96869e-192	1.0639	0.829	0.621	4.97548e-188	11-1_Deiters
Sept11	2.62319e-192	1.17103	0.545	0.253	6.62959e-188	11-1_Deiters
Cdkn1b	8.20941e-190	1.41725	0.618	0.356	2.07476e-185	11-1_Deiters
Asap1	9.09376e-188	1.1097	0.754	0.491	2.29827e-183	11-1_Deiters
9530026P05Rik	9.87172e-185	1.05021	0.5	0.216	2.49488e-180	11-1_Deiters
Ralgapa2	1.26243e-181	1.29063	0.563	0.286	3.19055e-177	11-1_Deiters
Tulp4	5.5528e-181	1.16075	0.547	0.262	1.40336e-176	11-1_Deiters
Gng5	2.36736e-179	0.847516	0.882	0.779	5.98302e-175	11-1_Deiters
Scd2	3.76649e-178	0.694448	0.722	0.403	9.51904e-174	11-1_Deiters
Glmp	3.72825e-177	1.31839	0.527	0.257	9.4224e-173	11-1_Deiters
Zfhx3	6.27873e-175	0.897068	0.717	0.414	1.58682e-170	11-1_Deiters
Ifi27	1.69371e-172	0.836326	0.801	0.527	4.28052e-168	11-1_Deiters
Mxi1	5.31083e-170	1.26412	0.554	0.291	1.34221e-165	11-1_Deiters
Cirbp	6.11315e-170	0.957341	0.75	0.495	1.54498e-165	11-1_Deiters
Cers2	1.3045e-169	1.38932	0.557	0.3	3.29685e-165	11-1_Deiters
Aes	2.49504e-168	0.873995	0.826	0.617	6.30572e-164	11-1_Deiters
Cyb5a	1.68462e-167	0.955907	0.767	0.532	4.25755e-163	11-1_Deiters
Itm2b	2.88836e-165	0.696331	0.975	0.934	7.29975e-161	11-1_Deiters
Gjb6	3.1319e-163	0.592786	0.607	0.271	7.91524e-159	11-1_Deiters
Acsl1	1.33526e-161	1.15086	0.539	0.274	3.37459e-157	11-1_Deiters
Lamp1	1.72779e-160	0.727168	0.878	0.651	4.36665e-156	11-1_Deiters
Map1lc3a	2.53515e-159	1.1401	0.648	0.381	6.40708e-155	11-1_Deiters
Rcn2	1.10189e-158	1.0882	0.602	0.338	2.78481e-154	11-1_Deiters
Mcc	1.04227e-157	0.844346	0.527	0.239	2.63413e-153	11-1_Deiters
Igf1r	1.44228e-157	0.875531	0.737	0.458	3.64507e-153	11-1_Deiters
Etv6	4.83952e-157	1.18636	0.625	0.377	1.22309e-152	11-1_Deiters
Kif13b	6.87935e-157	1.22617	0.556	0.299	1.73862e-152	11-1_Deiters
Arhgap21	9.43742e-157	1.20868	0.532	0.273	2.38512e-152	11-1_Deiters
Maml3	1.34514e-155	0.986947	0.709	0.427	3.39958e-151	11-1_Deiters
Pgrmc1	4.62859e-154	0.863906	0.67	0.389	1.16978e-149	11-1_Deiters
Strbp	6.87182e-154	0.834716	0.788	0.524	1.73672e-149	11-1_Deiters
Cdc14a	1.12126e-153	1.22612	0.512	0.261	2.83375e-149	11-1_Deiters
Ppdpf	4.50427e-153	1.05759	0.615	0.355	1.13836e-148	11-1_Deiters
Cobll1	2.45476e-151	0.860822	0.567	0.285	6.20391e-147	11-1_Deiters
Lgals1	3.66473e-151	2.70922	0.584	0.422	9.26188e-147	11-1_Deiters
Drap1	1.816e-148	1.03862	0.651	0.415	4.58957e-144	11-1_Deiters
Scaper	8.09398e-148	1.12676	0.609	0.352	2.04559e-143	11-1_Deiters
Pfdn5	1.79919e-146	0.741947	0.883	0.799	4.54709e-142	11-1_Deiters
Bex3	1.20452e-145	1.34153	0.56	0.318	3.04418e-141	11-1_Deiters
Atp2c1	9.14407e-145	1.03581	0.61	0.35	2.31098e-140	11-1_Deiters
Oaz1	1.32456e-144	0.581984	0.934	0.902	3.34757e-140	11-1_Deiters
Vamp8	1.64897e-143	0.938522	0.703	0.459	4.16744e-139	11-1_Deiters
Bicd1	8.3613e-143	1.07995	0.52	0.26	2.11315e-138	11-1_Deiters
Nfat5	3.08599e-141	0.958459	0.69	0.454	7.79921e-137	11-1_Deiters
Wbp2	6.96162e-141	1.16463	0.511	0.271	1.75941e-136	11-1_Deiters
Sat1	1.27708e-140	0.89641	0.798	0.572	3.22757e-136	11-1_Deiters
Hipk2	7.89392e-140	1.08557	0.542	0.299	1.99503e-135	11-1_Deiters
Rtn4	7.1083e-139	0.845655	0.742	0.507	1.79648e-134	11-1_Deiters
Id2	2.15393e-138	0.791251	0.656	0.388	5.44363e-134	11-1_Deiters
Golgb1	2.6813e-137	0.922665	0.653	0.401	6.77644e-133	11-1_Deiters
Tceal9	3.71561e-136	1.25298	0.656	0.436	9.39045e-132	11-1_Deiters
Zmynd8	1.46055e-135	1.04631	0.557	0.315	3.69125e-131	11-1_Deiters
Cd2ap	3.35202e-135	0.946353	0.625	0.382	8.47156e-131	11-1_Deiters
Nedd4	7.53077e-131	0.613897	0.868	0.608	1.90325e-126	11-1_Deiters
Wsb1	2.00829e-130	1.05925	0.559	0.315	5.07555e-126	11-1_Deiters
Rhoc	3.77576e-130	0.820743	0.56	0.298	9.54248e-126	11-1_Deiters
Park7	4.27732e-130	0.8911	0.715	0.498	1.08101e-125	11-1_Deiters
Trappc4	1.47198e-129	1.02009	0.575	0.336	3.72013e-125	11-1_Deiters
Dnajb6	1.4864e-128	0.981029	0.727	0.524	3.75658e-124	11-1_Deiters
Bmpr1a	1.17314e-127	0.922847	0.548	0.295	2.96488e-123	11-1_Deiters
Utrn	6.68193e-126	0.699781	0.748	0.5	1.68872e-121	11-1_Deiters
Ost4	2.48264e-125	0.906881	0.745	0.564	6.27436e-121	11-1_Deiters
Akr1a1	7.37971e-123	0.800454	0.731	0.507	1.86507e-118	11-1_Deiters
Fis1	1.0355e-122	0.894392	0.723	0.532	2.61702e-118	11-1_Deiters
Ppp2r3a	7.42682e-122	0.94307	0.51	0.269	1.87698e-117	11-1_Deiters
Rplp1	9.53021e-122	0.534292	0.958	0.907	2.40857e-117	11-1_Deiters
Mtch1	2.42965e-121	0.772712	0.649	0.412	6.14046e-117	11-1_Deiters
Chmp5	4.94022e-121	0.952579	0.638	0.428	1.24854e-116	11-1_Deiters
Pabpc1	1.83967e-120	0.816463	0.789	0.603	4.64941e-116	11-1_Deiters
Cisd1	1.10918e-119	0.972971	0.537	0.302	2.80323e-115	11-1_Deiters
Magi3	7.7036e-119	0.998485	0.54	0.307	1.94693e-114	11-1_Deiters
Ndufs6	4.44655e-118	0.873508	0.649	0.429	1.12378e-113	11-1_Deiters
Tvp23b	6.18091e-116	1.00279	0.511	0.288	1.5621e-111	11-1_Deiters
Anapc13	3.38451e-115	1.04898	0.544	0.329	8.55368e-111	11-1_Deiters
Atox1	1.26956e-114	1.11152	0.7	0.511	3.20857e-110	11-1_Deiters
Cmtm7	1.24671e-113	0.800257	0.614	0.369	3.15082e-109	11-1_Deiters
Hnrnph3	9.28338e-110	0.847499	0.622	0.394	2.34619e-105	11-1_Deiters
Eid1	1.68756e-109	0.885255	0.621	0.412	4.26497e-105	11-1_Deiters
Tubb4b	2.73811e-109	0.918757	0.655	0.424	6.92003e-105	11-1_Deiters
Gnai3	2.78849e-109	1.05712	0.57	0.36	7.04734e-105	11-1_Deiters
Dock7	3.88545e-109	0.900881	0.57	0.335	9.81971e-105	11-1_Deiters
Mdh1	1.23816e-107	0.625781	0.675	0.435	3.12921e-103	11-1_Deiters
Vgll4	4.07482e-107	0.941615	0.525	0.31	1.02983e-102	11-1_Deiters
Zfhx4	5.44637e-107	0.732094	0.523	0.28	1.37646e-102	11-1_Deiters
Taf10	8.6181e-106	0.957843	0.598	0.391	2.17805e-101	11-1_Deiters
Gsn	7.54795e-105	0.913419	0.548	0.347	1.90759e-100	11-1_Deiters
Atp6v1f	1.72621e-104	0.74219	0.745	0.584	4.36266e-100	11-1_Deiters
Gpx4	1.32353e-102	0.687371	0.827	0.679	3.34496e-98	11-1_Deiters
Vapa	7.59533e-102	0.72616	0.738	0.553	1.91957e-97	11-1_Deiters
Selenom	9.1794e-102	0.698997	0.593	0.344	2.31991e-97	11-1_Deiters
Cox14	1.13577e-101	0.858643	0.619	0.415	2.87044e-97	11-1_Deiters
Kif2a	4.99525e-101	1.23246	0.511	0.32	1.26245e-96	11-1_Deiters
Lman1	5.48441e-101	0.856225	0.563	0.342	1.38607e-96	11-1_Deiters
Atp6v1d	5.36084e-99	0.860203	0.567	0.357	1.35485e-94	11-1_Deiters
Suco	5.55476e-99	1.11335	0.516	0.318	1.40386e-94	11-1_Deiters
Tm9sf3	1.48096e-98	0.714657	0.689	0.492	3.74284e-94	11-1_Deiters
Lrp6	1.21276e-97	0.778641	0.572	0.344	3.065e-93	11-1_Deiters
Rabac1	9.96337e-96	0.608565	0.846	0.658	2.51804e-91	11-1_Deiters
Eif4a2	2.85646e-94	0.667633	0.711	0.516	7.21914e-90	11-1_Deiters
Fkbp3	1.25289e-92	0.75269	0.598	0.382	3.16642e-88	11-1_Deiters
Cox17	2.98557e-92	0.815418	0.608	0.4	7.54543e-88	11-1_Deiters
Serf2	7.94112e-92	0.507911	0.918	0.854	2.00696e-87	11-1_Deiters
Cd164	1.05063e-90	0.848396	0.589	0.392	2.65527e-86	11-1_Deiters
Serpinb6a	2.1895e-89	0.79632	0.516	0.31	5.53351e-85	11-1_Deiters
BC031181	1.45668e-88	0.791723	0.614	0.415	3.68147e-84	11-1_Deiters
Sub1	1.92945e-88	0.519674	0.825	0.677	4.8763e-84	11-1_Deiters
Sar1b	1.10515e-86	0.836404	0.529	0.333	2.79305e-82	11-1_Deiters
Ogt	1.83356e-86	0.841249	0.666	0.485	4.63396e-82	11-1_Deiters
Sh3bgrl	1.6985e-85	0.70565	0.642	0.437	4.29262e-81	11-1_Deiters
Dnajc3	2.16351e-85	0.661351	0.674	0.467	5.46785e-81	11-1_Deiters
Rbx1	5.43922e-85	0.605455	0.793	0.651	1.37465e-80	11-1_Deiters
Arpc1a	1.19241e-83	0.709979	0.632	0.442	3.01359e-79	11-1_Deiters
Gabarap	4.10885e-83	0.514328	0.863	0.777	1.03843e-78	11-1_Deiters
Spg21	4.28777e-81	0.586295	0.574	0.357	1.08365e-76	11-1_Deiters
Pomp	2.54005e-79	0.67334	0.695	0.506	6.41946e-75	11-1_Deiters
Churc1	3.08785e-79	0.888192	0.509	0.319	7.80393e-75	11-1_Deiters
Srp9	5.98126e-78	0.697765	0.645	0.458	1.51164e-73	11-1_Deiters
Ptms	2.82475e-77	0.514653	0.76	0.553	7.13898e-73	11-1_Deiters
Pitpnc1	3.0896e-77	0.572655	0.684	0.463	7.80836e-73	11-1_Deiters
Scp2	8.72925e-77	0.69224	0.658	0.492	2.20614e-72	11-1_Deiters
Eif1b	1.93956e-75	0.672231	0.634	0.449	4.90186e-71	11-1_Deiters
Nfia	8.84693e-75	0.505819	0.808	0.593	2.23588e-70	11-1_Deiters
Apc	1.02933e-74	0.705217	0.588	0.404	2.60143e-70	11-1_Deiters
Pard3	3.40622e-74	0.583291	0.537	0.322	8.60854e-70	11-1_Deiters
Timp2	4.53624e-73	0.532132	0.671	0.447	1.14644e-68	11-1_Deiters
Ralbp1	1.95621e-72	0.66303	0.637	0.453	4.94392e-68	11-1_Deiters
Ubl5	7.5566e-72	0.614938	0.76	0.634	1.90978e-67	11-1_Deiters
Gabarapl2	1.00277e-71	0.655026	0.688	0.526	2.53431e-67	11-1_Deiters
Lamtor2	8.01559e-71	0.633285	0.678	0.507	2.02578e-66	11-1_Deiters
Fuca1	1.00405e-70	0.610344	0.574	0.378	2.53754e-66	11-1_Deiters
Dnaja2	1.40487e-70	0.685645	0.63	0.459	3.55052e-66	11-1_Deiters
Psip1	2.55306e-70	0.649306	0.604	0.411	6.45235e-66	11-1_Deiters
Fto	1.15932e-69	0.877781	0.513	0.341	2.92994e-65	11-1_Deiters
Tcf25	3.46979e-68	0.616953	0.616	0.439	8.7692e-64	11-1_Deiters
Pura	3.92497e-68	0.608425	0.608	0.413	9.91958e-64	11-1_Deiters
Spop	6.19306e-68	0.614555	0.673	0.499	1.56517e-63	11-1_Deiters
Npc2	1.73086e-67	0.549451	0.771	0.597	4.3744e-63	11-1_Deiters
Thoc7	1.70352e-66	0.633715	0.615	0.439	4.30531e-62	11-1_Deiters
Srgap2	2.57077e-66	0.683431	0.607	0.436	6.49711e-62	11-1_Deiters
Trpm7	5.14259e-65	0.710332	0.56	0.382	1.29969e-60	11-1_Deiters
Ube2b	6.54363e-65	0.573046	0.681	0.531	1.65377e-60	11-1_Deiters
Mprip	3.33176e-64	0.696255	0.516	0.342	8.42036e-60	11-1_Deiters
Hsbp1	5.38859e-64	0.64245	0.621	0.451	1.36186e-59	11-1_Deiters
Crebrf	1.7745e-63	0.554252	0.577	0.394	4.48469e-59	11-1_Deiters
Adgrl3	3.88992e-63	0.590522	0.544	0.34	9.83098e-59	11-1_Deiters
Pak2	2.89956e-59	0.507973	0.678	0.515	7.32806e-55	11-1_Deiters
Atp6v1a	3.3395e-59	0.640258	0.542	0.368	8.43993e-55	11-1_Deiters
Srp14	3.53802e-59	0.519213	0.755	0.65	8.94164e-55	11-1_Deiters
Stub1	4.77434e-57	0.623167	0.504	0.338	1.20662e-52	11-1_Deiters
Arglu1	1.04484e-56	0.549897	0.665	0.502	2.64062e-52	11-1_Deiters
Mrfap1	6.42696e-56	0.526815	0.687	0.533	1.62429e-51	11-1_Deiters
Eif3e	1.18147e-55	0.547718	0.639	0.461	2.98594e-51	11-1_Deiters
Smdt1	7.3043e-53	0.532702	0.688	0.544	1.84602e-48	11-1_Deiters
Hnrnpl	1.87399e-52	0.628975	0.631	0.474	4.73614e-48	11-1_Deiters
Ubl3	2.47506e-51	0.537602	0.548	0.387	6.25521e-47	11-1_Deiters
Saraf	1.90969e-50	0.52564	0.57	0.4	4.82636e-46	11-1_Deiters
Tma7	2.38319e-50	0.565855	0.678	0.556	6.02304e-46	11-1_Deiters
Ndufa7	2.19495e-49	0.520947	0.724	0.593	5.54729e-45	11-1_Deiters
Tbl1x	2.69145e-49	0.555019	0.5	0.343	6.80211e-45	11-1_Deiters
Pja2	2.89014e-49	0.530395	0.535	0.374	7.30425e-45	11-1_Deiters
Tspo	6.15188e-49	0.512413	0.692	0.528	1.55477e-44	11-1_Deiters
Srsf10	1.70248e-48	0.587668	0.534	0.375	4.30268e-44	11-1_Deiters
Mrps14	6.2142e-48	0.579989	0.538	0.389	1.57051e-43	11-1_Deiters
Rtraf	1.62085e-47	0.531197	0.606	0.454	4.09638e-43	11-1_Deiters
Ifi27l2a	4.13513e-45	0.571146	0.681	0.513	1.04507e-40	11-1_Deiters
Nxf1	8.77296e-45	0.56274	0.525	0.376	2.21719e-40	11-1_Deiters
G3bp2	9.04241e-45	0.563518	0.527	0.379	2.28529e-40	11-1_Deiters
Eif2s2	1.35468e-43	0.507142	0.688	0.54	3.42368e-39	11-1_Deiters
Tmbim4	1.99374e-42	0.511774	0.559	0.407	5.03877e-38	11-1_Deiters
Morf4l2	2.53705e-40	0.519794	0.55	0.408	6.41188e-36	11-1_Deiters
Cops9	1.02317e-38	0.528664	0.532	0.397	2.58586e-34	11-1_Deiters
Sdf4	5.80247e-38	0.517352	0.515	0.378	1.46646e-33	11-1_Deiters
Rp9	2.64412e-31	0.525021	0.591	0.467	6.68248e-27	11-1_Deiters
Bst2	1.773e-29	0.687091	0.541	0.431	4.4809e-25	11-1_Deiters
Chst9	0	5.43672	0.911	0.062	0	11-2_Interdental
Sfrp1	0	5.67831	0.866	0.049	0	11-2_Interdental
Otoa	0	5.90154	0.83	0.02	0	11-2_Interdental
Rnase1	0	5.41393	0.848	0.054	0	11-2_Interdental
Kif19a	0	5.46965	0.777	0.031	0	11-2_Interdental
Cadps2	0	5.58687	0.777	0.039	0	11-2_Interdental
Otog	0	8.15579	0.732	0.008	0	11-2_Interdental
Lmx1a	0	4.88012	0.75	0.034	0	11-2_Interdental
Krt18	0	5.18613	0.732	0.032	0	11-2_Interdental
Lemd1	0	6.0924	0.705	0.021	0	11-2_Interdental
Otogl	0	6.24182	0.705	0.027	0	11-2_Interdental
Slc26a4	0	4.82885	0.67	0.031	0	11-2_Interdental
D430041D05Rik	0	5.66197	0.643	0.016	0	11-2_Interdental
Rspo2	0	5.14395	0.607	0.018	0	11-2_Interdental
Mia	0	5.95383	0.589	0.021	0	11-2_Interdental
Krt8	0	4.876	0.58	0.023	0	11-2_Interdental
Sorcs3	6.75163e-284	5.0846	0.696	0.039	1.70634e-279	11-2_Interdental
Ppp2r2b	3.60184e-264	4.83692	0.911	0.076	9.10293e-260	11-2_Interdental
Cldn3	4.12823e-264	4.09205	0.777	0.051	1.04333e-259	11-2_Interdental
Grik2	5.95782e-240	6.09203	0.571	0.032	1.50572e-235	11-2_Interdental
Itgbl1	3.18444e-230	4.26997	0.83	0.07	8.04804e-226	11-2_Interdental
Wfdc2	1.65294e-228	4.64423	0.902	0.087	4.17747e-224	11-2_Interdental
Il33	3.35026e-225	5.54112	0.58	0.034	8.46711e-221	11-2_Interdental
Muc15	8.96538e-217	4.05144	0.607	0.038	2.26582e-212	11-2_Interdental
Aldoc	3.38932e-216	4.87264	0.607	0.039	8.56583e-212	11-2_Interdental
Epcam	7.81498e-211	3.44461	0.902	0.086	1.97508e-206	11-2_Interdental
Cdo1	1.34939e-209	4.93337	0.884	0.093	3.41031e-205	11-2_Interdental
Pcdh17	1.46269e-201	5.04119	0.661	0.05	3.69665e-197	11-2_Interdental
Cldn7	6.30057e-196	3.78836	0.67	0.05	1.59234e-191	11-2_Interdental
Ush1c	5.5983e-189	4.70912	0.5	0.03	1.41486e-184	11-2_Interdental
Cldn9	1.96132e-186	3.20987	0.759	0.067	4.95685e-182	11-2_Interdental
Cnmd	1.09446e-182	3.04492	0.723	0.062	2.76602e-178	11-2_Interdental
Bricd5	9.43812e-179	4.40459	0.741	0.071	2.3853e-174	11-2_Interdental
Klc3	6.67047e-174	3.84721	0.527	0.035	1.68583e-169	11-2_Interdental
Gas2	4.96838e-173	3.43063	0.982	0.136	1.25566e-168	11-2_Interdental
Dtna	2.5882e-150	3.75719	0.75	0.085	6.54115e-146	11-2_Interdental
Smoc1	2.60572e-142	3.37457	0.75	0.086	6.58544e-138	11-2_Interdental
Fam107a	4.29534e-142	3.53414	0.75	0.088	1.08556e-137	11-2_Interdental
Nkain2	1.9028e-140	3.45453	0.777	0.097	4.80895e-136	11-2_Interdental
Veph1	2.89108e-138	2.92253	0.723	0.08	7.30661e-134	11-2_Interdental
Bmpr1b	5.86485e-137	3.90033	0.571	0.052	1.48222e-132	11-2_Interdental
Sorbs2	3.04561e-136	3.28882	0.902	0.133	7.69717e-132	11-2_Interdental
Gm29266	8.23646e-126	3.01307	0.509	0.044	2.0816e-121	11-2_Interdental
Tspan8	2.65053e-125	4.02386	0.607	0.065	6.69869e-121	11-2_Interdental
Rasgef1b	4.6199e-123	4.25503	0.884	0.16	1.16759e-118	11-2_Interdental
Arl4c	5.45452e-117	3.55016	0.759	0.111	1.37852e-112	11-2_Interdental
Tmem132c	1.37878e-115	3.73642	0.571	0.061	3.48459e-111	11-2_Interdental
Enah	3.91585e-109	3.24458	1	0.255	9.89653e-105	11-2_Interdental
Gas1	2.31277e-107	4.26576	0.893	0.188	5.84506e-103	11-2_Interdental
Ank3	1.11107e-104	2.42414	0.812	0.132	2.80802e-100	11-2_Interdental
Tenm3	1.05012e-103	3.67579	0.821	0.152	2.65396e-99	11-2_Interdental
Plce1	8.08357e-100	3.02725	0.67	0.093	2.04296e-95	11-2_Interdental
Map2	2.88885e-99	2.95519	0.759	0.125	7.30099e-95	11-2_Interdental
Tmod1	4.92186e-98	3.24005	0.884	0.189	1.2439e-93	11-2_Interdental
Thsd4	3.69239e-97	3.25492	0.75	0.125	9.33177e-93	11-2_Interdental
Bcam	1.23288e-96	3.35526	0.562	0.069	3.11586e-92	11-2_Interdental
Padi2	1.1959e-94	3.0927	0.688	0.106	3.02239e-90	11-2_Interdental
Nalcn	7.66958e-94	3.036	0.946	0.237	1.93833e-89	11-2_Interdental
Fbxo32	2.98475e-93	3.45463	0.75	0.134	7.54335e-89	11-2_Interdental
Fbxo2	7.34998e-93	2.04233	0.911	0.196	1.85756e-88	11-2_Interdental
Spats2l	3.62547e-92	3.07343	0.714	0.119	9.16265e-88	11-2_Interdental
Egfr	3.47362e-90	3.02284	0.607	0.083	8.77887e-86	11-2_Interdental
Epb41l4a	8.54901e-89	3.03141	0.536	0.067	2.16059e-84	11-2_Interdental
Calml4	1.33862e-87	2.43687	0.652	0.097	3.3831e-83	11-2_Interdental
Mid1	1.5435e-86	3.48076	0.679	0.115	3.9009e-82	11-2_Interdental
Dclk1	1.80287e-86	3.32409	0.964	0.274	4.55639e-82	11-2_Interdental
Ptprz1	4.15211e-85	2.8987	0.5	0.06	1.04936e-80	11-2_Interdental
Ror1	1.11949e-83	2.92546	0.804	0.168	2.82929e-79	11-2_Interdental
Etl4	4.53012e-82	2.92093	0.848	0.195	1.1449e-77	11-2_Interdental
1500015O10Rik	2.39678e-79	4.55565	0.5	0.067	6.05738e-75	11-2_Interdental
Aldh1a1	4.09235e-78	3.40312	0.661	0.119	1.03426e-73	11-2_Interdental
Tln2	3.16974e-77	3.07102	0.786	0.176	8.01088e-73	11-2_Interdental
Bdh2	2.60657e-76	2.89171	0.598	0.095	6.58758e-72	11-2_Interdental
Il1rapl1	3.66108e-75	3.01598	0.625	0.107	9.25265e-71	11-2_Interdental
Colgalt2	5.05831e-75	3.12954	0.527	0.076	1.27839e-70	11-2_Interdental
Adamtsl1	2.88325e-74	3.43619	0.714	0.148	7.28683e-70	11-2_Interdental
Sox5	3.10593e-74	2.53253	0.92	0.259	7.84962e-70	11-2_Interdental
Fam213a	9.10691e-71	2.97796	0.893	0.298	2.30159e-66	11-2_Interdental
Plekhb1	3.20516e-70	2.74338	0.786	0.188	8.10039e-66	11-2_Interdental
Nacc2	7.12813e-70	2.6815	0.652	0.123	1.80149e-65	11-2_Interdental
Eya1	2.86582e-69	2.84675	0.938	0.319	7.24278e-65	11-2_Interdental
Sulf1	2.13259e-68	2.22604	0.848	0.209	5.38971e-64	11-2_Interdental
Spint2	9.38286e-68	2.48876	0.884	0.267	2.37133e-63	11-2_Interdental
Patj	3.47214e-67	2.77832	0.58	0.1	8.77514e-63	11-2_Interdental
Plscr2	2.32318e-66	2.94123	0.562	0.096	5.87138e-62	11-2_Interdental
Myof	2.67986e-66	2.93896	0.5	0.077	6.77281e-62	11-2_Interdental
Rflnb	1.0696e-65	3.09002	0.696	0.149	2.70319e-61	11-2_Interdental
Ccdc85a	9.52816e-64	2.596	0.688	0.142	2.40805e-59	11-2_Interdental
Acss3	1.67257e-63	2.40039	0.741	0.168	4.2271e-59	11-2_Interdental
Nfib	7.37753e-63	2.46654	0.982	0.442	1.86452e-58	11-2_Interdental
Bex4	8.84486e-63	2.86223	0.509	0.082	2.23536e-58	11-2_Interdental
Id4	1.10526e-62	2.59899	0.589	0.109	2.79333e-58	11-2_Interdental
Bex1	1.57498e-60	2.94736	0.554	0.101	3.98045e-56	11-2_Interdental
Syne2	1.67813e-59	2.42195	0.839	0.281	4.24114e-55	11-2_Interdental
Sntb1	1.59419e-57	2.47958	0.723	0.174	4.02899e-53	11-2_Interdental
Skp1a	3.42683e-57	2.00942	0.982	0.549	8.66063e-53	11-2_Interdental
Efna5	6.27353e-57	3.40975	0.625	0.141	1.58551e-52	11-2_Interdental
Eya4	8.06176e-57	2.1177	0.884	0.281	2.03745e-52	11-2_Interdental
Nfix	1.50653e-56	2.31977	0.902	0.325	3.80746e-52	11-2_Interdental
Zbtb20	1.68429e-56	1.80013	1	0.871	4.25671e-52	11-2_Interdental
Ptprf	2.21552e-56	2.47641	0.634	0.138	5.59927e-52	11-2_Interdental
Zcchc18	6.94147e-56	2.82312	0.5	0.087	1.75432e-51	11-2_Interdental
Map4k3	8.77683e-56	2.37853	0.884	0.304	2.21817e-51	11-2_Interdental
Sox9	7.60693e-55	2.07165	0.777	0.197	1.9225e-50	11-2_Interdental
Hmcn1	4.33539e-54	2.29458	0.777	0.21	1.09568e-49	11-2_Interdental
Adgrl3	6.25648e-54	2.48361	0.902	0.343	1.5812e-49	11-2_Interdental
Cntn1	1.69691e-53	2.60518	0.679	0.165	4.28861e-49	11-2_Interdental
Pde4b	4.84345e-52	2.31234	0.973	0.622	1.22409e-47	11-2_Interdental
Plxdc2	2.21357e-51	2.07749	0.938	0.404	5.59437e-47	11-2_Interdental
Tox	2.64144e-51	2.31464	0.661	0.158	6.6757e-47	11-2_Interdental
Sobp	1.81705e-50	2.27024	0.759	0.218	4.59224e-46	11-2_Interdental
Fkbp9	9.21211e-50	2.4173	0.705	0.198	2.32818e-45	11-2_Interdental
Stim2	1.59919e-49	2.75324	0.812	0.298	4.04162e-45	11-2_Interdental
Chpt1	1.12816e-47	2.51825	0.875	0.383	2.8512e-43	11-2_Interdental
Ndrg2	2.20653e-47	2.45521	0.643	0.164	5.57657e-43	11-2_Interdental
Nfia	3.93089e-46	1.80581	0.991	0.597	9.93455e-42	11-2_Interdental
Fxyd3	5.54083e-46	0.743964	0.893	0.273	1.40033e-41	11-2_Interdental
Epb41l5	2.36161e-45	2.71655	0.536	0.121	5.9685e-41	11-2_Interdental
Zfp521	5.07164e-44	2.28501	0.679	0.191	1.28176e-39	11-2_Interdental
Slc5a3	6.28621e-44	2.30508	0.562	0.133	1.58871e-39	11-2_Interdental
Grb14	8.16239e-44	2.23783	0.768	0.235	2.06288e-39	11-2_Interdental
Nebl	1.96229e-43	2.3212	0.839	0.352	4.9593e-39	11-2_Interdental
Rbms3	2.18139e-43	2.06273	0.902	0.393	5.51302e-39	11-2_Interdental
Sorl1	2.70459e-43	1.86671	0.741	0.229	6.83531e-39	11-2_Interdental
Crip2	6.46347e-43	2.01859	0.786	0.264	1.63351e-38	11-2_Interdental
Galnt7	6.66281e-43	2.4158	0.777	0.278	1.68389e-38	11-2_Interdental
Enho	1.38101e-42	2.19784	0.768	0.262	3.49022e-38	11-2_Interdental
Odc1	2.70257e-42	2.05619	0.821	0.327	6.83021e-38	11-2_Interdental
Sox6	3.32576e-42	1.68623	0.795	0.25	8.40518e-38	11-2_Interdental
Tshz2	4.90013e-42	1.71802	0.884	0.34	1.23841e-37	11-2_Interdental
Ptprd	8.5896e-40	1.95729	0.804	0.29	2.17085e-35	11-2_Interdental
Itpr1	1.43393e-39	1.94347	0.804	0.322	3.62398e-35	11-2_Interdental
Zfhx3	6.37376e-39	1.55962	0.911	0.419	1.61084e-34	11-2_Interdental
Cnn3	6.62763e-39	2.0495	0.848	0.375	1.675e-34	11-2_Interdental
Ikzf2	1.73583e-38	2.05497	0.607	0.168	4.38696e-34	11-2_Interdental
Zhx3	2.89924e-38	2.02555	0.67	0.21	7.32726e-34	11-2_Interdental
Slc44a2	7.99067e-38	2.36188	0.545	0.141	2.01948e-33	11-2_Interdental
Sdc4	1.14811e-37	1.79695	0.911	0.453	2.90161e-33	11-2_Interdental
Aif1l	1.3593e-37	1.87979	0.554	0.139	3.43537e-33	11-2_Interdental
Igf1	3.90937e-37	1.46462	0.625	0.171	9.88016e-33	11-2_Interdental
Tcf4	7.00482e-37	1.49132	0.973	0.657	1.77033e-32	11-2_Interdental
Cpd	1.00901e-36	1.95862	0.777	0.315	2.55007e-32	11-2_Interdental
CT025619.1	1.70949e-36	1.93752	0.768	0.286	4.3204e-32	11-2_Interdental
Setbp1	1.98166e-36	1.70202	0.893	0.397	5.00826e-32	11-2_Interdental
Sh3rf1	3.26155e-36	2.43373	0.598	0.174	8.24291e-32	11-2_Interdental
Plcb4	4.12495e-36	2.08467	0.812	0.36	1.0425e-31	11-2_Interdental
Epha7	8.41081e-36	2.34436	0.634	0.196	2.12566e-31	11-2_Interdental
Nedd4l	1.72269e-35	2.09677	0.75	0.297	4.35376e-31	11-2_Interdental
Mrps6	1.1057e-34	1.80238	0.643	0.202	2.79444e-30	11-2_Interdental
Sox10	3.97277e-34	1.48413	0.652	0.184	1.00404e-29	11-2_Interdental
Zfhx4	7.49793e-34	1.88872	0.786	0.284	1.89495e-29	11-2_Interdental
Oxr1	1.57068e-33	1.96467	0.777	0.348	3.96959e-29	11-2_Interdental
Tenm4	6.83778e-32	2.09543	0.527	0.146	1.72811e-27	11-2_Interdental
Ctnna1	8.80456e-32	1.6914	0.804	0.381	2.22518e-27	11-2_Interdental
Socs2	1.58213e-31	2.17263	0.554	0.162	3.99853e-27	11-2_Interdental
Farp1	2.16014e-31	2.07647	0.545	0.159	5.45931e-27	11-2_Interdental
Pkp4	6.28373e-31	1.70742	0.688	0.25	1.58809e-26	11-2_Interdental
Nfat5	3.57491e-30	1.62539	0.857	0.459	9.03486e-26	11-2_Interdental
Camk2d	4.36763e-30	1.69415	0.902	0.496	1.10383e-25	11-2_Interdental
Secisbp2l	7.09407e-30	1.82566	0.679	0.26	1.79288e-25	11-2_Interdental
Nhs	7.91407e-30	2.13314	0.527	0.152	2.00012e-25	11-2_Interdental
Mpzl2	3.66733e-29	1.51139	0.625	0.196	9.26844e-25	11-2_Interdental
Dpp4	3.87346e-29	1.51352	0.536	0.149	9.78939e-25	11-2_Interdental
Stox2	4.25876e-29	1.33212	0.75	0.273	1.07632e-24	11-2_Interdental
Fam3c	5.51477e-29	2.24447	0.58	0.2	1.39375e-24	11-2_Interdental
Anxa5	1.01547e-28	1.0471	0.884	0.514	2.5664e-24	11-2_Interdental
Dpysl2	1.19244e-28	2.00431	0.661	0.276	3.01366e-24	11-2_Interdental
Stxbp6	3.84408e-28	1.74058	0.536	0.159	9.71514e-24	11-2_Interdental
Dbi	8.37691e-28	1.19897	0.946	0.602	2.1171e-23	11-2_Interdental
Ppm1l	9.28201e-28	1.94028	0.527	0.165	2.34584e-23	11-2_Interdental
Id1	1.14177e-27	1.17457	0.75	0.281	2.88559e-23	11-2_Interdental
Slco3a1	1.25973e-27	1.66498	0.696	0.262	3.18371e-23	11-2_Interdental
Cxadr	1.94688e-27	1.44168	0.696	0.243	4.92035e-23	11-2_Interdental
Gab1	2.2036e-27	1.65423	0.616	0.219	5.56916e-23	11-2_Interdental
Gulp1	3.22556e-27	1.72931	0.67	0.259	8.15197e-23	11-2_Interdental
S100a1	3.32434e-27	0.859699	0.955	0.491	8.40159e-23	11-2_Interdental
Cab39l	3.43984e-27	1.74865	0.705	0.31	8.69352e-23	11-2_Interdental
Cdk19	4.64579e-27	1.7114	0.777	0.378	1.17413e-22	11-2_Interdental
Fnbp1l	5.04514e-27	1.98653	0.536	0.175	1.27506e-22	11-2_Interdental
Ocrl	5.76802e-27	1.98063	0.5	0.154	1.45775e-22	11-2_Interdental
Ldlrad3	2.14515e-26	2.19473	0.562	0.19	5.42144e-22	11-2_Interdental
Rbm47	2.34278e-26	1.75697	0.545	0.172	5.92091e-22	11-2_Interdental
Nr2f1	3.47756e-26	1.63189	0.527	0.157	8.78884e-22	11-2_Interdental
Rtn4	6.57201e-26	1.30615	0.857	0.512	1.66094e-21	11-2_Interdental
Cd9	9.89238e-26	1.35527	0.884	0.533	2.5001e-21	11-2_Interdental
Lrba	1.64961e-25	1.49348	0.795	0.378	4.16906e-21	11-2_Interdental
Trim2	6.27327e-25	1.56954	0.607	0.218	1.58544e-20	11-2_Interdental
Pebp1	9.44756e-25	1.40822	0.857	0.532	2.38768e-20	11-2_Interdental
Ccser1	1.22222e-24	1.76694	0.527	0.169	3.08891e-20	11-2_Interdental
Itm2c	2.31273e-24	1.82573	0.723	0.386	5.84497e-20	11-2_Interdental
Upp2	2.38094e-24	1.86031	0.571	0.204	6.01736e-20	11-2_Interdental
Ralgapa2	3.13285e-24	1.4903	0.688	0.291	7.91765e-20	11-2_Interdental
Afdn	9.75247e-24	1.55075	0.652	0.261	2.46474e-19	11-2_Interdental
Znrf3	1.05143e-23	1.72453	0.554	0.198	2.65727e-19	11-2_Interdental
Capg	1.40225e-23	1.65574	0.545	0.184	3.54391e-19	11-2_Interdental
Mme	2.19303e-23	2.0932	0.536	0.182	5.54245e-19	11-2_Interdental
Ctnnd1	2.95068e-23	1.8722	0.5	0.169	7.45726e-19	11-2_Interdental
Srebf1	4.20042e-23	2.10514	0.509	0.176	1.06157e-18	11-2_Interdental
Carmil1	6.67019e-23	1.88071	0.518	0.175	1.68576e-18	11-2_Interdental
9530026P05Rik	1.60232e-22	1.32617	0.616	0.221	4.04955e-18	11-2_Interdental
Ldhb	3.09523e-22	1.13783	0.812	0.411	7.82258e-18	11-2_Interdental
Abhd2	4.76158e-22	2.54552	0.5	0.183	1.20339e-17	11-2_Interdental
App	8.90302e-22	1.11563	0.955	0.739	2.25006e-17	11-2_Interdental
Fxyd6	2.14074e-21	1.42268	0.545	0.198	5.41028e-17	11-2_Interdental
Hdac3	3.75805e-21	1.75691	0.518	0.192	9.49773e-17	11-2_Interdental
Dstn	4.61028e-21	1.31029	0.857	0.48	1.16516e-16	11-2_Interdental
Papss1	1.38298e-20	1.76963	0.545	0.217	3.49519e-16	11-2_Interdental
S100a16	1.70507e-20	1.60128	0.554	0.213	4.30922e-16	11-2_Interdental
Tbx2	2.41952e-20	0.809819	0.571	0.187	6.11485e-16	11-2_Interdental
Gnas	3.22811e-20	0.796896	0.991	0.839	8.1584e-16	11-2_Interdental
Alad	6.56491e-20	1.35654	0.58	0.233	1.65915e-15	11-2_Interdental
Tead1	7.0039e-20	1.50322	0.571	0.221	1.7701e-15	11-2_Interdental
Stk39	1.01372e-19	0.893354	0.893	0.483	2.56197e-15	11-2_Interdental
Igfbp5	1.49137e-19	0.887864	0.768	0.394	3.76913e-15	11-2_Interdental
Lrp6	2.10336e-19	1.27207	0.696	0.348	5.31582e-15	11-2_Interdental
Oat	4.17291e-19	1.5167	0.741	0.43	1.05462e-14	11-2_Interdental
Pdia4	4.56476e-19	1.49957	0.652	0.298	1.15365e-14	11-2_Interdental
Gprasp1	5.96165e-19	1.40671	0.58	0.23	1.50669e-14	11-2_Interdental
Hspb1	1.27417e-18	1.5724	0.5	0.174	3.2202e-14	11-2_Interdental
Cobll1	2.04285e-18	1.3731	0.652	0.29	5.1629e-14	11-2_Interdental
Rgcc	3.05068e-18	1.36295	0.518	0.201	7.70999e-14	11-2_Interdental
Kif1b	5.9121e-18	1.17193	0.714	0.36	1.49417e-13	11-2_Interdental
Rev3l	8.14546e-18	1.5046	0.634	0.296	2.0586e-13	11-2_Interdental
Por	1.42257e-17	1.18728	0.634	0.286	3.59527e-13	11-2_Interdental
Hmgn3	3.49558e-17	1.32997	0.589	0.261	8.83438e-13	11-2_Interdental
Eif1b	5.4306e-17	1.25884	0.75	0.453	1.37247e-12	11-2_Interdental
Ddi2	7.28795e-17	1.56628	0.5	0.205	1.84188e-12	11-2_Interdental
Myo9a	8.20792e-17	1.5063	0.625	0.311	2.07439e-12	11-2_Interdental
Atp2a2	8.45893e-17	1.50701	0.661	0.356	2.13783e-12	11-2_Interdental
Cystm1	1.03264e-16	0.849684	0.732	0.327	2.60978e-12	11-2_Interdental
Strbp	1.04392e-16	0.918546	0.875	0.529	2.63829e-12	11-2_Interdental
Mtus1	2.90499e-16	1.44154	0.598	0.277	7.34179e-12	11-2_Interdental
Stx8	4.05218e-16	1.25945	0.652	0.333	1.02411e-11	11-2_Interdental
Marcksl1	5.76672e-16	1.02343	0.589	0.258	1.45742e-11	11-2_Interdental
Atp13a3	5.9425e-16	1.4117	0.571	0.27	1.50185e-11	11-2_Interdental
Ryk	7.26665e-16	1.2218	0.545	0.228	1.8365e-11	11-2_Interdental
Epha5	1.07465e-15	1.60142	0.509	0.205	2.71595e-11	11-2_Interdental
Actn4	1.20241e-15	1.2133	0.679	0.374	3.03886e-11	11-2_Interdental
Nbeal1	1.36071e-15	1.07923	0.705	0.377	3.43892e-11	11-2_Interdental
St3gal5	1.45268e-15	0.944451	0.714	0.345	3.67135e-11	11-2_Interdental
Ccni	2.02786e-15	1.3584	0.652	0.363	5.12501e-11	11-2_Interdental
Fgfr1	2.03336e-15	0.973601	0.518	0.203	5.13891e-11	11-2_Interdental
Tob1	2.20887e-15	1.64895	0.562	0.269	5.58247e-11	11-2_Interdental
Crebrf	2.72503e-15	0.969064	0.723	0.397	6.88696e-11	11-2_Interdental
Irf2bpl	3.95192e-15	1.27197	0.5	0.206	9.98769e-11	11-2_Interdental
Timp2	4.33627e-15	1.06764	0.75	0.451	1.09591e-10	11-2_Interdental
Nedd4	4.37773e-15	0.868	0.911	0.613	1.10638e-10	11-2_Interdental
Magi1	4.88185e-15	1.47509	0.518	0.222	1.23379e-10	11-2_Interdental
Fus	6.97369e-15	0.875984	0.875	0.625	1.76246e-10	11-2_Interdental
Slc1a3	9.50152e-15	0.890718	0.598	0.254	2.40132e-10	11-2_Interdental
Golgb1	1.09283e-14	1.08028	0.714	0.406	2.7619e-10	11-2_Interdental
Fam208a	1.11072e-14	1.06718	0.625	0.305	2.80712e-10	11-2_Interdental
Sipa1l1	1.13583e-14	1.23857	0.723	0.444	2.87058e-10	11-2_Interdental
Arhgap32	1.17641e-14	1.14062	0.598	0.278	2.97313e-10	11-2_Interdental
Ogt	1.27041e-14	0.9991	0.786	0.488	3.21071e-10	11-2_Interdental
Rora	1.38879e-14	0.874334	0.884	0.621	3.5099e-10	11-2_Interdental
Dynll2	2.47396e-14	1.27951	0.625	0.335	6.25243e-10	11-2_Interdental
Exoc4	2.62115e-14	1.23868	0.83	0.529	6.62442e-10	11-2_Interdental
Cirbp	2.88712e-14	1.08759	0.777	0.5	7.29663e-10	11-2_Interdental
Mib1	2.98266e-14	1.33536	0.536	0.248	7.53808e-10	11-2_Interdental
Dip2b	5.87664e-14	1.23861	0.688	0.416	1.4852e-09	11-2_Interdental
Ash1l	8.37098e-14	0.98163	0.777	0.491	2.1156e-09	11-2_Interdental
Plekha5	9.42949e-14	1.16938	0.536	0.251	2.38311e-09	11-2_Interdental
Id2	1.20825e-13	1.12207	0.714	0.393	3.05362e-09	11-2_Interdental
Tspan3	2.13676e-13	0.932206	0.768	0.45	5.40023e-09	11-2_Interdental
Clasp1	2.45286e-13	1.19937	0.589	0.307	6.19912e-09	11-2_Interdental
Maml2	3.94232e-13	0.762427	0.83	0.51	9.96342e-09	11-2_Interdental
Arhgap5	5.58629e-13	1.0895	0.705	0.406	1.41182e-08	11-2_Interdental
Fut8	5.8477e-13	1.33444	0.589	0.322	1.47789e-08	11-2_Interdental
Zfp462	7.21339e-13	1.08282	0.527	0.241	1.82304e-08	11-2_Interdental
Akr1a1	8.33614e-13	1.08252	0.768	0.511	2.10679e-08	11-2_Interdental
Sirt2	8.59435e-13	1.34165	0.5	0.242	2.17205e-08	11-2_Interdental
Kif13b	1.19554e-12	1.03588	0.598	0.304	3.0215e-08	11-2_Interdental
Apbb2	1.30027e-12	0.876685	0.571	0.267	3.28617e-08	11-2_Interdental
Map1lc3a	1.40806e-12	1.06977	0.679	0.386	3.5586e-08	11-2_Interdental
Etv6	2.01466e-12	0.961724	0.679	0.381	5.09165e-08	11-2_Interdental
Atp2b1	2.21646e-12	0.841151	0.804	0.514	5.60166e-08	11-2_Interdental
Myo1e	2.42618e-12	0.852193	0.554	0.245	6.13168e-08	11-2_Interdental
Fxyd1	2.67967e-12	0.734456	0.705	0.368	6.77232e-08	11-2_Interdental
Ttc3	3.67262e-12	0.802795	0.768	0.451	9.28182e-08	11-2_Interdental
Bicd1	4.08315e-12	1.00244	0.554	0.264	1.03193e-07	11-2_Interdental
Trim33	4.21067e-12	1.03979	0.554	0.272	1.06416e-07	11-2_Interdental
Bmpr1a	4.56295e-12	1.00149	0.589	0.3	1.15319e-07	11-2_Interdental
Igf1r	5.33887e-12	0.865772	0.741	0.464	1.34929e-07	11-2_Interdental
Tle4	8.24142e-12	1.33789	0.634	0.393	2.08285e-07	11-2_Interdental
Cyb5a	1.00822e-11	0.86051	0.786	0.537	2.54807e-07	11-2_Interdental
Ckap5	1.1088e-11	1.10517	0.554	0.279	2.80228e-07	11-2_Interdental
Fam69a	1.2264e-11	1.00087	0.562	0.278	3.09949e-07	11-2_Interdental
Zfr	1.28277e-11	0.916101	0.759	0.501	3.24194e-07	11-2_Interdental
Fgd4	1.62345e-11	1.03434	0.536	0.266	4.10293e-07	11-2_Interdental
Fgfr2	1.83989e-11	1.19869	0.714	0.46	4.64995e-07	11-2_Interdental
Dpyd	2.00954e-11	0.821999	0.598	0.293	5.07871e-07	11-2_Interdental
Gsn	2.62066e-11	1.28566	0.616	0.351	6.62319e-07	11-2_Interdental
Mkln1	3.22522e-11	0.898903	0.732	0.477	8.15109e-07	11-2_Interdental
Arglu1	4.48095e-11	0.852526	0.768	0.505	1.13247e-06	11-2_Interdental
Psd3	4.74291e-11	0.849941	0.58	0.294	1.19867e-06	11-2_Interdental
Pitpnc1	4.99717e-11	0.72238	0.75	0.467	1.26294e-06	11-2_Interdental
Arhgap21	5.3781e-11	0.875215	0.554	0.278	1.35921e-06	11-2_Interdental
Ssbp3	5.40107e-11	1.30773	0.509	0.258	1.36501e-06	11-2_Interdental
Fto	5.82035e-11	1.20281	0.589	0.344	1.47098e-06	11-2_Interdental
Itm2b	7.27965e-11	1.02908	0.955	0.935	1.83979e-06	11-2_Interdental
Mprip	1.00385e-10	0.961534	0.607	0.345	2.53704e-06	11-2_Interdental
Tubb4b	1.13603e-10	1.09149	0.688	0.428	2.87108e-06	11-2_Interdental
Park2	1.42336e-10	1.41553	0.545	0.29	3.59727e-06	11-2_Interdental
Dip2c	1.56048e-10	0.795765	0.643	0.37	3.94379e-06	11-2_Interdental
Mtss1	1.66963e-10	0.740904	0.554	0.276	4.21966e-06	11-2_Interdental
S100a10	1.72539e-10	1.04468	0.679	0.408	4.36058e-06	11-2_Interdental
Acsl3	1.83869e-10	1.01946	0.634	0.362	4.64693e-06	11-2_Interdental
Gpd2	1.87241e-10	1.00617	0.545	0.285	4.73214e-06	11-2_Interdental
Sugt1	1.87633e-10	0.958479	0.607	0.355	4.74205e-06	11-2_Interdental
Bcas3	1.92882e-10	0.955768	0.67	0.424	4.8747e-06	11-2_Interdental
Akap9	2.10054e-10	0.926144	0.696	0.441	5.30869e-06	11-2_Interdental
Huwe1	2.19357e-10	0.794324	0.741	0.48	5.54382e-06	11-2_Interdental
Ppp2r3a	2.70791e-10	0.979876	0.536	0.273	6.84371e-06	11-2_Interdental
Eif4a2	3.04253e-10	0.850202	0.75	0.52	7.68939e-06	11-2_Interdental
Bcl7c	3.27386e-10	1.02635	0.536	0.275	8.27404e-06	11-2_Interdental
Gls	3.66249e-10	1.01455	0.652	0.392	9.25622e-06	11-2_Interdental
Ano6	3.81035e-10	0.90684	0.607	0.346	9.62989e-06	11-2_Interdental
Ezr	3.84447e-10	1.22705	0.554	0.298	9.71613e-06	11-2_Interdental
Pcm1	4.20732e-10	0.849023	0.688	0.444	1.06332e-05	11-2_Interdental
Kdm4c	5.00834e-10	0.85296	0.58	0.31	1.26576e-05	11-2_Interdental
Cd164	5.52058e-10	1.04345	0.634	0.396	1.39522e-05	11-2_Interdental
Tsen34	6.13328e-10	0.888662	0.58	0.329	1.55006e-05	11-2_Interdental
Chd6	6.35359e-10	0.827386	0.688	0.433	1.60574e-05	11-2_Interdental
Taok1	7.30413e-10	0.904459	0.652	0.396	1.84597e-05	11-2_Interdental
Slc25a36	7.54194e-10	0.985905	0.518	0.271	1.90607e-05	11-2_Interdental
Wsb1	9.80808e-10	1.12029	0.562	0.319	2.4788e-05	11-2_Interdental
Dock7	1.17627e-09	0.815339	0.607	0.339	2.97278e-05	11-2_Interdental
Dis3l2	1.40214e-09	0.977631	0.518	0.279	3.54364e-05	11-2_Interdental
Erbin	1.45133e-09	0.793154	0.705	0.444	3.66793e-05	11-2_Interdental
Rab6a	1.71353e-09	1.00375	0.661	0.414	4.33061e-05	11-2_Interdental
Prkca	2.28886e-09	0.522255	0.643	0.347	5.78464e-05	11-2_Interdental
Pbx1	2.37992e-09	0.607138	0.777	0.515	6.01477e-05	11-2_Interdental
Morf4l1	2.52313e-09	0.559476	0.929	0.775	6.37672e-05	11-2_Interdental
Actg1	2.92694e-09	0.52733	0.938	0.855	7.39725e-05	11-2_Interdental
Klf12	3.3416e-09	0.805331	0.679	0.393	8.44523e-05	11-2_Interdental
Pgrmc1	3.73434e-09	0.789365	0.643	0.394	9.43781e-05	11-2_Interdental
Wwc2	3.98233e-09	0.821257	0.518	0.273	0.000100645	11-2_Interdental
Pfdn5	4.0058e-09	0.625549	0.848	0.8	0.000101238	11-2_Interdental
Naaladl2	4.54419e-09	0.891509	0.696	0.453	0.000114845	11-2_Interdental
Brd8	4.64479e-09	0.998813	0.536	0.296	0.000117388	11-2_Interdental
Usp34	4.65869e-09	0.702225	0.777	0.534	0.000117739	11-2_Interdental
Prdx5	4.68984e-09	0.596989	0.804	0.572	0.000118526	11-2_Interdental
Baz2b	5.15508e-09	0.59793	0.875	0.644	0.000130284	11-2_Interdental
Fosb	5.34158e-09	1.14839	0.67	0.443	0.000134998	11-2_Interdental
Erbb4	5.98467e-09	0.822634	0.5	0.258	0.00015125	11-2_Interdental
Txnip	8.91776e-09	0.584889	0.839	0.611	0.000225379	11-2_Interdental
Rfx3	8.95712e-09	0.886744	0.571	0.337	0.000226373	11-2_Interdental
Luc7l3	9.01785e-09	1.04454	0.562	0.332	0.000227908	11-2_Interdental
Nr3c2	9.28106e-09	0.56162	0.607	0.343	0.00023456	11-2_Interdental
Fermt2	1.01126e-08	0.979278	0.545	0.315	0.000255576	11-2_Interdental
Cpeb4	1.03773e-08	0.902157	0.562	0.321	0.000262266	11-2_Interdental
Hipk2	1.27685e-08	1.1007	0.518	0.303	0.000322698	11-2_Interdental
Ankrd12	1.61048e-08	0.795076	0.777	0.556	0.000407018	11-2_Interdental
Uty	1.63149e-08	0.967586	0.571	0.337	0.000412327	11-2_Interdental
Ddx17	1.90004e-08	0.799364	0.67	0.437	0.000480198	11-2_Interdental
Maml3	2.20016e-08	0.627776	0.696	0.432	0.000556045	11-2_Interdental
Tuba1a	2.21808e-08	0.613087	0.625	0.386	0.000560574	11-2_Interdental
Hmgn1	2.27228e-08	0.630012	0.786	0.565	0.000574273	11-2_Interdental
Cfap20	2.32054e-08	0.975835	0.509	0.284	0.000586469	11-2_Interdental
Numa1	2.4744e-08	0.807269	0.562	0.327	0.000625354	11-2_Interdental
Appl1	3.41015e-08	1.01503	0.509	0.293	0.000861847	11-2_Interdental
Vamp8	4.61328e-08	0.731274	0.696	0.463	0.00116591	11-2_Interdental
Wls	5.73545e-08	0.792433	0.679	0.429	0.00144952	11-2_Interdental
BC005537	6.97775e-08	0.911172	0.598	0.392	0.00176349	11-2_Interdental
Hsp90b1	7.10324e-08	0.565868	0.884	0.745	0.0017952	11-2_Interdental
Usp9x	7.37172e-08	0.669744	0.688	0.447	0.00186305	11-2_Interdental
Vezf1	7.66591e-08	0.82892	0.527	0.307	0.00193741	11-2_Interdental
Tnpo1	7.76072e-08	0.817396	0.589	0.36	0.00196137	11-2_Interdental
Vcl	9.65907e-08	1.46154	0.5	0.305	0.00244114	11-2_Interdental
Rplp1	1.01296e-07	0.554424	0.964	0.908	0.00256005	11-2_Interdental
Aak1	1.01893e-07	0.65565	0.58	0.348	0.00257514	11-2_Interdental
Cbx5	1.0206e-07	0.844539	0.518	0.294	0.00257936	11-2_Interdental
Hnrnph1	1.14283e-07	0.74729	0.688	0.482	0.00288828	11-2_Interdental
Rab21	1.18924e-07	0.607672	0.696	0.48	0.00300557	11-2_Interdental
Capns1	1.20775e-07	0.822156	0.616	0.401	0.00305234	11-2_Interdental
2900097C17Rik	1.21165e-07	0.897423	0.518	0.307	0.00306221	11-2_Interdental
Ankhd1	1.21878e-07	0.754639	0.625	0.405	0.00308023	11-2_Interdental
Sod1	1.52444e-07	0.837177	0.518	0.305	0.00385272	11-2_Interdental
Ncoa1	1.53276e-07	0.772372	0.643	0.423	0.00387374	11-2_Interdental
Kmt2e	1.54279e-07	0.555138	0.821	0.622	0.0038991	11-2_Interdental
Tceal9	1.80838e-07	0.775457	0.652	0.44	0.00457032	11-2_Interdental
Glg1	1.92469e-07	0.816797	0.625	0.407	0.00486427	11-2_Interdental
Ralbp1	2.16597e-07	0.67924	0.67	0.457	0.00547405	11-2_Interdental
Srpr	2.3062e-07	0.824526	0.616	0.408	0.00582847	11-2_Interdental
Cers2	2.61284e-07	0.796954	0.518	0.304	0.00660343	11-2_Interdental
Gphn	2.82377e-07	0.541232	0.821	0.664	0.00713653	11-2_Interdental
Epb41	2.93509e-07	0.66549	0.58	0.362	0.00741785	11-2_Interdental
Tcf25	3.79178e-07	0.784683	0.634	0.442	0.00958297	11-2_Interdental
Kif5b	3.90443e-07	0.717336	0.661	0.501	0.00986767	11-2_Interdental
Lima1	4.24873e-07	0.685033	0.536	0.301	0.0107378	11-2_Interdental
Ybx3	4.51553e-07	0.670215	0.571	0.346	0.0114121	11-2_Interdental
Rsrc2	4.72983e-07	0.620084	0.723	0.516	0.0119537	11-2_Interdental
G3bp2	5.60158e-07	0.756242	0.598	0.382	0.0141569	11-2_Interdental
Srsf10	5.9039e-07	0.588721	0.607	0.378	0.0149209	11-2_Interdental
Ddx3x	6.43615e-07	1.16748	0.589	0.398	0.0162661	11-2_Interdental
Ubxn4	6.95744e-07	0.814795	0.643	0.432	0.0175835	11-2_Interdental
Hspa5	7.37569e-07	0.602662	0.839	0.673	0.0186406	11-2_Interdental
Eid1	7.83101e-07	0.590484	0.652	0.416	0.0197913	11-2_Interdental
Cog5	7.88708e-07	0.823617	0.509	0.318	0.019933	11-2_Interdental
Rapgef2	1.0198e-06	0.665807	0.518	0.317	0.0257735	11-2_Interdental
Ptbp2	1.08449e-06	0.832801	0.554	0.359	0.0274083	11-2_Interdental
Dync1i2	1.16232e-06	0.702975	0.661	0.47	0.0293753	11-2_Interdental
Hnrnph3	1.20512e-06	0.78459	0.58	0.398	0.0304571	11-2_Interdental
Kdm5a	1.3632e-06	0.63285	0.554	0.349	0.0344521	11-2_Interdental
Tcf12	1.41581e-06	0.702402	0.759	0.567	0.0357819	11-2_Interdental
Npepps	1.58873e-06	0.782903	0.571	0.366	0.040152	11-2_Interdental
Drap1	1.80449e-06	0.777374	0.589	0.419	0.0456048	11-2_Interdental
Selenom	1.83132e-06	0.88096	0.545	0.349	0.046283	11-2_Interdental
Arhgef12	2.14665e-06	0.548187	0.634	0.415	0.0542522	11-2_Interdental
Use1	2.3395e-06	0.686206	0.518	0.321	0.0591263	11-2_Interdental
Sh3bgrl	2.54053e-06	0.602627	0.652	0.441	0.0642068	11-2_Interdental
Trpm7	3.00185e-06	0.679009	0.562	0.385	0.0758658	11-2_Interdental
Arfgef1	3.18162e-06	0.516265	0.589	0.367	0.0804092	11-2_Interdental
Eif3e	3.20731e-06	0.647742	0.652	0.465	0.0810585	11-2_Interdental
Arpc1a	3.26766e-06	0.619381	0.652	0.445	0.0825837	11-2_Interdental
Gpatch8	3.54086e-06	0.626495	0.688	0.502	0.0894881	11-2_Interdental
Rabgap1	3.54745e-06	0.792208	0.527	0.334	0.0896546	11-2_Interdental
Gtf2i	3.55939e-06	0.56373	0.536	0.336	0.0899564	11-2_Interdental
Cd2ap	3.57449e-06	0.62094	0.598	0.387	0.0903381	11-2_Interdental
Eif3c	3.72076e-06	0.681812	0.652	0.474	0.0940348	11-2_Interdental
Sdf4	4.27523e-06	0.800235	0.562	0.381	0.108048	11-2_Interdental
Trappc4	4.54424e-06	0.778596	0.527	0.341	0.114847	11-2_Interdental
Atf2	5.05774e-06	0.900196	0.5	0.311	0.127824	11-2_Interdental
Vcp	5.47259e-06	0.647772	0.589	0.41	0.138309	11-2_Interdental
Nbea	5.5379e-06	0.547792	0.527	0.309	0.139959	11-2_Interdental
Lncpint	5.86749e-06	0.595508	0.625	0.407	0.148289	11-2_Interdental
Tnks2	5.90761e-06	0.678901	0.598	0.407	0.149303	11-2_Interdental
Tm9sf3	6.96631e-06	0.569195	0.688	0.496	0.176059	11-2_Interdental
Nsd1	7.08702e-06	0.537903	0.688	0.478	0.17911	11-2_Interdental
Braf	7.19503e-06	0.63996	0.58	0.373	0.18184	11-2_Interdental
Srek1	7.82088e-06	0.639907	0.589	0.404	0.197657	11-2_Interdental
Zfp638	1.14542e-05	0.666071	0.598	0.427	0.289482	11-2_Interdental
Pard3	1.19253e-05	0.50277	0.545	0.326	0.301387	11-2_Interdental
Ep300	1.44092e-05	0.608291	0.536	0.351	0.364165	11-2_Interdental
Csde1	1.51386e-05	0.583738	0.714	0.525	0.382598	11-2_Interdental
Sptan1	1.72188e-05	0.578718	0.536	0.344	0.43517	11-2_Interdental
H13	1.85109e-05	0.651764	0.509	0.334	0.467826	11-2_Interdental
Strn3	2.2053e-05	0.573619	0.705	0.552	0.557347	11-2_Interdental
Pum1	2.41169e-05	0.53217	0.634	0.45	0.609507	11-2_Interdental
Tbl1x	2.43746e-05	0.753792	0.509	0.346	0.61602	11-2_Interdental
Bex3	2.51873e-05	0.601344	0.5	0.322	0.636559	11-2_Interdental
Ralgapa1	2.66412e-05	0.671905	0.598	0.449	0.673304	11-2_Interdental
Ywhaz	2.92425e-05	0.584709	0.812	0.711	0.739045	11-2_Interdental
Dnaja2	2.98616e-05	0.602007	0.616	0.462	0.754691	11-2_Interdental
Fxr1	3.23643e-05	0.608495	0.634	0.445	0.817944	11-2_Interdental
Bbx	3.53936e-05	0.595435	0.527	0.345	0.894503	11-2_Interdental
Rbm5	3.76954e-05	0.585352	0.536	0.37	0.952677	11-2_Interdental
Scaper	3.79414e-05	0.638101	0.527	0.357	0.958892	11-2_Interdental
Mtch1	4.02217e-05	0.616	0.589	0.416	1	11-2_Interdental
Zfp36l2	4.37175e-05	0.5179	0.616	0.429	1	11-2_Interdental
Tnrc6c	4.71859e-05	0.582405	0.554	0.365	1	11-2_Interdental
Zfp280d	4.81701e-05	0.700726	0.509	0.35	1	11-2_Interdental
Cdkal1	5.19422e-05	0.720721	0.5	0.341	1	11-2_Interdental
Tprgl	5.2934e-05	0.574308	0.5	0.331	1	11-2_Interdental
Btbd7	5.31347e-05	0.632584	0.554	0.39	1	11-2_Interdental
Ppp1cb	5.52567e-05	0.583722	0.589	0.441	1	11-2_Interdental
Zmynd11	5.67857e-05	0.55467	0.598	0.408	1	11-2_Interdental
Zcchc7	6.52721e-05	0.52086	0.679	0.512	1	11-2_Interdental
Tm9sf2	7.08833e-05	0.515836	0.643	0.459	1	11-2_Interdental
Anxa2	7.27012e-05	0.591466	0.58	0.401	1	11-2_Interdental
Trim44	7.46501e-05	0.589936	0.5	0.318	1	11-2_Interdental
Ubn2	8.3575e-05	0.50552	0.536	0.372	1	11-2_Interdental
Fndc3b	9.22723e-05	0.558833	0.536	0.363	1	11-2_Interdental
Gnaq	9.55553e-05	0.536274	0.696	0.505	1	11-2_Interdental
Ndufa11	0.000100353	0.52405	0.643	0.465	1	11-2_Interdental
Zfp292	0.000128342	0.59028	0.589	0.429	1	11-2_Interdental
N4bp2l2	0.000145634	0.50469	0.536	0.375	1	11-2_Interdental
Atp6v1a	0.0001488	0.573334	0.536	0.372	1	11-2_Interdental
Pura	0.000182604	0.547889	0.58	0.417	1	11-2_Interdental
Lonp2	0.000189824	0.608134	0.509	0.342	1	11-2_Interdental
Cul3	0.000211412	0.638388	0.527	0.37	1	11-2_Interdental
Pard3b	0.000225935	0.508677	0.562	0.402	1	11-2_Interdental
Cul1	0.000227291	0.577848	0.58	0.429	1	11-2_Interdental
Mark3	0.000235066	0.555462	0.518	0.365	1	11-2_Interdental
Kansl1l	0.000263427	0.74372	0.536	0.384	1	11-2_Interdental
Psme4	0.000348824	0.500983	0.562	0.406	1	11-2_Interdental
Nufip2	0.000396202	0.552425	0.527	0.387	1	11-2_Interdental
Ppdpf	0.000502797	0.639904	0.5	0.36	1	11-2_Interdental
Ambra1	0.000510099	0.597447	0.518	0.364	1	11-2_Interdental
Sdha	0.000534173	0.569665	0.5	0.351	1	11-2_Interdental
Stk3	0.00114596	0.509534	0.5	0.356	1	11-2_Interdental
Rsf1	0.00157285	0.500991	0.536	0.388	1	11-2_Interdental
Hnrnpr	0.00197614	0.531523	0.536	0.412	1	11-2_Interdental
Mbd5	0.00360856	0.504136	0.598	0.489	1	11-2_Interdental
Cdk13	0.00410287	0.508769	0.518	0.425	1	11-2_Interdental
Wapl	0.00678198	0.505652	0.518	0.417	1	11-2_Interdental
Otogl	0	5.91989	0.948	0.026	0	11-3_PC/IBC/IPC/HeC
Dgkb	0	7.85656	0.933	0.025	0	11-3_PC/IBC/IPC/HeC
Il1rapl1	0	5.24579	0.964	0.106	0	11-3_PC/IBC/IPC/HeC
Cpa6	0	6.57662	0.901	0.044	0	11-3_PC/IBC/IPC/HeC
Epcam	0	4.48455	0.94	0.084	0	11-3_PC/IBC/IPC/HeC
Tspan8	0	5.25186	0.901	0.063	0	11-3_PC/IBC/IPC/HeC
Nckap5	0	5.72717	0.913	0.081	0	11-3_PC/IBC/IPC/HeC
Gas2	0	2.90855	0.933	0.135	0	11-3_PC/IBC/IPC/HeC
Gata3	0	4.71138	0.821	0.058	0	11-3_PC/IBC/IPC/HeC
Kcnj16	0	5.12569	0.794	0.035	0	11-3_PC/IBC/IPC/HeC
Sorbs2	0	4.02647	0.889	0.132	0	11-3_PC/IBC/IPC/HeC
Rorb	0	5.24065	0.849	0.092	0	11-3_PC/IBC/IPC/HeC
Slc12a7	0	4.87399	0.865	0.109	0	11-3_PC/IBC/IPC/HeC
Pcdh15	0	3.20892	0.841	0.11	0	11-3_PC/IBC/IPC/HeC
Ppp2r2b	0	4.59571	0.798	0.075	0	11-3_PC/IBC/IPC/HeC
Gpx2	0	4.37798	0.766	0.043	0	11-3_PC/IBC/IPC/HeC
Dpf3	0	5.96723	0.754	0.04	0	11-3_PC/IBC/IPC/HeC
Fam107a	0	4.07646	0.798	0.087	0	11-3_PC/IBC/IPC/HeC
[truncated: 10,332 more rows]
