# Supplementary material for: Single-Cell Sequencing Reveals Circadian Sensitivity of Noise-Induced Hearing Loss Mediated by Macrophage-Driven NLRP3 Inflammasome Activation
Source: Neurosci Bull. 2025 Jul 20;42(2):319–37. doi: 10.1007/s12264-025-01440-1 (PMC12876505; doi:10.1007/s12264-025-01440-1)
Supplement: Supplementary file 3 — Supplementary file3 (XLSX 3893 kb) [file 12264_2025_1440_MOESM3_ESM.xlsx]

## Sheet: DNE_vs_Ctrl
	p_val	avg_log2FC	pct.1	pct.2	p_val_adj	celltype	gene
1	8.66834e-51	-1.88307	0.782	0.98	2.19075e-46	10-1_IHC	Rps2
2	1.38994e-47	-1.24936	0.959	1	3.5128e-43	10-1_IHC	Ubb
3	5.40544e-44	-1.56845	0.891	0.985	1.36612e-39	10-1_IHC	Rpl41
4	2.97086e-42	-1.38418	0.882	0.995	7.50825e-38	10-1_IHC	Cox8a
5	1.92178e-41	-1.02968	0.932	1	4.85691e-37	10-1_IHC	Chchd2
6	4.73987e-39	2.04388	1	1	1.19791e-34	10-1_IHC	Gm42418
7	4.09078e-38	-1.06112	0.941	0.995	1.03386e-33	10-1_IHC	Skp1a
8	2.73062e-37	-1.07283	0.932	0.995	6.90111e-33	10-1_IHC	Rpl9
9	6.44384e-37	-1.44429	0.841	0.985	1.62855e-32	10-1_IHC	Atp5j
10	8.93765e-37	-1.16487	0.818	0.99	2.25881e-32	10-1_IHC	Calml4
11	3.57171e-36	-1.05287	0.914	1	9.02679e-32	10-1_IHC	Eif1
12	5.16028e-36	-1.51299	0.805	0.98	1.30416e-31	10-1_IHC	Rpl38
13	2.11234e-35	-1.52734	0.727	0.97	5.3385e-31	10-1_IHC	Tomm7
14	2.13424e-35	-1.15966	0.9	0.98	5.39387e-31	10-1_IHC	Rps27a
15	2.34315e-35	1.01228	0.995	0.995	5.92184e-31	10-1_IHC	mt-Co3
16	5.72687e-34	-1.40607	0.832	0.975	1.44735e-29	10-1_IHC	Rpl36
17	1.48001e-33	-1.32533	0.759	0.96	3.74042e-29	10-1_IHC	Atp5g2
18	7.71736e-33	1.14084	0.977	0.995	1.95041e-28	10-1_IHC	mt-Nd1
19	1.53521e-32	-1.08115	0.927	0.995	3.87995e-28	10-1_IHC	Rps24
20	6.20962e-32	-1.14971	0.85	0.985	1.56936e-27	10-1_IHC	Rps20
21	7.80953e-32	-1.14617	0.886	0.99	1.9737e-27	10-1_IHC	Fau
22	8.57864e-32	-1.37043	0.868	0.98	2.16808e-27	10-1_IHC	Rpl37
23	8.91167e-32	-0.723106	0.991	1	2.25225e-27	10-1_IHC	Fth1
24	1.37233e-31	-1.16972	0.832	0.995	3.46829e-27	10-1_IHC	Pebp1
25	3.3899e-31	-1.35543	0.714	0.95	8.56731e-27	10-1_IHC	Ubl5
26	3.87217e-31	-1.2755	0.805	0.965	9.78613e-27	10-1_IHC	Rpl21
27	7.70769e-31	0.902446	0.995	0.99	1.94796e-26	10-1_IHC	mt-Atp6
28	1.01507e-30	-1.04715	0.859	0.99	2.56539e-26	10-1_IHC	Ndufa4
29	1.63324e-30	-1.28283	0.768	0.97	4.12769e-26	10-1_IHC	Atp5h
30	2.58913e-30	-1.76517	0.636	0.915	6.54352e-26	10-1_IHC	Rpl35
31	3.15572e-30	1.10846	0.982	0.97	7.97545e-26	10-1_IHC	mt-Nd2
32	7.02433e-30	-1.25085	0.827	0.965	1.77526e-25	10-1_IHC	Cox7c
33	1.54348e-29	-1.69437	0.627	0.886	3.90084e-25	10-1_IHC	Ndufc1
34	2.9795e-29	-1.07247	0.886	0.98	7.53009e-25	10-1_IHC	Rpl37a
35	3.03783e-29	-1.05308	0.891	0.99	7.67752e-25	10-1_IHC	Rpl18
36	1.11888e-28	-1.37676	0.75	0.945	2.82776e-24	10-1_IHC	Atp5e
37	1.85092e-28	-1.39444	0.705	0.965	4.67784e-24	10-1_IHC	Dad1
38	6.60625e-28	-1.31499	0.759	0.985	1.6696e-23	10-1_IHC	Rpl27
39	7.92483e-28	-1.06781	0.886	0.985	2.00284e-23	10-1_IHC	Selenow
40	2.82511e-27	-0.881932	0.905	0.995	7.13989e-23	10-1_IHC	Ftl1
41	4.96914e-27	-1.1775	0.814	0.975	1.25585e-22	10-1_IHC	Gpx4
42	1.23412e-26	-1.21575	0.809	0.97	3.119e-22	10-1_IHC	Rps28
43	3.00633e-26	-1.5032	0.659	0.91	7.5979e-22	10-1_IHC	Dctn3
44	6.04641e-26	-1.33868	0.718	0.935	1.52811e-21	10-1_IHC	Ndufa7
45	7.78571e-26	-1.18917	0.75	0.975	1.96768e-21	10-1_IHC	Rpl22l1
46	1.26326e-25	-0.946006	0.868	0.975	3.19264e-21	10-1_IHC	Rps13
47	1.27319e-25	-1.1784	0.823	0.965	3.21773e-21	10-1_IHC	Gapdh
48	1.80706e-25	-1.47688	0.655	0.91	4.56699e-21	10-1_IHC	Atp5j2
49	2.53393e-25	-1.39986	0.627	0.886	6.40399e-21	10-1_IHC	Atp5g1
50	6.00249e-25	-1.19602	0.759	0.95	1.51701e-20	10-1_IHC	Atpif1
51	8.46104e-25	-2.08187	0.455	0.801	2.13836e-20	10-1_IHC	Fdps
52	1.19288e-24	-0.800548	0.905	0.99	3.01476e-20	10-1_IHC	Rpl19
53	1.35489e-24	-0.959416	0.914	0.995	3.4242e-20	10-1_IHC	Rps29
54	1.78596e-24	-1.37538	0.668	0.93	4.51365e-20	10-1_IHC	Tecr
55	1.90365e-24	-0.862178	0.895	0.97	4.8111e-20	10-1_IHC	Rpl32
56	2.08491e-24	-0.78389	0.959	1	5.26921e-20	10-1_IHC	Rpl13
57	3.80415e-24	-0.860358	0.895	0.985	9.61422e-20	10-1_IHC	Rpl34
58	5.76692e-24	-1.14454	0.841	0.95	1.45747e-19	10-1_IHC	Rpl26
59	6.22769e-24	-0.923384	0.905	1	1.57392e-19	10-1_IHC	Rpl30
60	1.22076e-23	-1.18476	0.809	0.955	3.08523e-19	10-1_IHC	Tubb4b
61	1.26365e-23	-1.31867	0.668	0.935	3.19363e-19	10-1_IHC	Sec61g
62	1.30817e-23	-0.997013	0.845	0.995	3.30615e-19	10-1_IHC	Rpsa
63	1.38794e-23	-0.923402	0.859	0.985	3.50775e-19	10-1_IHC	Rps3
64	2.65951e-23	-1.45244	0.618	0.861	6.72139e-19	10-1_IHC	Ndufb8
65	3.32947e-23	-0.936879	0.855	0.98	8.41457e-19	10-1_IHC	Rpl35a
66	5.45198e-23	1.12134	0.945	0.881	1.37788e-18	10-1_IHC	Zbtb20
67	1.72164e-22	-0.795968	0.936	1	4.35111e-18	10-1_IHC	Ppia
68	1.88301e-22	-1.12995	0.759	0.94	4.75894e-18	10-1_IHC	Cox6c
69	2.97085e-22	-1.17685	0.655	0.91	7.50822e-18	10-1_IHC	Cox5b
70	4.05195e-22	-1.47254	0.773	0.965	1.02405e-17	10-1_IHC	1810037I17Rik
71	6.70966e-22	-1.40194	0.673	0.891	1.69573e-17	10-1_IHC	Serf1
72	8.23605e-22	-0.920266	0.9	0.99	2.0815e-17	10-1_IHC	Rps21
73	2.18117e-21	-1.35086	0.545	0.846	5.51248e-17	10-1_IHC	Scand1
74	2.94876e-21	-0.90232	0.845	0.985	7.45239e-17	10-1_IHC	Rps5
75	3.57276e-21	-0.843691	0.914	0.98	9.02945e-17	10-1_IHC	Rpl8
76	3.6418e-21	-0.777115	0.927	0.99	9.20391e-17	10-1_IHC	Rpl24
77	4.00409e-21	-1.37493	0.568	0.841	1.01195e-16	10-1_IHC	Edf1
78	4.32182e-21	-0.981976	0.805	0.955	1.09225e-16	10-1_IHC	Rpl39
79	4.66603e-21	2.06717	0.786	0.363	1.17924e-16	10-1_IHC	Camk1d
80	5.95118e-21	-1.07066	0.777	0.93	1.50404e-16	10-1_IHC	Cox7a2
81	7.19438e-21	-1.37686	0.564	0.851	1.81824e-16	10-1_IHC	Uqcr10
82	1.13693e-20	-1.11328	0.691	0.881	2.87337e-16	10-1_IHC	Ndufb4
83	1.54994e-20	-1.56598	0.418	0.766	3.91716e-16	10-1_IHC	Mrpl52
84	2.00122e-20	-1.12468	0.709	0.93	5.05769e-16	10-1_IHC	Elob
85	2.15105e-20	-1.45599	0.564	0.826	5.43634e-16	10-1_IHC	Ndufa13
86	2.19484e-20	-1.14429	0.732	0.915	5.54702e-16	10-1_IHC	Ndufs5
87	2.77869e-20	-0.700012	0.977	1	7.02259e-16	10-1_IHC	Calm2
88	2.84406e-20	-0.919593	0.859	0.97	7.1878e-16	10-1_IHC	Rpl18a
89	6.09287e-20	-1.3432	0.614	0.876	1.53985e-15	10-1_IHC	Usmg5
90	1.11486e-19	-0.907266	0.814	0.965	2.81758e-15	10-1_IHC	Uqcrh
91	1.13802e-19	3.01874	0.632	0.194	2.87612e-15	10-1_IHC	Dct
92	1.16722e-19	-1.02792	0.705	0.94	2.94991e-15	10-1_IHC	Atp6v0b
93	1.2319e-19	-1.16712	0.7	0.925	3.11339e-15	10-1_IHC	Uqcr11
94	1.30531e-19	-1.25031	0.7	0.896	3.29892e-15	10-1_IHC	Ndufa2
95	1.38367e-19	-1.41292	0.536	0.816	3.49695e-15	10-1_IHC	Uqcrq
96	1.46209e-19	-1.06482	0.686	0.886	3.69515e-15	10-1_IHC	Ost4
97	1.80758e-19	1.68491	0.832	0.502	4.56829e-15	10-1_IHC	Cmss1
98	2.1695e-19	-1.35146	0.523	0.796	5.48297e-15	10-1_IHC	Ndufa11
99	3.32802e-19	-0.763935	0.855	0.99	8.41091e-15	10-1_IHC	Rps11
100	6.53809e-19	-0.749563	0.845	0.995	1.65237e-14	10-1_IHC	Rps7
101	1.09109e-18	-0.969553	0.868	0.965	2.7575e-14	10-1_IHC	Rps27
102	2.01101e-18	-0.726679	0.886	0.98	5.08242e-14	10-1_IHC	Pfdn5
103	2.48783e-18	-1.35597	0.591	0.851	6.28749e-14	10-1_IHC	Fam183b
104	3.49855e-18	-0.818689	0.841	0.975	8.84188e-14	10-1_IHC	Rpl15
105	3.72949e-18	-0.883108	0.895	0.975	9.42553e-14	10-1_IHC	Fbxo2
106	9.34884e-18	-1.10227	0.732	0.905	2.36273e-13	10-1_IHC	Mrps6
107	9.69638e-18	-0.745213	0.859	0.975	2.45057e-13	10-1_IHC	Cox4i1
108	1.17142e-17	-0.793924	0.855	0.945	2.96052e-13	10-1_IHC	Rpl11
109	1.5157e-17	-0.777163	0.868	0.98	3.83062e-13	10-1_IHC	Rps15a
110	1.65377e-17	-1.05751	0.773	0.94	4.17957e-13	10-1_IHC	Ldhb
111	2.49812e-17	-1.23037	0.777	0.93	6.31349e-13	10-1_IHC	2010107E04Rik
112	3.1622e-17	-1.04641	0.718	0.896	7.99183e-13	10-1_IHC	Smdt1
113	3.3474e-17	-0.877928	0.823	0.98	8.45988e-13	10-1_IHC	Chchd10
114	3.66357e-17	-1.10286	0.686	0.861	9.25894e-13	10-1_IHC	Ndufb9
115	4.27066e-17	-0.899766	0.791	0.945	1.07932e-12	10-1_IHC	Atp5l
116	5.43784e-17	-0.915387	0.7	0.915	1.37431e-12	10-1_IHC	Prdx2
117	6.55496e-17	-1.0029	0.632	0.881	1.65663e-12	10-1_IHC	Atp5o.1
118	7.39137e-17	-0.907239	0.759	0.925	1.86802e-12	10-1_IHC	Ndufb11
119	1.1898e-16	-0.831264	0.773	0.94	3.00698e-12	10-1_IHC	Rpl10a
120	1.24902e-16	-1.41222	0.573	0.801	3.15665e-12	10-1_IHC	Cox17
121	1.29412e-16	-1.432	0.545	0.826	3.27063e-12	10-1_IHC	Hopx
122	1.31513e-16	-1.01722	0.795	0.98	3.32372e-12	10-1_IHC	Tuba1a
123	1.70157e-16	-1.11202	0.595	0.856	4.30037e-12	10-1_IHC	Ndufa5
124	2.35557e-16	-1.09271	0.632	0.861	5.95322e-12	10-1_IHC	Cct7
125	2.96552e-16	-1.52875	0.491	0.771	7.49475e-12	10-1_IHC	Morn2
126	3.5017e-16	-1.41956	0.509	0.761	8.84984e-12	10-1_IHC	Ndufa1
127	5.95465e-16	1.12947	0.855	0.816	1.50492e-11	10-1_IHC	Ctnnd2
128	8.26108e-16	-0.735415	0.868	0.97	2.08782e-11	10-1_IHC	Rpl28
129	8.49597e-16	-1.07722	0.659	0.866	2.14719e-11	10-1_IHC	Fis1
130	8.79297e-16	1.54474	0.832	0.657	2.22225e-11	10-1_IHC	Dlg2
131	9.07932e-16	-0.934451	0.695	0.891	2.29462e-11	10-1_IHC	Ndufab1
132	1.50131e-15	-1.02279	0.591	0.836	3.79426e-11	10-1_IHC	Spcs1
133	1.52061e-15	1.55344	0.755	0.512	3.84305e-11	10-1_IHC	Setbp1
134	1.549e-15	-0.962438	0.709	0.896	3.91478e-11	10-1_IHC	Rps18
135	1.6245e-15	1.62498	0.841	0.502	4.10561e-11	10-1_IHC	AY036118
136	1.7538e-15	-0.899353	0.764	0.9	4.43238e-11	10-1_IHC	Sem1
137	2.46491e-15	-0.871124	0.75	0.95	6.22956e-11	10-1_IHC	Gabarapl2
138	2.60962e-15	1.39846	0.823	0.701	6.59529e-11	10-1_IHC	Auts2
139	2.69671e-15	-0.913587	0.75	0.91	6.81539e-11	10-1_IHC	Ypel3
140	3.24353e-15	-0.785448	0.85	0.94	8.19738e-11	10-1_IHC	Cabp2
141	3.3985e-15	0.994646	0.873	0.891	8.58902e-11	10-1_IHC	Lrba
142	3.40973e-15	-1.12627	0.627	0.821	8.61741e-11	10-1_IHC	Nudc
143	3.41499e-15	-1.20782	0.555	0.801	8.63069e-11	10-1_IHC	Mrpl33
144	3.69689e-15	-0.853132	0.841	0.955	9.34316e-11	10-1_IHC	mt-Nd4l
145	6.15112e-15	-0.904661	0.732	0.91	1.55457e-10	10-1_IHC	Cox6b1
146	6.43804e-15	-1.67146	0.382	0.652	1.62708e-10	10-1_IHC	Naa38
147	6.57099e-15	-1.1747	0.636	0.836	1.66069e-10	10-1_IHC	Romo1
148	7.05754e-15	-1.17699	0.527	0.761	1.78365e-10	10-1_IHC	Rex1bd
149	7.72326e-15	-1.14521	0.582	0.816	1.9519e-10	10-1_IHC	Tusc3
150	1.05836e-14	-0.718747	0.864	0.96	2.67479e-10	10-1_IHC	Serf2
151	1.25856e-14	-1.01432	0.632	0.851	3.18075e-10	10-1_IHC	Eif5a
152	1.33357e-14	-1.12041	0.582	0.806	3.37033e-10	10-1_IHC	Timm13
153	1.63008e-14	-0.785953	0.627	0.861	4.1197e-10	10-1_IHC	Rpl10
154	1.7164e-14	-0.90603	0.668	0.876	4.33785e-10	10-1_IHC	Ndufb7
155	1.72756e-14	-1.27603	0.595	0.826	4.36606e-10	10-1_IHC	Dynlrb2
156	1.7835e-14	-0.55304	0.923	0.995	4.50743e-10	10-1_IHC	Rpl23
157	2.15983e-14	-1.20755	0.509	0.746	5.45854e-10	10-1_IHC	Tmem256
158	3.13745e-14	-1.01131	0.559	0.801	7.92929e-10	10-1_IHC	Bex3
159	3.1635e-14	-1.02626	0.605	0.816	7.99512e-10	10-1_IHC	Ndufb10
160	4.52586e-14	0.804249	0.95	0.871	1.14382e-09	10-1_IHC	Ebf1
161	4.61646e-14	-1.08697	0.568	0.791	1.16672e-09	10-1_IHC	Hypk
162	4.6219e-14	-1.04184	0.709	0.896	1.16809e-09	10-1_IHC	1110017D15Rik
163	4.99697e-14	-1.10615	0.736	0.915	1.26288e-09	10-1_IHC	Gpx2
164	5.50407e-14	-1.27328	0.477	0.731	1.39104e-09	10-1_IHC	1500011K16Rik
165	6.68706e-14	-1.36677	0.473	0.716	1.69002e-09	10-1_IHC	Lsm7
166	7.44222e-14	-0.603754	0.882	0.985	1.88087e-09	10-1_IHC	Rpl27a
167	8.59622e-14	-1.26025	0.459	0.711	2.17252e-09	10-1_IHC	Ndufb2
168	1.01599e-13	-1.77204	0.259	0.562	2.5677e-09	10-1_IHC	Gm5617
169	1.17535e-13	-0.971138	0.764	0.93	2.97045e-09	10-1_IHC	Ckb
170	1.17981e-13	1.13121	0.859	0.801	2.98174e-09	10-1_IHC	Cdk14
171	1.28138e-13	-1.17225	0.555	0.806	3.23842e-09	10-1_IHC	Pifo
172	1.49193e-13	-0.832699	0.723	0.891	3.77054e-09	10-1_IHC	Ndufc2
173	1.57822e-13	-1.21001	0.495	0.746	3.98864e-09	10-1_IHC	Hint2
174	1.67398e-13	-1.16195	0.491	0.731	4.23064e-09	10-1_IHC	Ndufs7
175	1.72912e-13	-1.17849	0.682	0.866	4.36999e-09	10-1_IHC	2300009A05Rik
176	1.9868e-13	-0.664742	0.841	0.97	5.02124e-09	10-1_IHC	Hspa8
177	2.07307e-13	1.20457	0.786	0.612	5.23926e-09	10-1_IHC	Dst
178	2.40895e-13	-1.00279	0.6	0.836	6.08815e-09	10-1_IHC	Snrpb
179	2.7441e-13	-0.595703	0.927	1	6.93517e-09	10-1_IHC	Rps10
180	3.00384e-13	1.68198	0.655	0.338	7.59161e-09	10-1_IHC	Atrnl1
181	3.16755e-13	-1.02366	0.586	0.811	8.00535e-09	10-1_IHC	Atp5d
182	3.41714e-13	-1.17516	0.577	0.766	8.63614e-09	10-1_IHC	Atp5k
183	3.50848e-13	-1.12977	0.514	0.746	8.86699e-09	10-1_IHC	Dpm3
184	3.85329e-13	-0.898225	0.709	0.891	9.73841e-09	10-1_IHC	Map1lc3a
185	3.96421e-13	-0.73528	0.845	0.97	1.00187e-08	10-1_IHC	Eif3f
186	4.51227e-13	0.497985	0.991	0.995	1.14039e-08	10-1_IHC	Tpt1
187	4.61618e-13	-1.17525	0.6	0.781	1.16665e-08	10-1_IHC	Pigp
188	5.21046e-13	-1.4	0.418	0.652	1.31684e-08	10-1_IHC	Ss18l2
189	8.0204e-13	1.17524	0.814	0.751	2.027e-08	10-1_IHC	Ankfn1
190	8.34485e-13	-1.19996	0.495	0.746	2.10899e-08	10-1_IHC	Flywch2
191	9.9133e-13	-0.851376	0.773	0.935	2.50539e-08	10-1_IHC	Dynll1
192	9.96166e-13	0.714651	0.891	0.9	2.51761e-08	10-1_IHC	Strbp
193	1.10586e-12	-0.599628	0.945	0.995	2.79484e-08	10-1_IHC	Rps4x
194	1.20204e-12	-0.712158	0.823	0.965	3.0379e-08	10-1_IHC	Selenok
195	1.28187e-12	-0.987825	0.655	0.821	3.23967e-08	10-1_IHC	Park7
196	1.45912e-12	-1.61934	0.377	0.647	3.68763e-08	10-1_IHC	Bola1
197	1.51256e-12	-1.24914	0.5	0.726	3.82269e-08	10-1_IHC	1700001C02Rik
198	1.71357e-12	-0.925593	0.723	0.886	4.33072e-08	10-1_IHC	Arf5
199	1.72855e-12	-0.960079	0.595	0.806	4.36857e-08	10-1_IHC	Ndufv3
200	1.81591e-12	-0.738023	0.777	0.925	4.58934e-08	10-1_IHC	Scg5
201	1.96361e-12	-1.02941	0.541	0.786	4.96263e-08	10-1_IHC	Snrpf
202	1.99102e-12	-0.906464	0.659	0.831	5.0319e-08	10-1_IHC	BC031181
203	2.49775e-12	-1.30614	0.436	0.677	6.31257e-08	10-1_IHC	Pop5
204	2.96799e-12	-1.02122	0.668	0.826	7.50101e-08	10-1_IHC	Tmem238
205	3.13668e-12	-1.34591	0.291	0.607	7.92732e-08	10-1_IHC	Gm10076
206	3.18025e-12	-1.37133	0.509	0.716	8.03744e-08	10-1_IHC	H2afj
207	3.31756e-12	1.1197	0.836	0.821	8.38447e-08	10-1_IHC	Pcsk5
208	3.64917e-12	-1.21506	0.5	0.706	9.22254e-08	10-1_IHC	Mrps24
209	3.78148e-12	1.40713	0.75	0.572	9.55692e-08	10-1_IHC	Macrod2
210	3.88961e-12	-0.937083	0.645	0.881	9.8302e-08	10-1_IHC	Nedd8
211	3.91989e-12	-1.0489	0.527	0.736	9.90673e-08	10-1_IHC	Snrpd2
212	4.17753e-12	-0.731697	0.673	0.871	1.05579e-07	10-1_IHC	Rps26
213	4.31513e-12	-0.739105	0.736	0.905	1.09056e-07	10-1_IHC	Cetn2
214	4.95437e-12	-1.18575	0.527	0.766	1.25212e-07	10-1_IHC	Cpne9
215	5.0366e-12	-0.888997	0.655	0.831	1.2729e-07	10-1_IHC	Mrps33
216	6.09113e-12	-0.879262	0.718	0.856	1.53941e-07	10-1_IHC	Ndufb5
217	6.1051e-12	-1.4952	0.377	0.612	1.54294e-07	10-1_IHC	Mrpl17
218	6.81569e-12	-1.32825	0.245	0.542	1.72253e-07	10-1_IHC	Hmgn2
219	6.84982e-12	1.60692	0.714	0.433	1.73116e-07	10-1_IHC	Rora
220	6.96673e-12	0.506185	0.982	0.99	1.7607e-07	10-1_IHC	mt-Nd4
221	8.0509e-12	0.91917	0.845	0.846	2.0347e-07	10-1_IHC	Sorbs2
222	1.0241e-11	-0.924029	0.641	0.841	2.58821e-07	10-1_IHC	Cystm1
223	1.23323e-11	-1.20299	0.418	0.662	3.11675e-07	10-1_IHC	Pam16
224	1.58746e-11	-1.19083	0.391	0.652	4.01199e-07	10-1_IHC	Nenf
225	1.64093e-11	-0.99482	0.536	0.746	4.14712e-07	10-1_IHC	Vps28
226	1.71441e-11	-1.00092	0.718	0.861	4.33283e-07	10-1_IHC	Cd164l2
227	1.84004e-11	-0.955447	0.645	0.831	4.65033e-07	10-1_IHC	Elof1
228	2.02754e-11	0.67488	0.918	0.891	5.1242e-07	10-1_IHC	mt-Nd5
229	2.30519e-11	-0.567617	0.918	0.975	5.82591e-07	10-1_IHC	Rps9
230	2.70746e-11	-1.45523	0.4	0.632	6.84255e-07	10-1_IHC	Polr2i
231	2.91696e-11	-1.02003	0.545	0.746	7.37204e-07	10-1_IHC	Hint1
232	3.2089e-11	1.26566	0.759	0.532	8.10986e-07	10-1_IHC	Klf12
233	3.41356e-11	-1.6798	0.318	0.557	8.6271e-07	10-1_IHC	Tbcc
234	3.45843e-11	-0.51157	0.873	0.945	8.74049e-07	10-1_IHC	Rplp2
235	3.51487e-11	-0.850124	0.75	0.891	8.88313e-07	10-1_IHC	Cirbp
236	3.73601e-11	-1.13473	0.509	0.761	9.44201e-07	10-1_IHC	Cib3
237	3.82009e-11	-1.04174	0.609	0.826	9.65451e-07	10-1_IHC	Stard10
238	5.16428e-11	1.44948	0.636	0.343	1.30517e-06	10-1_IHC	Lars2
239	5.22964e-11	-0.668041	0.809	0.955	1.32169e-06	10-1_IHC	Mrfap1
240	5.24799e-11	-0.896461	0.595	0.786	1.32632e-06	10-1_IHC	Trmt112
241	5.37326e-11	-0.693505	0.764	0.891	1.35798e-06	10-1_IHC	Atp5f1
242	5.56781e-11	0.98631	0.786	0.731	1.40715e-06	10-1_IHC	Ano4
243	5.63774e-11	-0.672396	0.768	0.905	1.42483e-06	10-1_IHC	Ptges3
244	5.69953e-11	-0.637911	0.836	0.975	1.44044e-06	10-1_IHC	Atp6v1g1
245	5.75882e-11	-1.05301	0.477	0.692	1.45543e-06	10-1_IHC	Churc1
246	5.84282e-11	-1.3363	0.414	0.637	1.47665e-06	10-1_IHC	Mrpl30
247	6.17426e-11	-0.941874	0.568	0.746	1.56042e-06	10-1_IHC	Krtcap2
248	6.34965e-11	-1.04066	0.527	0.736	1.60475e-06	10-1_IHC	Psmb4
249	6.47632e-11	-1.28057	0.4	0.627	1.63676e-06	10-1_IHC	Ccdc107
250	6.48926e-11	-0.913838	0.609	0.796	1.64003e-06	10-1_IHC	Rbm3
251	6.77019e-11	-0.822332	0.764	0.92	1.71103e-06	10-1_IHC	Hist3h2ba
252	7.20107e-11	-0.519098	0.941	1	1.81993e-06	10-1_IHC	Ptma
253	7.43856e-11	1.46273	0.605	0.303	1.87995e-06	10-1_IHC	Maml2
254	9.99427e-11	-1.3137	0.418	0.642	2.52585e-06	10-1_IHC	Efcab10
255	1.06015e-10	1.08867	0.809	0.692	2.67932e-06	10-1_IHC	Ptprm
256	1.58913e-10	-1.37754	0.382	0.602	4.01621e-06	10-1_IHC	Pafah1b3
257	1.59303e-10	-1.69695	0.373	0.572	4.02606e-06	10-1_IHC	Gm1673
258	1.59966e-10	1.20253	0.673	0.398	4.04283e-06	10-1_IHC	Carmil1
259	1.62935e-10	-0.534444	0.818	0.96	4.11785e-06	10-1_IHC	Pnrc1
260	1.86112e-10	-0.93431	0.559	0.761	4.7036e-06	10-1_IHC	Hsbp1
261	1.90492e-10	-0.44319	0.955	0.995	4.8143e-06	10-1_IHC	Calm1
262	2.0147e-10	-0.866384	0.845	0.886	5.09174e-06	10-1_IHC	Spp1
263	2.09397e-10	-1.2321	0.486	0.667	5.29209e-06	10-1_IHC	Rab3a
264	2.20481e-10	-1.22328	0.468	0.687	5.57222e-06	10-1_IHC	Hsd17b14
265	2.25412e-10	0.587568	0.959	0.955	5.69684e-06	10-1_IHC	Rps14
266	2.32107e-10	-1.15421	0.55	0.711	5.86603e-06	10-1_IHC	Selenom
267	2.6163e-10	1.40972	0.768	0.726	6.61217e-06	10-1_IHC	Csmd1
268	2.67024e-10	1.15223	0.714	0.438	6.7485e-06	10-1_IHC	Mycbp2
269	2.87701e-10	-1.05188	0.495	0.697	7.27106e-06	10-1_IHC	Psmb6
270	2.98091e-10	1.13958	0.805	0.672	7.53365e-06	10-1_IHC	Magi2
271	3.02681e-10	0.954536	0.859	0.751	7.64964e-06	10-1_IHC	Osbpl6
272	3.14364e-10	1.46195	0.573	0.289	7.94491e-06	10-1_IHC	Ripor2
273	3.33172e-10	-0.935094	0.432	0.652	8.42025e-06	10-1_IHC	Fkbp2
274	3.47941e-10	-0.778636	0.636	0.841	8.79352e-06	10-1_IHC	Hmgn1
275	3.65574e-10	1.81541	0.695	0.483	9.23915e-06	10-1_IHC	Cacna1d
276	4.24613e-10	-1.09548	0.532	0.741	1.07312e-05	10-1_IHC	Ddt
277	4.26608e-10	-1.21241	0.486	0.697	1.07817e-05	10-1_IHC	Cst6
278	4.6577e-10	-0.759949	0.741	0.896	1.17714e-05	10-1_IHC	Cdkn2d
279	5.19302e-10	-0.838314	0.664	0.791	1.31243e-05	10-1_IHC	Aldoa
280	5.39296e-10	0.795239	0.818	0.771	1.36296e-05	10-1_IHC	mt-Nd3
281	5.42019e-10	-0.434736	0.955	0.995	1.36985e-05	10-1_IHC	Rps8
282	5.57481e-10	-0.959441	0.595	0.731	1.40892e-05	10-1_IHC	Psenen
283	5.7574e-10	1.52642	0.605	0.313	1.45507e-05	10-1_IHC	Fosb
284	6.03241e-10	1.24258	0.768	0.682	1.52457e-05	10-1_IHC	Pcdh7
285	6.09204e-10	-0.867255	0.609	0.776	1.53964e-05	10-1_IHC	Ndufb3
286	6.71531e-10	1.28512	0.641	0.363	1.69716e-05	10-1_IHC	Wnk2
287	6.74914e-10	-1.05281	0.618	0.801	1.70571e-05	10-1_IHC	Sri
288	6.91007e-10	0.932225	0.805	0.741	1.74638e-05	10-1_IHC	Oxr1
289	6.91763e-10	-0.651018	0.855	0.945	1.74829e-05	10-1_IHC	Espn
290	7.39072e-10	1.46299	0.523	0.219	1.86786e-05	10-1_IHC	Ppfibp2
291	7.40387e-10	0.886255	0.864	0.647	1.87118e-05	10-1_IHC	Tcf4
292	7.64888e-10	1.20385	0.723	0.498	1.9331e-05	10-1_IHC	Elmo1
293	8.62783e-10	-0.579856	0.827	0.94	2.18051e-05	10-1_IHC	Sumo2
294	8.79728e-10	-0.920906	0.514	0.682	2.22334e-05	10-1_IHC	Mrpl20
295	8.95112e-10	-1.33907	0.264	0.507	2.26222e-05	10-1_IHC	Sap18
296	9.8002e-10	0.748681	0.864	0.846	2.4768e-05	10-1_IHC	Rpl5
297	1.00181e-09	-1.33086	0.405	0.612	2.53188e-05	10-1_IHC	Ndufa3
298	1.01316e-09	-0.778333	0.659	0.806	2.56056e-05	10-1_IHC	Atp5g3
299	1.04233e-09	-0.745441	0.723	0.866	2.63428e-05	10-1_IHC	Rpl36a
300	1.05411e-09	1.47617	0.727	0.547	2.66406e-05	10-1_IHC	Pcdh15
301	1.09001e-09	-1.13032	0.382	0.602	2.75478e-05	10-1_IHC	Tomm22
302	1.16258e-09	-1.22017	0.336	0.567	2.93819e-05	10-1_IHC	Alyref
303	1.24028e-09	1.21155	0.718	0.468	3.13456e-05	10-1_IHC	Rere
304	1.29753e-09	-1.41701	0.268	0.517	3.27924e-05	10-1_IHC	Naxe
305	1.35515e-09	-1.24249	0.377	0.607	3.42486e-05	10-1_IHC	Pgls
306	1.40299e-09	-0.786876	0.623	0.771	3.54577e-05	10-1_IHC	Mdh1
307	1.40606e-09	-1.01472	0.482	0.687	3.55353e-05	10-1_IHC	Dnajc15
308	1.48262e-09	-1.31955	0.359	0.562	3.74703e-05	10-1_IHC	Glrx2
309	1.56926e-09	-0.937	0.568	0.751	3.966e-05	10-1_IHC	Ptov1
310	1.57355e-09	1.17058	0.595	0.323	3.97684e-05	10-1_IHC	Chka
311	1.59172e-09	-1.1912	0.545	0.692	4.02274e-05	10-1_IHC	Mrpl23
312	1.7264e-09	-1.00383	0.532	0.726	4.36312e-05	10-1_IHC	Nme5
313	1.7291e-09	-0.518206	0.814	0.91	4.36995e-05	10-1_IHC	Spint2
314	1.81378e-09	0.959152	0.75	0.582	4.58397e-05	10-1_IHC	Ubn2
315	1.84709e-09	-0.413537	0.982	0.995	4.66816e-05	10-1_IHC	mt-Cytb
316	1.88777e-09	1.13086	0.673	0.368	4.77095e-05	10-1_IHC	Fam172a
317	1.92576e-09	-0.707439	0.659	0.826	4.86697e-05	10-1_IHC	Rplp0
318	1.96903e-09	1.31627	0.577	0.279	4.97634e-05	10-1_IHC	Dennd4a
319	2.10912e-09	1.39167	0.568	0.299	5.33038e-05	10-1_IHC	Syn3
320	2.17011e-09	-0.826746	0.632	0.796	5.48453e-05	10-1_IHC	Vdac2
321	2.22749e-09	-1.04151	0.505	0.677	5.62953e-05	10-1_IHC	Cisd1
322	2.48629e-09	-0.791638	0.732	0.851	6.2836e-05	10-1_IHC	Nop10
323	2.58845e-09	1.12935	0.768	0.657	6.54179e-05	10-1_IHC	Loxhd1
324	2.81202e-09	-0.723755	0.732	0.851	7.10682e-05	10-1_IHC	Slc25a3
325	2.85559e-09	-0.922438	0.564	0.716	7.21693e-05	10-1_IHC	Timm8b
326	2.88763e-09	-1.01432	0.491	0.692	7.2979e-05	10-1_IHC	Psmb5
327	2.91096e-09	-0.781232	0.777	0.925	7.35688e-05	10-1_IHC	Ppp1r27
328	2.93513e-09	-0.64534	0.705	0.836	7.41796e-05	10-1_IHC	Psma7
329	2.94429e-09	-1.29078	0.468	0.647	7.44109e-05	10-1_IHC	Uqcc2
330	3.19428e-09	1.20612	0.664	0.388	8.07289e-05	10-1_IHC	Pclo
331	3.23665e-09	-0.878623	0.595	0.761	8.17998e-05	10-1_IHC	Pdcd5
332	3.49068e-09	1.28483	0.573	0.289	8.822e-05	10-1_IHC	Atp8a2
333	3.60774e-09	0.947337	0.818	0.741	9.11783e-05	10-1_IHC	Tmem117
334	3.64505e-09	-1.02684	0.527	0.697	9.21213e-05	10-1_IHC	Mrps21
335	3.71807e-09	1.10186	0.682	0.483	9.39667e-05	10-1_IHC	Nbea
336	3.77705e-09	-1.24174	0.386	0.577	9.54573e-05	10-1_IHC	Fam103a1
337	3.83253e-09	1.59342	0.618	0.363	9.68596e-05	10-1_IHC	Slc9a9
338	3.8857e-09	1.31487	0.577	0.284	9.82033e-05	10-1_IHC	Dennd1a
339	3.96413e-09	1.45714	0.586	0.318	0.000100185	10-1_IHC	Naaladl2
340	4.57083e-09	1.4362	0.673	0.408	0.000115519	10-1_IHC	Hdac9
341	4.81211e-09	-0.49035	0.973	1	0.000121617	10-1_IHC	H3f3b
342	5.2423e-09	-1.21308	0.505	0.677	0.000132489	10-1_IHC	Defb25
343	6.37087e-09	-1.25768	0.4	0.607	0.000161011	10-1_IHC	Mrpl58
344	6.95246e-09	-1.08335	0.423	0.602	0.000175709	10-1_IHC	Aurkaip1
345	7.08838e-09	1.23657	0.595	0.318	0.000179145	10-1_IHC	Gnaq
346	7.39825e-09	-0.999255	0.532	0.677	0.000186976	10-1_IHC	Ppp1r11
347	7.93787e-09	-1.06492	0.414	0.587	0.000200614	10-1_IHC	Hnrnpa0
348	8.35021e-09	0.817212	0.809	0.672	0.000211035	10-1_IHC	Gphn
349	8.62533e-09	-0.741392	0.586	0.736	0.000217988	10-1_IHC	Eif3k
350	9.19452e-09	1.11486	0.773	0.687	0.000232373	10-1_IHC	Kcnma1
351	9.27244e-09	-1.23458	0.445	0.612	0.000234342	10-1_IHC	Spryd7
352	9.48754e-09	1.58457	0.573	0.323	0.000239779	10-1_IHC	Exoc4
353	9.62417e-09	-1.41208	0.341	0.537	0.000243232	10-1_IHC	Cuta
354	9.77344e-09	1.23047	0.659	0.413	0.000247004	10-1_IHC	Peak1
355	1.08374e-08	1.35936	0.5	0.224	0.000273894	10-1_IHC	Dis3l2
356	1.09642e-08	-1.15052	0.441	0.627	0.000277097	10-1_IHC	Rpl36al
357	1.10194e-08	1.28767	0.586	0.323	0.000278494	10-1_IHC	Tcf12
358	1.10972e-08	1.51866	0.623	0.388	0.00028046	10-1_IHC	Frmpd4
359	1.14268e-08	1.76672	0.509	0.254	0.00028879	10-1_IHC	Galnt13
360	1.23606e-08	-1.02635	0.482	0.662	0.000312389	10-1_IHC	Ndufaf8
361	1.24458e-08	-0.53321	0.845	0.935	0.000314542	10-1_IHC	Hmgb1
362	1.29951e-08	-0.649453	0.732	0.886	0.000328425	10-1_IHC	Tma7
363	1.30712e-08	-1.24911	0.368	0.572	0.000330348	10-1_IHC	Spa17
364	1.3656e-08	-1.00481	0.455	0.647	0.000345127	10-1_IHC	Ier3ip1
365	1.43075e-08	-0.875623	0.5	0.701	0.000361594	10-1_IHC	Arl3
366	1.43521e-08	-0.744523	0.691	0.816	0.000362721	10-1_IHC	Cacybp
367	1.45731e-08	-0.814867	0.6	0.776	0.000368305	10-1_IHC	Uqcrb
368	1.52355e-08	-0.520023	0.8	0.965	0.000385048	10-1_IHC	Ybx1
369	1.63007e-08	1.50601	0.655	0.483	0.000411967	10-1_IHC	Kcnh8
370	1.65697e-08	-0.795327	0.586	0.711	0.000418767	10-1_IHC	Cox7b
371	1.69276e-08	-0.367004	0.877	0.955	0.000427811	10-1_IHC	Rps16
372	1.72425e-08	-1.45224	0.314	0.507	0.00043577	10-1_IHC	Pcbd2
373	1.77322e-08	-1.41763	0.314	0.522	0.000448145	10-1_IHC	C1qtnf4
374	1.83744e-08	-0.667597	0.682	0.841	0.000464375	10-1_IHC	Myl12b
375	1.85451e-08	-0.288952	0.868	0.955	0.00046869	10-1_IHC	Bsg
376	1.86422e-08	1.44798	0.582	0.338	0.000471144	10-1_IHC	Magi1
377	1.87645e-08	-0.927176	0.491	0.692	0.000474234	10-1_IHC	Gm17018
378	2.04173e-08	1.51418	0.505	0.239	0.000516006	10-1_IHC	Rimbp2
379	2.12007e-08	-0.752414	0.618	0.776	0.000535806	10-1_IHC	Ndufv2
380	2.12029e-08	0.963973	0.782	0.751	0.00053586	10-1_IHC	Gabrb3
381	2.1986e-08	1.12449	0.6	0.328	0.000555652	10-1_IHC	Jakmip1
382	2.21688e-08	1.31496	0.509	0.239	0.000560273	10-1_IHC	Fryl
383	2.2237e-08	-0.771681	0.691	0.841	0.000561994	10-1_IHC	Chchd6
384	2.26259e-08	-0.610909	0.786	0.925	0.000571825	10-1_IHC	Srp14
385	2.29438e-08	-0.723295	0.614	0.786	0.000579859	10-1_IHC	Vdac3
386	2.40827e-08	1.19561	0.645	0.378	0.000608642	10-1_IHC	Ogt
387	2.56456e-08	1.30843	0.532	0.274	0.000648142	10-1_IHC	Kcnq1ot1
388	2.67441e-08	1.29527	0.573	0.313	0.000675903	10-1_IHC	Gm13601
389	2.80373e-08	0.470552	0.936	0.955	0.000708587	10-1_IHC	Ddx5
390	2.94843e-08	-1.49787	0.391	0.567	0.000745156	10-1_IHC	Lsm4
391	3.10587e-08	1.05982	0.605	0.343	0.000784946	10-1_IHC	Scaper
392	3.19154e-08	-0.738074	0.582	0.756	0.000806599	10-1_IHC	Ran
393	3.197e-08	-0.572259	0.7	0.876	0.000807978	10-1_IHC	Atp5c1
394	3.22115e-08	-0.663703	0.682	0.846	0.000814082	10-1_IHC	Snu13
395	3.7066e-08	0.873607	0.827	0.786	0.000936769	10-1_IHC	Eya4
396	4.53237e-08	1.20627	0.65	0.393	0.00114546	10-1_IHC	Tbc1d5
397	4.88282e-08	-0.727307	0.491	0.667	0.00123404	10-1_IHC	Ranbp1
398	4.90392e-08	-1.3278	0.305	0.502	0.00123937	10-1_IHC	Cops6
399	4.96603e-08	0.891634	0.75	0.557	0.00125507	10-1_IHC	Nebl
400	5.09543e-08	0.922219	0.732	0.572	0.00128777	10-1_IHC	Gm9195
401	5.1608e-08	1.28709	0.5	0.254	0.00130429	10-1_IHC	Wdfy3
402	5.23859e-08	0.987638	0.727	0.562	0.00132395	10-1_IHC	Mbd5
403	5.25904e-08	-0.986788	0.536	0.677	0.00132912	10-1_IHC	Txndc15
404	5.66859e-08	-0.756078	0.536	0.706	0.00143262	10-1_IHC	D8Ertd738e
405	5.88436e-08	1.05115	0.659	0.398	0.00148715	10-1_IHC	Agap1
406	5.98005e-08	-0.48999	0.859	0.95	0.00151134	10-1_IHC	Rpl3
407	6.65088e-08	1.43686	0.509	0.249	0.00168088	10-1_IHC	Ddi2
408	6.86022e-08	1.26868	0.65	0.408	0.00173378	10-1_IHC	Igf1r
409	6.90803e-08	-0.656937	0.691	0.821	0.00174587	10-1_IHC	Bcas2
410	6.9236e-08	-0.579408	0.668	0.846	0.0017498	10-1_IHC	Cox6a1
411	7.03294e-08	-0.713713	0.555	0.716	0.00177743	10-1_IHC	Psmb3
412	7.31278e-08	-0.973293	0.491	0.637	0.00184816	10-1_IHC	Atox1
413	7.47736e-08	-0.696428	0.509	0.701	0.00188975	10-1_IHC	Scp2
414	7.86745e-08	1.20652	0.509	0.249	0.00198834	10-1_IHC	Zfp612
415	8.00178e-08	-0.869181	0.486	0.677	0.00202229	10-1_IHC	Ssr4
416	8.09211e-08	-0.541571	0.827	0.96	0.00204512	10-1_IHC	Elmod1
417	8.1256e-08	0.681011	0.836	0.806	0.00205358	10-1_IHC	Pbx1
418	8.19852e-08	-0.767241	0.632	0.771	0.00207201	10-1_IHC	Polr2g
419	8.39829e-08	1.02511	0.7	0.512	0.0021225	10-1_IHC	Erc2
420	8.45505e-08	-0.456839	0.891	0.98	0.00213684	10-1_IHC	Fam213a
421	8.47615e-08	0.975555	0.723	0.507	0.00214218	10-1_IHC	Cdc42bpa
422	9.10604e-08	0.951691	0.65	0.413	0.00230137	10-1_IHC	Arhgap32
423	9.24805e-08	-0.81376	0.491	0.677	0.00233726	10-1_IHC	Uqcrfs1
424	9.74384e-08	-1.08589	0.327	0.537	0.00246256	10-1_IHC	Rad23a
425	1.00474e-07	-1.1342	0.409	0.582	0.00253928	10-1_IHC	Mrpl54
426	1.02033e-07	-0.592709	0.518	0.697	0.00257867	10-1_IHC	Sec61b
427	1.04127e-07	-0.723016	0.627	0.786	0.0026316	10-1_IHC	Swi5
428	1.05396e-07	-0.493897	0.841	0.98	0.00266368	10-1_IHC	Slc25a4
429	1.08209e-07	-0.480713	0.727	0.841	0.00273477	10-1_IHC	Tspan3
430	1.11632e-07	-0.894862	0.609	0.741	0.00282127	10-1_IHC	Sys1
431	1.147e-07	1.01667	0.755	0.587	0.00289881	10-1_IHC	mt-Atp8
432	1.15423e-07	0.701736	0.877	0.866	0.0029171	10-1_IHC	Rbm24
433	1.20475e-07	-1.0645	0.5	0.657	0.00304477	10-1_IHC	Cycs
434	1.2208e-07	-0.918007	0.536	0.677	0.00308533	10-1_IHC	1700024G13Rik
435	1.27491e-07	0.92756	0.773	0.657	0.00322207	10-1_IHC	Enah
436	1.29577e-07	-0.810287	0.577	0.726	0.00327481	10-1_IHC	Mif
437	1.35791e-07	1.02916	0.636	0.388	0.00343184	10-1_IHC	Dock4
438	1.39974e-07	-0.678293	0.591	0.736	0.00353756	10-1_IHC	Pomp
439	1.41911e-07	1.14745	0.645	0.408	0.00358652	10-1_IHC	Nme7
440	1.4304e-07	1.1436	0.564	0.289	0.00361505	10-1_IHC	Crebbp
441	1.45742e-07	-0.925038	0.509	0.672	0.00368334	10-1_IHC	Snrnp27
442	1.46579e-07	-0.371906	0.891	0.985	0.0037045	10-1_IHC	Oaz1
443	1.4697e-07	0.974598	0.673	0.438	0.00371437	10-1_IHC	Pnisr
444	1.48722e-07	-0.817096	0.573	0.711	0.00375866	10-1_IHC	Rpl31
445	1.61904e-07	-0.794586	0.536	0.692	0.00409179	10-1_IHC	Mrps14
446	1.73221e-07	0.92734	0.755	0.572	0.00437782	10-1_IHC	Atxn1
447	1.74838e-07	1.06825	0.755	0.542	0.00441869	10-1_IHC	Rpl23a
448	1.78238e-07	-0.815302	0.609	0.801	0.00450461	10-1_IHC	Cbx3
449	1.78346e-07	-0.992414	0.35	0.532	0.00450733	10-1_IHC	Emc4
450	1.87355e-07	-0.93797	0.382	0.567	0.00473502	10-1_IHC	Ech1
451	1.9166e-07	-0.910802	0.464	0.617	0.00484383	10-1_IHC	Snrpe
452	2.01929e-07	1.84404	0.514	0.308	0.00510336	10-1_IHC	Prkg1
453	2.05106e-07	0.952629	0.773	0.607	0.00518363	10-1_IHC	Nfia
454	2.12469e-07	1.17003	0.641	0.428	0.00536972	10-1_IHC	Amph
455	2.18771e-07	-1.38151	0.359	0.517	0.005529	10-1_IHC	Crip3
456	2.22191e-07	1.06843	0.595	0.333	0.00561544	10-1_IHC	Ppm1h
457	2.4797e-07	-0.790462	0.555	0.697	0.00626693	10-1_IHC	Ube2m
458	2.56747e-07	-0.669096	0.677	0.776	0.00648877	10-1_IHC	Mrpl14
459	2.61535e-07	1.10448	0.636	0.433	0.00660976	10-1_IHC	Sik3
460	2.68675e-07	-1.00433	0.477	0.627	0.00679022	10-1_IHC	Fbxo36
461	2.77024e-07	-0.547662	0.659	0.781	0.00700123	10-1_IHC	Selenof
462	2.84769e-07	-1.26896	0.35	0.517	0.00719696	10-1_IHC	Ift27
463	2.86422e-07	1.10554	0.714	0.527	0.00723874	10-1_IHC	Dach1
464	2.98637e-07	0.941576	0.682	0.517	0.00754746	10-1_IHC	Celf2
465	3.17519e-07	1.14826	0.536	0.289	0.00802466	10-1_IHC	Cacfd1
466	3.2159e-07	-0.894948	0.568	0.687	0.00812754	10-1_IHC	Arl6
467	3.24774e-07	-0.487965	0.841	0.95	0.00820802	10-1_IHC	Tmem59
468	3.3e-07	-0.820813	0.514	0.652	0.00834009	10-1_IHC	Bola3
469	3.38725e-07	1.2168	0.714	0.557	0.00856059	10-1_IHC	Foxp1
470	3.55236e-07	-1.37259	0.414	0.557	0.00897789	10-1_IHC	Gm2694
471	3.7313e-07	-0.772244	0.586	0.766	0.00943012	10-1_IHC	Cyb561d2
472	3.75369e-07	0.947431	0.65	0.448	0.00948669	10-1_IHC	Nktr
473	3.94463e-07	-0.732436	0.618	0.811	0.00996927	10-1_IHC	Bex2
474	4.02515e-07	1.05815	0.686	0.527	0.0101728	10-1_IHC	Negr1
475	4.28826e-07	-0.766728	0.618	0.736	0.0108377	10-1_IHC	Rnf7
476	4.4187e-07	0.713488	0.823	0.716	0.0111674	10-1_IHC	Pgm2l1
477	4.51394e-07	1.07373	0.514	0.259	0.0114081	10-1_IHC	Jmy
478	4.67274e-07	0.956251	0.6	0.343	0.0118094	10-1_IHC	Dnajc1
479	4.69992e-07	1.07582	0.695	0.502	0.0118781	10-1_IHC	Cep85l
480	4.74382e-07	1.07972	0.636	0.388	0.0119891	10-1_IHC	Ppp1r12a
481	4.82788e-07	1.00436	0.664	0.438	0.0122015	10-1_IHC	Kmt2c
482	5.02672e-07	-0.797261	0.559	0.701	0.012704	10-1_IHC	Fam173a
483	5.72478e-07	-1.0644	0.395	0.552	0.0144682	10-1_IHC	Ndufs3
484	6.33138e-07	-0.890303	0.514	0.682	0.0160013	10-1_IHC	Slc9a3r2
485	6.54855e-07	1.18789	0.541	0.299	0.0165502	10-1_IHC	Stxbp4
486	6.82018e-07	0.730405	0.85	0.786	0.0172366	10-1_IHC	Otof
487	7.32309e-07	0.345463	0.991	0.985	0.0185076	10-1_IHC	mt-Co2
488	7.46741e-07	1.0665	0.586	0.353	0.0188724	10-1_IHC	Arih1
489	7.49705e-07	-1.10323	0.35	0.517	0.0189473	10-1_IHC	Mrps18a
490	8.02573e-07	-0.702133	0.455	0.627	0.0202834	10-1_IHC	Eif3i
491	8.22982e-07	1.13495	0.505	0.259	0.0207992	10-1_IHC	Faf1
492	8.5176e-07	0.583087	0.909	0.876	0.0215265	10-1_IHC	Myo6
493	9.12901e-07	-0.396383	0.814	0.9	0.0230718	10-1_IHC	Btf3
494	9.28174e-07	-0.44104	0.891	0.945	0.0234577	10-1_IHC	Rpl6
495	9.33412e-07	1.1412	0.518	0.294	0.0235901	10-1_IHC	Arid1b
496	9.61091e-07	1.12194	0.591	0.368	0.0242896	10-1_IHC	Kansl1
497	9.71488e-07	1.15744	0.523	0.274	0.0245524	10-1_IHC	Hipk2
498	1.06358e-06	-0.59221	0.618	0.806	0.0268799	10-1_IHC	Cfap126
499	1.08734e-06	1.05014	0.536	0.289	0.0274803	10-1_IHC	Tnks
500	1.15245e-06	0.529464	0.855	0.91	0.0291259	10-1_IHC	Akap9
501	1.24033e-06	0.917435	0.659	0.418	0.0313469	10-1_IHC	Chd2
502	1.30334e-06	-0.717981	0.377	0.562	0.0329393	10-1_IHC	Slc25a5
503	1.3653e-06	-1.05068	0.364	0.517	0.0345052	10-1_IHC	Polr2f
504	1.37542e-06	-0.716598	0.709	0.841	0.034761	10-1_IHC	Gm30191
505	1.42221e-06	1.19584	0.518	0.284	0.0359435	10-1_IHC	Arhgap18
506	1.42239e-06	1.09209	0.714	0.537	0.0359481	10-1_IHC	Cacnb2
507	1.48924e-06	1.033	0.577	0.343	0.0376376	10-1_IHC	Arhgef28
508	1.49974e-06	-0.377628	0.855	0.955	0.037903	10-1_IHC	H2afz
509	1.50475e-06	-0.768809	0.523	0.652	0.0380295	10-1_IHC	Trappc2l
510	1.54643e-06	-0.71597	0.6	0.736	0.0390829	10-1_IHC	Trnp1
511	1.58143e-06	-0.500064	0.795	0.896	0.0399674	10-1_IHC	Rpl22
512	1.60557e-06	-0.916389	0.341	0.522	0.0405776	10-1_IHC	Ppdpf
513	1.6177e-06	-0.550152	0.714	0.846	0.0408841	10-1_IHC	Rsph1
514	1.63619e-06	1.11108	0.623	0.418	0.0413513	10-1_IHC	Fbxl17
515	1.66194e-06	-0.726846	0.709	0.811	0.0420021	10-1_IHC	Lhfpl5
516	1.7257e-06	1.08099	0.5	0.264	0.0436137	10-1_IHC	Plekhm3
517	1.73945e-06	-0.839601	0.486	0.612	0.0439612	10-1_IHC	Higd2a
518	1.81498e-06	-0.858044	0.527	0.642	0.0458701	10-1_IHC	Chrac1
519	1.86157e-06	-0.649746	0.705	0.821	0.0470474	10-1_IHC	Evl
520	1.87105e-06	-1.10637	0.455	0.592	0.0472871	10-1_IHC	C1d
521	1.89992e-06	-0.683345	0.6	0.726	0.0480167	10-1_IHC	Rtraf
522	1.95722e-06	1.05063	0.577	0.343	0.0494649	10-1_IHC	Oxct1
523	2.00333e-06	0.943239	0.627	0.418	0.0506301	10-1_IHC	Ncoa1
524	2.01361e-06	-0.750649	0.464	0.612	0.05089	10-1_IHC	Taf10
525	2.12575e-06	1.12176	0.655	0.488	0.0537241	10-1_IHC	Gls
526	2.19035e-06	-0.832805	0.591	0.711	0.0553568	10-1_IHC	Ift20
527	2.2128e-06	-0.94816	0.532	0.667	0.0559241	10-1_IHC	Tmem107
528	2.54271e-06	-0.573756	0.732	0.876	0.0642618	10-1_IHC	Vapa
529	2.61453e-06	0.873752	0.627	0.438	0.066077	10-1_IHC	Nhlrc2
530	2.624e-06	-0.832974	0.586	0.692	0.0663165	10-1_IHC	Guk1
531	2.62882e-06	0.945074	0.659	0.458	0.0664382	10-1_IHC	Mtus1
532	2.68362e-06	-0.694944	0.509	0.667	0.0678232	10-1_IHC	Ubxn1
533	2.76147e-06	-1.11097	0.4	0.557	0.0697907	10-1_IHC	Stub1
534	2.77167e-06	-0.656392	0.591	0.711	0.0700485	10-1_IHC	Serpinb6a
535	2.82735e-06	0.852087	0.75	0.746	0.0714555	10-1_IHC	Tmc1
536	2.83729e-06	1.124	0.541	0.323	0.0717069	10-1_IHC	Adcy8
537	2.8664e-06	-0.760136	0.445	0.632	0.0724425	10-1_IHC	Prr15
538	2.88093e-06	0.874997	0.641	0.423	0.0728098	10-1_IHC	Rock1
539	3.098e-06	-0.997519	0.573	0.692	0.0782957	10-1_IHC	Wbp1
540	3.16432e-06	-1.00057	0.505	0.612	0.0799719	10-1_IHC	Sdhb
541	3.29418e-06	0.994738	0.55	0.318	0.0832539	10-1_IHC	Nf1
542	3.30481e-06	-0.90091	0.391	0.557	0.0835224	10-1_IHC	Ubxn6
543	3.43119e-06	1.00059	0.623	0.433	0.0867164	10-1_IHC	Slc2a13
544	3.51286e-06	-0.742847	0.509	0.637	0.0887806	10-1_IHC	Tmem258
545	3.58662e-06	-0.733703	0.527	0.652	0.0906447	10-1_IHC	Stmn3
546	3.8825e-06	0.943573	0.591	0.348	0.0981224	10-1_IHC	Ddx17
547	4.34255e-06	-0.574227	0.545	0.667	0.109749	10-1_IHC	Tmbim4
548	4.3495e-06	-0.651676	0.6	0.706	0.109925	10-1_IHC	Lamtor2
549	4.5512e-06	-0.947187	0.418	0.582	0.115022	10-1_IHC	Saxo2
550	4.64409e-06	1.12062	0.691	0.562	0.11737	10-1_IHC	Tmem178b
551	4.65065e-06	-0.739302	0.545	0.672	0.117536	10-1_IHC	Tm2d1
552	4.8938e-06	-0.385056	0.795	0.905	0.123681	10-1_IHC	Ywhae
553	4.94832e-06	0.845651	0.686	0.493	0.125059	10-1_IHC	Gm32742
554	4.97025e-06	-0.573973	0.614	0.741	0.125613	10-1_IHC	Tomm20
555	5.30766e-06	0.692441	0.773	0.697	0.134141	10-1_IHC	Cdc14a
556	5.31291e-06	0.819073	0.709	0.567	0.134273	10-1_IHC	Adgrv1
557	5.3301e-06	-0.743178	0.564	0.741	0.134708	10-1_IHC	Tekt1
558	5.35058e-06	0.959268	0.568	0.333	0.135225	10-1_IHC	Cgn
559	5.35484e-06	-0.576662	0.536	0.677	0.135333	10-1_IHC	Arpc1a
560	5.42221e-06	0.925068	0.75	0.662	0.137035	10-1_IHC	Btbd9
561	5.4581e-06	-0.583622	0.705	0.796	0.137943	10-1_IHC	Sfr1
562	5.47132e-06	1.04152	0.6	0.378	0.138277	10-1_IHC	Park2
563	5.55448e-06	0.923739	0.5	0.274	0.140378	10-1_IHC	Wdr26
564	5.55958e-06	-0.761351	0.455	0.662	0.140507	10-1_IHC	Smim5
565	6.00622e-06	0.990932	0.632	0.438	0.151795	10-1_IHC	Nckap1
566	6.05012e-06	0.945961	0.518	0.299	0.152905	10-1_IHC	Scmh1
567	6.05725e-06	1.31727	0.627	0.423	0.153085	10-1_IHC	Ank3
568	6.08031e-06	1.04891	0.641	0.458	0.153668	10-1_IHC	Sorbs1
569	6.18602e-06	-1.01376	0.368	0.517	0.156339	10-1_IHC	2410015M20Rik
570	6.35089e-06	0.962406	0.623	0.443	0.160506	10-1_IHC	Phf21a
571	6.58556e-06	-0.702305	0.591	0.716	0.166437	10-1_IHC	Zcrb1
572	6.63721e-06	1.26391	0.5	0.289	0.167742	10-1_IHC	Asxl2
573	6.77609e-06	0.667635	0.777	0.647	0.171252	10-1_IHC	Ncor1
574	6.8333e-06	-0.718269	0.627	0.751	0.172698	10-1_IHC	Pjvk
575	7.14645e-06	0.915921	0.791	0.761	0.180612	10-1_IHC	Nkain2
576	7.29768e-06	0.774093	0.741	0.572	0.184434	10-1_IHC	Asap1
577	7.29988e-06	-0.4846	0.759	0.9	0.18449	10-1_IHC	Pgam1
578	7.46378e-06	0.77861	0.873	0.92	0.188632	10-1_IHC	Nrxn3
579	7.60148e-06	0.453324	0.936	0.93	0.192112	10-1_IHC	App
580	7.60912e-06	-0.885542	0.559	0.711	0.192305	10-1_IHC	4933434E20Rik
581	7.65761e-06	1.00197	0.605	0.433	0.193531	10-1_IHC	Wdpcp
582	7.72955e-06	-0.789752	0.5	0.627	0.195349	10-1_IHC	Sod2
583	8.05414e-06	0.971538	0.55	0.313	0.203552	10-1_IHC	Myo7a
584	8.05415e-06	0.863046	0.655	0.458	0.203553	10-1_IHC	Braf
585	8.39431e-06	-0.609015	0.345	0.527	0.212149	10-1_IHC	Uba52
586	8.41875e-06	-1.08575	0.423	0.537	0.212767	10-1_IHC	Cenpx
587	8.49446e-06	0.574404	0.764	0.662	0.21468	10-1_IHC	Baz2b
588	8.50579e-06	1.06292	0.591	0.363	0.214967	10-1_IHC	Dlg1
589	9.05541e-06	0.867209	0.695	0.522	0.228857	10-1_IHC	Dytn
590	9.21327e-06	-0.640555	0.636	0.736	0.232847	10-1_IHC	Tbca
591	9.59485e-06	-0.69104	0.464	0.602	0.242491	10-1_IHC	Eloc
592	9.82419e-06	1.02773	0.536	0.343	0.248287	10-1_IHC	E130308A19Rik
593	1.00059e-05	-0.719087	0.382	0.537	0.25288	10-1_IHC	Fmc1
594	1.01172e-05	-0.670211	0.632	0.721	0.255691	10-1_IHC	Snx3
595	1.01231e-05	-0.334832	0.877	0.945	0.255841	10-1_IHC	Cox5a
596	1.01898e-05	-0.79407	0.545	0.652	0.257527	10-1_IHC	Actr10
597	1.07765e-05	-0.707298	0.505	0.652	0.272353	10-1_IHC	U2af1
598	1.13085e-05	-0.49693	0.677	0.771	0.285799	10-1_IHC	Psmb1
599	1.14035e-05	0.491837	0.941	0.925	0.288201	10-1_IHC	Atp1a1
600	1.17255e-05	-0.562449	0.614	0.731	0.296338	10-1_IHC	Psmb2
601	1.19552e-05	1.0028	0.714	0.582	0.302144	10-1_IHC	Wwox
602	1.20303e-05	0.770728	0.686	0.537	0.304042	10-1_IHC	Syne1
603	1.23265e-05	-0.970845	0.359	0.522	0.311528	10-1_IHC	Gstm5
604	1.24511e-05	-0.67822	0.564	0.701	0.314676	10-1_IHC	Hmgn3
605	1.26269e-05	-0.797949	0.595	0.692	0.319119	10-1_IHC	Syne4
606	1.36039e-05	1.06579	0.541	0.333	0.34381	10-1_IHC	Gm21830
607	1.36574e-05	-0.618159	0.641	0.731	0.345163	10-1_IHC	Mpc1
608	1.37447e-05	0.907932	0.532	0.318	0.34737	10-1_IHC	Sh3gl2
609	1.44099e-05	-0.622374	0.595	0.716	0.364181	10-1_IHC	Ddrgk1
610	1.45528e-05	0.846267	0.586	0.373	0.367794	10-1_IHC	Fut8
611	1.46622e-05	-0.845371	0.341	0.502	0.370559	10-1_IHC	Tm2d2
612	1.49518e-05	-0.483399	0.759	0.871	0.377877	10-1_IHC	Rps17
613	1.50376e-05	-0.430596	0.9	0.97	0.380044	10-1_IHC	Jund
614	1.52079e-05	1.11818	0.623	0.458	0.384349	10-1_IHC	St6galnac3
615	1.53896e-05	0.972453	0.573	0.373	0.38894	10-1_IHC	Tln2
616	1.64078e-05	1.07877	0.518	0.303	0.414675	10-1_IHC	Ankrd11
617	1.7124e-05	0.821072	0.714	0.542	0.432774	10-1_IHC	Myo15
618	1.71324e-05	0.981597	0.518	0.299	0.432987	10-1_IHC	Map3k20
619	1.719e-05	0.861359	0.609	0.408	0.434443	10-1_IHC	Pkp4
620	1.72013e-05	1.0377	0.505	0.294	0.434728	10-1_IHC	Fto
621	1.75464e-05	1.03101	0.568	0.378	0.44345	10-1_IHC	Zfyve9
622	1.76545e-05	0.972813	0.645	0.438	0.446181	10-1_IHC	Retreg1
623	1.83498e-05	0.998814	0.668	0.478	0.463753	10-1_IHC	Snap91
624	1.85629e-05	1.02301	0.668	0.607	0.469139	10-1_IHC	Chst9
625	1.88555e-05	-0.576482	0.645	0.781	0.476535	10-1_IHC	Ywhaq
626	1.88927e-05	1.08698	0.686	0.507	0.477476	10-1_IHC	Stk39
627	1.8944e-05	0.839848	0.614	0.428	0.478772	10-1_IHC	Top2b
628	1.90118e-05	1.06521	0.6	0.438	0.480486	10-1_IHC	Shank2
629	1.90879e-05	-0.907018	0.482	0.632	0.482408	10-1_IHC	Tbc1d7
630	1.91449e-05	1.03218	0.523	0.303	0.483848	10-1_IHC	Herc1
631	2.00067e-05	-0.318992	0.927	0.975	0.505628	10-1_IHC	Itm2b
632	2.11308e-05	0.825492	0.827	0.697	0.53404	10-1_IHC	Ubc
633	2.12282e-05	0.715075	0.786	0.662	0.5365	10-1_IHC	Luc7l2
634	2.17455e-05	-0.261735	0.95	0.99	0.549575	10-1_IHC	Rplp1
635	2.20426e-05	-1.04541	0.409	0.542	0.557082	10-1_IHC	Emc6
636	2.24088e-05	1.07893	0.545	0.353	0.566337	10-1_IHC	Tmcc1
637	2.24217e-05	0.549758	0.627	0.403	0.566663	10-1_IHC	Slc38a1
638	2.26878e-05	1.20126	0.764	0.692	0.573388	10-1_IHC	Pde4b
639	2.27957e-05	0.907924	0.509	0.308	0.576116	10-1_IHC	Ogdh
640	2.32603e-05	0.595986	0.55	0.323	0.587857	10-1_IHC	Ranbp2
641	2.33707e-05	0.712648	0.764	0.672	0.590649	10-1_IHC	Msrb3
642	2.38997e-05	0.785969	0.655	0.502	0.604016	10-1_IHC	Osbpl3
643	2.39653e-05	-0.842662	0.468	0.607	0.605676	10-1_IHC	Lrrc73
644	2.414e-05	-0.560267	0.536	0.662	0.610091	10-1_IHC	Eif3h
645	2.42164e-05	-0.889268	0.427	0.552	0.612021	10-1_IHC	Snrpg
646	2.46799e-05	0.771925	0.745	0.567	0.623736	10-1_IHC	Aplp2
647	2.52369e-05	0.620852	0.736	0.607	0.637811	10-1_IHC	Calr
648	2.60115e-05	0.749371	0.6	0.413	0.657389	10-1_IHC	Phtf1
649	2.60735e-05	-1.01403	0.382	0.517	0.658957	10-1_IHC	Ppp1r32
650	2.63894e-05	0.508784	0.832	0.891	0.66694	10-1_IHC	Rasal2
651	2.65432e-05	0.837795	0.664	0.517	0.670827	10-1_IHC	Kif1b
652	2.69578e-05	0.887272	0.559	0.348	0.681305	10-1_IHC	Clrn1
653	2.78295e-05	-0.741377	0.55	0.667	0.703334	10-1_IHC	Atp6v1e1
654	2.81669e-05	-1.05287	0.395	0.512	0.711862	10-1_IHC	1110008P14Rik
655	2.91208e-05	0.889589	0.618	0.423	0.735969	10-1_IHC	Mprip
656	3.12e-05	0.858743	0.559	0.348	0.788517	10-1_IHC	Chd6
657	3.17846e-05	0.962635	0.532	0.333	0.803291	10-1_IHC	Mkln1
658	3.27437e-05	-0.659368	0.464	0.607	0.827531	10-1_IHC	Sf3b5
659	3.31943e-05	-0.646875	0.605	0.716	0.83892	10-1_IHC	Nme1
660	3.34785e-05	-0.403179	0.745	0.841	0.846102	10-1_IHC	Npm1
661	3.39665e-05	-0.726239	0.445	0.587	0.858436	10-1_IHC	Zfp706
662	3.42003e-05	0.773801	0.5	0.269	0.864343	10-1_IHC	Brwd1
663	3.42215e-05	-0.665268	0.545	0.657	0.864881	10-1_IHC	Snrpd1
664	3.47229e-05	0.923105	0.505	0.299	0.877551	10-1_IHC	Bbs9
665	3.62171e-05	-0.522286	0.695	0.831	0.915314	10-1_IHC	Ift74
666	3.63405e-05	0.777495	0.632	0.418	0.918432	10-1_IHC	Zfp638
667	3.67177e-05	0.92455	0.545	0.323	0.927966	10-1_IHC	Pip4k2a
668	3.67544e-05	-0.487248	0.655	0.776	0.928894	10-1_IHC	Rpl29
669	3.69947e-05	-0.722864	0.482	0.637	0.934968	10-1_IHC	Mycbpap
670	3.84034e-05	0.339445	0.891	0.95	0.97057	10-1_IHC	Actb
671	3.9535e-05	-0.682015	0.514	0.647	0.999168	10-1_IHC	Lrrc51
672	4.01295e-05	0.867892	0.627	0.512	1	10-1_IHC	Nr6a1
673	4.04358e-05	0.933545	0.695	0.552	1	10-1_IHC	Pard3b
674	4.05352e-05	0.909958	0.627	0.448	1	10-1_IHC	2010111I01Rik
675	4.17075e-05	-0.922962	0.359	0.507	1	10-1_IHC	Nudt14
676	4.19557e-05	1.78598	0.732	0.841	1	10-1_IHC	S100a9
677	4.2777e-05	-0.864597	0.405	0.527	1	10-1_IHC	Crip2
678	4.37647e-05	-0.485208	0.695	0.786	1	10-1_IHC	Psma2
679	4.66742e-05	-0.43866	0.782	0.945	1	10-1_IHC	Atp6v0e
680	4.70142e-05	0.925342	0.65	0.473	1	10-1_IHC	Stag1
681	4.72373e-05	0.812828	0.582	0.403	1	10-1_IHC	Gpr156
682	4.80392e-05	-0.26369	0.886	0.965	1	10-1_IHC	Rps23
683	4.94025e-05	-0.300209	0.809	0.915	1	10-1_IHC	Rps19
684	5.00845e-05	0.826583	0.55	0.358	1	10-1_IHC	Slc10a7
685	5.00941e-05	-0.55965	0.464	0.612	1	10-1_IHC	Tctex1d2
686	5.02957e-05	0.694247	0.655	0.458	1	10-1_IHC	Gpatch8
687	5.06506e-05	0.835403	0.591	0.438	1	10-1_IHC	Dnah5
688	5.09812e-05	-0.593107	0.732	0.831	1	10-1_IHC	Eif1b
689	5.16139e-05	0.815657	0.568	0.363	1	10-1_IHC	Ust
690	5.37707e-05	-0.931812	0.382	0.512	1	10-1_IHC	Tmem160
691	5.542e-05	1.36811	0.559	0.403	1	10-1_IHC	Ppp2r2b
692	5.59484e-05	-0.717477	0.514	0.667	1	10-1_IHC	Coa3
693	5.81128e-05	0.702643	0.636	0.453	1	10-1_IHC	Tulp4
694	5.9271e-05	-0.52935	0.514	0.637	1	10-1_IHC	Cct5
695	5.99443e-05	-0.91863	0.386	0.512	1	10-1_IHC	Fkbp8
696	6.01136e-05	-0.483721	0.623	0.701	1	10-1_IHC	Mpc2
697	6.11354e-05	-0.410428	0.668	0.786	1	10-1_IHC	Ndufa6
698	6.1844e-05	0.796263	0.6	0.378	1	10-1_IHC	Wnk1
699	6.21113e-05	0.839081	0.65	0.507	1	10-1_IHC	Camta1
700	6.28731e-05	0.914929	0.564	0.348	1	10-1_IHC	Tra2a
701	6.37705e-05	-0.397078	0.65	0.766	1	10-1_IHC	Atp6v1f
702	6.53657e-05	-0.293644	0.873	0.97	1	10-1_IHC	Rpl7
703	6.55966e-05	1.04304	0.555	0.358	1	10-1_IHC	Zcchc7
704	6.60713e-05	-0.529342	0.564	0.677	1	10-1_IHC	Sf3b6
705	6.85358e-05	0.527985	0.768	0.642	1	10-1_IHC	Macf1
706	6.9486e-05	0.816618	0.545	0.348	1	10-1_IHC	1110051M20Rik
707	7.05012e-05	0.821802	0.686	0.582	1	10-1_IHC	Veph1
708	7.06442e-05	0.98957	0.5	0.303	1	10-1_IHC	Kif16b
709	7.16048e-05	0.645625	0.691	0.577	1	10-1_IHC	Cfap54
710	7.24103e-05	0.882094	0.623	0.522	1	10-1_IHC	Akap6
711	7.28868e-05	-0.760746	0.509	0.632	1	10-1_IHC	Nsa2
712	7.35348e-05	0.980097	0.518	0.333	1	10-1_IHC	Vwa8
713	7.39544e-05	0.667726	0.718	0.552	1	10-1_IHC	Clasp1
714	7.4134e-05	0.80551	0.614	0.393	1	10-1_IHC	Cdk8
715	7.47059e-05	0.665489	0.745	0.572	1	10-1_IHC	Nedd4
716	7.53131e-05	-0.380937	0.827	0.876	1	10-1_IHC	Prdx1
717	7.60382e-05	0.556595	0.768	0.701	1	10-1_IHC	Tnrc6b
718	7.72585e-05	0.809438	0.677	0.542	1	10-1_IHC	Usp34
719	8.19125e-05	0.77816	0.568	0.398	1	10-1_IHC	Dnah11
720	8.38408e-05	0.729028	0.523	0.313	1	10-1_IHC	Sgms1
721	8.39082e-05	1.24661	0.541	0.343	1	10-1_IHC	Serinc3
722	8.5031e-05	-0.784828	0.377	0.507	1	10-1_IHC	Pfdn1
723	8.54409e-05	-0.419487	0.705	0.806	1	10-1_IHC	Eef1b2
724	9.03624e-05	-0.353268	0.768	0.841	1	10-1_IHC	Rabac1
725	9.06225e-05	0.825884	0.655	0.498	1	10-1_IHC	Afdn
726	9.09545e-05	0.694248	0.609	0.388	1	10-1_IHC	Clk1
727	9.22227e-05	0.96773	0.573	0.423	1	10-1_IHC	Rnf180
728	9.57392e-05	0.534919	0.582	0.343	1	10-1_IHC	Srrm4
729	9.97319e-05	0.967635	0.636	0.512	1	10-1_IHC	Ptprd
730	0.000100057	0.705062	0.641	0.483	1	10-1_IHC	Dock9
731	0.000100739	-0.809741	0.418	0.537	1	10-1_IHC	Hmox2
732	0.000104973	-0.703732	0.577	0.652	1	10-1_IHC	Hspe1
733	0.000107899	-0.499019	0.614	0.726	1	10-1_IHC	Bri3
734	0.000108799	-0.381211	0.75	0.836	1	10-1_IHC	Hnrnpk
735	0.000109524	0.559276	0.595	0.368	1	10-1_IHC	Mecp2
736	0.000109766	-0.545557	0.664	0.781	1	10-1_IHC	Chrna9
737	0.00011137	0.733157	0.568	0.363	1	10-1_IHC	Six1
738	0.000112166	0.681688	0.623	0.408	1	10-1_IHC	Mllt10
739	0.000112772	1.53808	0.591	0.413	1	10-1_IHC	Igfbp5
740	0.000114361	-0.635251	0.445	0.572	1	10-1_IHC	Scoc
741	0.000118221	0.687886	0.609	0.393	1	10-1_IHC	Serinc1
742	0.000119903	0.920618	0.509	0.333	1	10-1_IHC	4930435C17Rik
743	0.000120571	0.639367	0.577	0.368	1	10-1_IHC	Tanc2
744	0.000121694	0.511587	0.764	0.602	1	10-1_IHC	Ankrd12
745	0.000123214	0.906374	0.509	0.333	1	10-1_IHC	Vwa3a
746	0.000123808	0.826027	0.655	0.527	1	10-1_IHC	Ralgapa1
747	0.000124613	-0.741584	0.582	0.662	1	10-1_IHC	Lmo1
748	0.000127895	-0.748223	0.468	0.562	1	10-1_IHC	Polr2k
749	0.000130004	1.64276	0.618	0.458	1	10-1_IHC	Magi3
750	0.000133264	-0.496182	0.741	0.851	1	10-1_IHC	B230219D22Rik
751	0.00013746	-0.623703	0.391	0.512	1	10-1_IHC	Lamtor4
752	0.00013818	0.976479	0.559	0.453	1	10-1_IHC	Ttc29
753	0.00014193	0.800595	0.709	0.642	1	10-1_IHC	Ccser1
754	0.000145402	-0.701999	0.473	0.577	1	10-1_IHC	Fam174a
755	0.000147026	0.57199	0.709	0.522	1	10-1_IHC	Atrx
756	0.000147869	-0.623201	0.536	0.617	1	10-1_IHC	1110008F13Rik
757	0.000151122	-0.470004	0.655	0.756	1	10-1_IHC	Tsn
758	0.00015445	-0.629761	0.432	0.572	1	10-1_IHC	Ufc1
759	0.000156508	0.883599	0.618	0.428	1	10-1_IHC	Rsrp1
760	0.000159905	-0.504907	0.664	0.766	1	10-1_IHC	A730017C20Rik
761	0.00016208	0.750614	0.55	0.348	1	10-1_IHC	Runx1t1
762	0.000162585	0.829116	0.573	0.428	1	10-1_IHC	Nfat5
763	0.000164326	0.85062	0.559	0.358	1	10-1_IHC	Lncpint
764	0.000167864	-0.766009	0.495	0.597	1	10-1_IHC	Srp19
765	0.000174411	0.766438	0.55	0.353	1	10-1_IHC	Dcaf8
766	0.000175953	-0.709898	0.436	0.557	1	10-1_IHC	Mien1
767	0.000179917	-0.640976	0.632	0.692	1	10-1_IHC	Gng5
768	0.000185069	0.721811	0.6	0.413	1	10-1_IHC	Tnrc6c
769	0.00018564	0.726469	0.682	0.522	1	10-1_IHC	Tsc22d1
770	0.000189653	0.957157	0.532	0.348	1	10-1_IHC	Ddx50
771	0.000190385	-0.62877	0.395	0.502	1	10-1_IHC	Ccs
772	0.000192319	-0.485345	0.495	0.597	1	10-1_IHC	Sar1b
773	0.000205213	0.766163	0.545	0.343	1	10-1_IHC	Zfp280d
774	0.000205373	0.717788	0.555	0.348	1	10-1_IHC	Osbpl11
775	0.000212276	-0.367127	0.827	0.861	1	10-1_IHC	Clta
776	0.00021252	-0.601761	0.468	0.577	1	10-1_IHC	Ndufb6
777	0.000212854	-0.872117	0.432	0.522	1	10-1_IHC	Hddc3
778	0.000213255	0.845589	0.641	0.488	1	10-1_IHC	Nfib
779	0.000213699	-0.470933	0.609	0.706	1	10-1_IHC	Thoc7
780	0.000215473	0.621915	0.65	0.438	1	10-1_IHC	Birc6
781	0.000220269	-0.356707	0.827	0.955	1	10-1_IHC	Pkig
782	0.000222934	0.696321	0.668	0.493	1	10-1_IHC	Trip12
783	0.000229847	0.451594	0.809	0.816	1	10-1_IHC	Pak3
784	0.000235132	-0.587383	0.645	0.687	1	10-1_IHC	Ndufs6
785	0.000238268	0.698368	0.505	0.313	1	10-1_IHC	Plcb4
786	0.000247975	0.949751	0.6	0.448	1	10-1_IHC	Arhgap24
787	0.00025361	-0.648558	0.477	0.567	1	10-1_IHC	Chmp2a
788	0.000254859	-0.804831	0.468	0.567	1	10-1_IHC	Ngrn
789	0.000254988	-0.425546	0.7	0.851	1	10-1_IHC	Cxcl14
790	0.000257274	-0.556263	0.527	0.701	1	10-1_IHC	Gm1113
791	0.000259475	0.75847	0.623	0.493	1	10-1_IHC	Vps13b
792	0.000287879	0.746531	0.664	0.557	1	10-1_IHC	Usp25
793	0.000300597	-0.767679	0.382	0.512	1	10-1_IHC	Wdr27
794	0.000304524	-0.626573	0.532	0.627	1	10-1_IHC	Hagh
795	0.000305561	-0.581529	0.614	0.701	1	10-1_IHC	Hebp2
796	0.000315818	0.737675	0.595	0.393	1	10-1_IHC	Pbrm1
797	0.000323479	-0.733486	0.495	0.592	1	10-1_IHC	Srp9
798	0.000328146	-0.649288	0.591	0.657	1	10-1_IHC	Ube2s
799	0.000328778	0.866958	0.786	0.821	1	10-1_IHC	Ralyl
800	0.000329463	0.777199	0.518	0.318	1	10-1_IHC	Usp15
801	0.000340853	0.292696	0.868	0.881	1	10-1_IHC	Rbm39
802	0.000349373	-0.793694	0.409	0.527	1	10-1_IHC	1700016K19Rik
803	0.000354349	1.04042	0.532	0.368	1	10-1_IHC	Utrn
804	0.000364429	0.917507	0.682	0.612	1	10-1_IHC	Gm13599
805	0.000365506	0.754773	0.532	0.353	1	10-1_IHC	Psme4
806	0.000368558	-0.639663	0.414	0.512	1	10-1_IHC	Psma6
807	0.000370493	-0.339709	0.832	0.905	1	10-1_IHC	Gabarap
808	0.000373341	0.767819	0.509	0.318	1	10-1_IHC	Npepps
809	0.000381969	-0.462427	0.645	0.781	1	10-1_IHC	D630023F18Rik
810	0.000390109	-0.596199	0.473	0.582	1	10-1_IHC	Ube2e1
811	0.000393426	0.613014	0.541	0.343	1	10-1_IHC	Zmym4
812	0.00039671	-0.583567	0.486	0.587	1	10-1_IHC	Sec11c
813	0.000398803	1.00963	0.659	0.647	1	10-1_IHC	Kcnh7
814	0.00040221	-0.795416	0.409	0.502	1	10-1_IHC	Eid2
815	0.000409532	-0.396663	0.755	0.806	1	10-1_IHC	Naca
816	0.000425202	0.66853	0.605	0.408	1	10-1_IHC	Otud7b
817	0.000429659	0.575091	0.705	0.592	1	10-1_IHC	2010300C02Rik
818	0.000430033	0.692687	0.568	0.388	1	10-1_IHC	Wdr33
819	0.000437885	0.476468	0.964	0.945	1	10-1_IHC	Ptprq
820	0.000457323	0.81333	0.555	0.378	1	10-1_IHC	Xpr1
821	0.000458278	0.728272	0.664	0.532	1	10-1_IHC	Zfp462
822	0.000459932	0.71308	0.559	0.368	1	10-1_IHC	Ascc3
823	0.000476757	-0.339135	0.682	0.781	1	10-1_IHC	Ube2b
824	0.000480033	0.569425	0.768	0.697	1	10-1_IHC	Rfx3
825	0.000483951	0.661159	0.645	0.512	1	10-1_IHC	Etnk1
826	0.000487332	0.524049	0.65	0.448	1	10-1_IHC	Srek1
827	0.000495028	0.765006	0.523	0.333	1	10-1_IHC	Clock
828	0.000499966	-0.793184	0.432	0.527	1	10-1_IHC	Pmvk
829	0.00052183	1.35135	0.668	0.502	1	10-1_IHC	Ptn
830	0.000524192	-0.751239	0.523	0.582	1	10-1_IHC	Ostc
831	0.000530594	-0.586706	0.514	0.627	1	10-1_IHC	Spryd3
832	0.000535612	0.654384	0.677	0.537	1	10-1_IHC	Ash1l
833	0.000539607	-0.495486	0.705	0.741	1	10-1_IHC	Sec62
834	0.000542741	0.588998	0.541	0.323	1	10-1_IHC	Eif4enif1
835	0.000544893	-0.761181	0.395	0.507	1	10-1_IHC	Tbcb
836	0.000566137	-0.59125	0.618	0.682	1	10-1_IHC	Cfdp1
837	0.000577605	0.599561	0.732	0.647	1	10-1_IHC	Slk
838	0.000598358	1.00601	0.545	0.413	1	10-1_IHC	Grip1
839	0.000611419	-0.738913	0.464	0.552	1	10-1_IHC	2310009B15Rik
840	0.000611949	0.528216	0.65	0.498	1	10-1_IHC	Akt3
841	0.000629993	0.760802	0.573	0.403	1	10-1_IHC	Tjp1
842	0.000630915	0.570249	0.609	0.413	1	10-1_IHC	Nek7
843	0.000643273	-0.504894	0.55	0.677	1	10-1_IHC	Chic2
844	0.000646038	0.59617	0.527	0.323	1	10-1_IHC	Rfx7
845	0.000649733	-0.60734	0.505	0.572	1	10-1_IHC	Nxf1
846	0.000668639	0.632828	0.709	0.562	1	10-1_IHC	Eif4g2
847	0.000673152	-0.63471	0.414	0.517	1	10-1_IHC	Mrps12
848	0.000684704	-0.866304	0.436	0.532	1	10-1_IHC	Aimp1
849	0.000733281	0.717736	0.532	0.353	1	10-1_IHC	Rab11fip3
850	0.000746518	-0.561498	0.509	0.622	1	10-1_IHC	Aes
851	0.000766213	0.757375	0.55	0.378	1	10-1_IHC	Kmt2a
852	0.000770787	-0.604536	0.555	0.672	1	10-1_IHC	Msmo1
853	0.000805237	0.814484	0.623	0.532	1	10-1_IHC	Rbfox2
854	0.000809096	0.529635	0.518	0.328	1	10-1_IHC	Papola
855	0.000813126	0.469509	0.814	0.841	1	10-1_IHC	Xirp2
856	0.000818423	0.57171	0.682	0.567	1	10-1_IHC	Trim36
857	0.000852728	-0.437829	0.509	0.587	1	10-1_IHC	Ubald2
858	0.000872426	-0.641087	0.468	0.552	1	10-1_IHC	Rsph9
859	0.000874675	-0.392992	0.695	0.826	1	10-1_IHC	Triobp
860	0.000885368	-0.475946	0.586	0.657	1	10-1_IHC	Rer1
861	0.000897333	-0.276914	0.777	0.871	1	10-1_IHC	Rpl7a
862	0.000936993	0.590453	0.655	0.532	1	10-1_IHC	Ttll3
863	0.000949618	-0.360675	0.691	0.806	1	10-1_IHC	Ywhaz
864	0.000983489	0.67446	0.65	0.517	1	10-1_IHC	Srebf2
865	0.00101738	-0.802888	0.464	0.547	1	10-1_IHC	Bphl
866	0.00104664	-0.503353	0.432	0.527	1	10-1_IHC	Cyc1
867	0.00105064	0.382547	0.85	0.821	1	10-1_IHC	Srrm2
868	0.00105794	-0.413937	0.423	0.537	1	10-1_IHC	Fam162a
869	0.00110686	-0.60908	0.532	0.602	1	10-1_IHC	Supt4a
870	0.00112911	0.618366	0.727	0.582	1	10-1_IHC	Prrc2c
871	0.00113446	0.810404	0.636	0.512	1	10-1_IHC	Ap2b1
872	0.00118187	0.48741	0.664	0.502	1	10-1_IHC	Strn3
873	0.00118677	-0.608156	0.441	0.537	1	10-1_IHC	Glo1
874	0.00118889	-0.511288	0.677	0.751	1	10-1_IHC	Purb
875	0.00120485	-0.728968	0.45	0.527	1	10-1_IHC	Mrpl34
876	0.00121417	0.718713	0.527	0.368	1	10-1_IHC	Nos1ap
877	0.00122163	0.754605	0.541	0.368	1	10-1_IHC	Snap25
878	0.00122717	0.583802	0.732	0.711	1	10-1_IHC	Rnf150
879	0.00123394	0.906154	0.564	0.448	1	10-1_IHC	Fhit
880	0.00124476	-0.598247	0.441	0.527	1	10-1_IHC	Cops9
881	0.0012538	0.673823	0.536	0.373	1	10-1_IHC	Scaf8
882	0.00127026	0.829478	0.609	0.502	1	10-1_IHC	Slc17a8
883	0.00129023	0.589191	0.623	0.443	1	10-1_IHC	Tmcc2
884	0.00129119	0.569005	0.695	0.602	1	10-1_IHC	Eef2
885	0.00132863	-0.523263	0.573	0.652	1	10-1_IHC	1110004F10Rik
886	0.00133446	0.740704	0.655	0.483	1	10-1_IHC	Sptbn1
887	0.0013423	-0.42121	0.586	0.652	1	10-1_IHC	Reep5
888	0.00137275	-0.545955	0.477	0.557	1	10-1_IHC	Chchd1
889	0.00143856	-0.492496	0.564	0.647	1	10-1_IHC	Mlf2
890	0.00149191	0.922431	0.536	0.448	1	10-1_IHC	Plxna4
891	0.00151246	0.548698	0.632	0.478	1	10-1_IHC	Mbd2
892	0.00152191	0.598385	0.773	0.667	1	10-1_IHC	Ppp3ca
893	0.00154624	-0.434323	0.691	0.796	1	10-1_IHC	Ppp1cb
894	0.0015647	0.649694	0.732	0.627	1	10-1_IHC	Fbxo32
895	0.00157129	-0.408041	0.632	0.736	1	10-1_IHC	Ndfip1
896	0.00159898	-0.408313	0.682	0.791	1	10-1_IHC	Kcp
897	0.00160388	-0.42316	0.559	0.632	1	10-1_IHC	Ttll7
898	0.00161106	0.479178	0.6	0.423	1	10-1_IHC	Crebrf
899	0.00162319	0.652475	0.5	0.333	1	10-1_IHC	Nub1
900	0.0016268	0.630946	0.564	0.398	1	10-1_IHC	Aff4
901	0.00165675	0.564115	0.641	0.488	1	10-1_IHC	Aak1
902	0.00166543	0.390566	0.855	0.841	1	10-1_IHC	Rps15
903	0.00166916	0.498214	0.723	0.592	1	10-1_IHC	St3gal5
904	0.00168781	-0.706853	0.545	0.592	1	10-1_IHC	Ift43
905	0.00181901	0.615735	0.7	0.642	1	10-1_IHC	Arfgef1
906	0.00187789	-0.44057	0.577	0.682	1	10-1_IHC	Bmyc
907	0.00187841	-0.600661	0.473	0.567	1	10-1_IHC	Sra1
908	0.00188996	0.675583	0.527	0.383	1	10-1_IHC	Gm7173
909	0.00195816	-0.705735	0.418	0.517	1	10-1_IHC	Fam241a
910	0.00198275	0.586539	0.727	0.667	1	10-1_IHC	Ano3
911	0.0020126	0.635453	0.605	0.468	1	10-1_IHC	Bdp1
912	0.00205503	-0.63555	0.595	0.687	1	10-1_IHC	Mgst3
913	0.0020733	0.64681	0.668	0.682	1	10-1_IHC	Cfap43
914	0.00207779	0.644289	0.645	0.502	1	10-1_IHC	Hectd1
915	0.00208033	0.470006	0.527	0.343	1	10-1_IHC	Senp7
916	0.00210858	0.794961	0.518	0.383	1	10-1_IHC	Ap3m2
917	0.00212297	-0.257162	0.545	0.642	1	10-1_IHC	Rbx1
918	0.00218756	0.923368	0.641	0.572	1	10-1_IHC	Rims2
919	0.00220968	0.645229	0.641	0.577	1	10-1_IHC	Mpdz
920	0.00222728	0.409903	0.773	0.721	1	10-1_IHC	Ddx6
921	0.00225597	0.894301	0.514	0.378	1	10-1_IHC	Mef2a
922	0.0022561	-0.310039	0.823	0.92	1	10-1_IHC	Tspan13
923	0.00232261	-0.363993	0.741	0.826	1	10-1_IHC	Aig1
924	0.00236566	0.629391	0.591	0.423	1	10-1_IHC	Mtss1
925	0.00241643	-0.651082	0.473	0.552	1	10-1_IHC	Creld2
926	0.00242485	0.706117	0.577	0.408	1	10-1_IHC	Sdha
927	0.00243422	0.639958	0.609	0.458	1	10-1_IHC	Eif4g3
928	0.00244032	-0.562648	0.436	0.537	1	10-1_IHC	Sdhaf4
929	0.00244855	0.600578	0.541	0.393	1	10-1_IHC	Dzank1
930	0.00248003	-0.734519	0.405	0.502	1	10-1_IHC	Idh1
931	0.00248407	-0.414002	0.491	0.627	1	10-1_IHC	Cfap161
932	0.00250552	-0.45617	0.382	0.512	1	10-1_IHC	Bex1
933	0.00255479	0.877358	0.645	0.567	1	10-1_IHC	Anks1b
934	0.00259041	-0.527721	0.55	0.607	1	10-1_IHC	Fscn2
935	0.00260262	-0.481061	0.564	0.637	1	10-1_IHC	Cyb5a
936	0.00262444	-0.322603	0.586	0.682	1	10-1_IHC	Rrp1
937	0.00264149	0.691902	0.509	0.358	1	10-1_IHC	Ccdc88a
938	0.002657	-0.541287	0.445	0.512	1	10-1_IHC	Arpp19
939	0.00267621	0.48661	0.609	0.458	1	10-1_IHC	Eps8l2
940	0.00268932	-0.675811	0.482	0.542	1	10-1_IHC	Med28
941	0.00268968	-0.325557	0.686	0.751	1	10-1_IHC	Top1
942	0.00272926	0.904497	0.705	0.642	1	10-1_IHC	Slco3a1
943	0.00276872	0.99165	0.514	0.418	1	10-1_IHC	Pde10a
944	0.00278827	0.643255	0.764	0.791	1	10-1_IHC	Pacrg
945	0.00289927	0.670707	0.509	0.338	1	10-1_IHC	Ptp4a2
946	0.00297208	-0.494802	0.664	0.731	1	10-1_IHC	Ghitm
947	0.00300805	-0.352426	0.732	0.821	1	10-1_IHC	Usp46
948	0.00308455	0.513789	0.741	0.677	1	10-1_IHC	Jmjd1c
949	0.0032513	0.535739	0.586	0.418	1	10-1_IHC	Chd7
950	0.00330978	0.616618	0.568	0.408	1	10-1_IHC	R3hdm2
951	0.00336645	0.459475	0.545	0.363	1	10-1_IHC	Rgl1
952	0.0033691	0.746547	0.5	0.368	1	10-1_IHC	Camk2d
953	0.00354616	0.557791	0.5	0.348	1	10-1_IHC	Ccdc148
954	0.00358499	-0.492369	0.677	0.726	1	10-1_IHC	Fam104a
955	0.00379074	-0.694507	0.486	0.557	1	10-1_IHC	Meig1
956	0.00393052	0.519885	0.559	0.413	1	10-1_IHC	Dnm1l
957	0.00396795	0.721643	0.559	0.438	1	10-1_IHC	Prickle2
958	0.00420827	0.533043	0.677	0.527	1	10-1_IHC	Ube2e2
959	0.00422597	0.66615	0.5	0.348	1	10-1_IHC	Atf7ip
960	0.00437578	0.575081	0.559	0.408	1	10-1_IHC	Phf3
961	0.00443653	0.418068	0.595	0.438	1	10-1_IHC	Scd2
962	0.00447518	-0.25564	0.773	0.886	1	10-1_IHC	Eid1
963	0.00449725	-0.425934	0.636	0.736	1	10-1_IHC	1110004E09Rik
964	0.00451755	0.497179	0.677	0.607	1	10-1_IHC	Rev3l
965	0.00451957	0.498706	0.741	0.716	1	10-1_IHC	Kif21a
966	0.00454362	0.589768	0.655	0.547	1	10-1_IHC	Phf20l1
967	0.00459624	-0.462282	0.568	0.637	1	10-1_IHC	Cetn3
968	0.00469786	0.329919	0.586	0.418	1	10-1_IHC	Raph1
969	0.00476695	-0.482503	0.482	0.562	1	10-1_IHC	Tmem147
970	0.0048146	0.507997	0.7	0.602	1	10-1_IHC	Mindy4b-ps
971	0.00485851	-1.17401	0.423	0.522	1	10-1_IHC	Clu
972	0.00501941	0.710613	0.536	0.428	1	10-1_IHC	Ctnna2
973	0.00504637	-0.647485	0.441	0.532	1	10-1_IHC	Fdft1
974	0.0051115	-0.386649	0.632	0.687	1	10-1_IHC	Pfdn2
975	0.00511285	-0.442888	0.505	0.547	1	10-1_IHC	Dpy30
976	0.00515322	-0.451055	0.523	0.597	1	10-1_IHC	Dynlrb1
977	0.0052125	0.511593	0.636	0.493	1	10-1_IHC	Taf15
978	0.00522262	-0.302119	0.564	0.607	1	10-1_IHC	Suclg1
979	0.00529163	-0.513142	0.477	0.517	1	10-1_IHC	Mrpl18
980	0.00534268	0.464863	0.664	0.527	1	10-1_IHC	Cpeb3
981	0.00552331	-0.579888	0.418	0.507	1	10-1_IHC	Acp1
982	0.00553486	-0.429704	0.564	0.627	1	10-1_IHC	Ndufa12
983	0.00553857	-0.464839	0.495	0.552	1	10-1_IHC	Cbx1
984	0.00556538	0.551036	0.655	0.537	1	10-1_IHC	Nipbl
985	0.00567647	0.381973	0.5	0.313	1	10-1_IHC	Susd6
986	0.00570528	-0.383253	0.555	0.617	1	10-1_IHC	Psmd4
987	0.00575279	0.59427	0.541	0.383	1	10-1_IHC	Trip11
988	0.00577517	0.51125	0.655	0.577	1	10-1_IHC	Rhobtb1
989	0.00582239	-0.253798	0.645	0.692	1	10-1_IHC	Epcam
990	0.00582356	0.577853	0.636	0.517	1	10-1_IHC	Huwe1
991	0.00592156	0.5662	0.555	0.428	1	10-1_IHC	4932438A13Rik
992	0.00595145	-0.262942	0.741	0.791	1	10-1_IHC	Arl6ip1
993	0.00597306	0.532179	0.545	0.413	1	10-1_IHC	Pten
994	0.00600435	0.375338	0.532	0.368	1	10-1_IHC	Arid1a
995	0.00607153	0.532358	0.677	0.612	1	10-1_IHC	Srgap1
996	0.00611993	0.586759	0.527	0.403	1	10-1_IHC	Msi2
997	0.00620441	-0.381996	0.464	0.532	1	10-1_IHC	Psmd8
998	0.00628461	0.595795	0.723	0.816	1	10-1_IHC	Spag16
999	0.00635196	0.647393	0.636	0.522	1	10-1_IHC	Senp6
1000	0.00636999	0.568827	0.55	0.403	1	10-1_IHC	Mxi1
1001	0.00637106	-0.301679	0.482	0.567	1	10-1_IHC	Rpn1
1002	0.00638937	0.476169	0.564	0.428	1	10-1_IHC	Rabgap1l
1003	0.00648486	-0.461287	0.518	0.597	1	10-1_IHC	Cfap20
1004	0.00649263	-0.257536	0.568	0.602	1	10-1_IHC	Ppib
1005	0.00660753	-0.309213	0.627	0.667	1	10-1_IHC	Zc3h15
1006	0.00662305	-0.586007	0.477	0.552	1	10-1_IHC	5031425E22Rik
1007	0.00663167	-0.299446	0.732	0.806	1	10-1_IHC	Twf2
1008	0.0066372	0.601787	0.655	0.562	1	10-1_IHC	Fign
1009	0.00668588	0.792122	0.545	0.413	1	10-1_IHC	Junb
1010	0.00692759	0.727678	0.577	0.443	1	10-1_IHC	Spock1
1011	0.00696728	0.392007	0.536	0.378	1	10-1_IHC	Bicd1
1012	0.00717591	-0.497623	0.4	0.532	1	10-1_IHC	Ighm
1013	0.00719	0.335268	0.555	0.388	1	10-1_IHC	Hnrnph3
1014	0.00721429	0.414629	0.573	0.418	1	10-1_IHC	Rph3al
1015	0.00732666	0.600101	0.609	0.473	1	10-1_IHC	Hnrnpm
1016	0.0073658	-0.305745	0.773	0.806	1	10-1_IHC	Atxn7l3b
1017	0.00740401	-0.386739	0.545	0.602	1	10-1_IHC	Chmp5
1018	0.00752841	-0.416717	0.618	0.716	1	10-1_IHC	Nefl
1019	0.00755417	0.470641	0.605	0.453	1	10-1_IHC	Sestd1
1020	0.00759885	0.709757	0.527	0.408	1	10-1_IHC	Ralgapa2
1021	0.00766122	-0.410596	0.682	0.721	1	10-1_IHC	Gnb2
1022	0.0076636	0.335301	0.827	0.746	1	10-1_IHC	Hspa5
1023	0.00768937	-0.410784	0.577	0.682	1	10-1_IHC	Dnaja4
1024	0.0077837	-0.347444	0.668	0.716	1	10-1_IHC	Cldn9
1025	0.00789588	0.480848	0.591	0.438	1	10-1_IHC	Akap8l
1026	0.00791989	-0.32769	0.668	0.706	1	10-1_IHC	Calm3
1027	0.00814569	-0.474406	0.518	0.607	1	10-1_IHC	Psmd6
1028	0.00832391	-0.406346	0.473	0.532	1	10-1_IHC	Dek
1029	0.00845617	0.439188	0.545	0.393	1	10-1_IHC	Sclt1
1030	0.00848689	0.662768	0.555	0.458	1	10-1_IHC	Bcl2
1031	0.00890744	-0.320756	0.568	0.652	1	10-1_IHC	Zwint
1032	0.00903983	0.516445	0.718	0.711	1	10-1_IHC	Agbl4
1033	0.00922699	0.574225	0.55	0.403	1	10-1_IHC	Cdk13
1034	0.00923403	-0.488076	0.605	0.627	1	10-1_IHC	Minos1
1035	0.00924943	0.333202	0.745	0.701	1	10-1_IHC	Ap3b2
1036	0.00929766	0.417917	0.714	0.622	1	10-1_IHC	Chd9
1037	0.00943403	-0.459475	0.505	0.567	1	10-1_IHC	Polr2j
1038	0.00945337	0.39774	0.559	0.388	1	10-1_IHC	Gm37240
1039	0.00948199	0.336097	0.727	0.622	1	10-1_IHC	Cpeb4
1040	0.00949334	0.55292	0.523	0.388	1	10-1_IHC	Rb1
1041	0.009847	0.518284	0.509	0.368	1	10-1_IHC	Pum2
1042	0.00987762	-0.560057	0.468	0.527	1	10-1_IHC	Siva1
1043	0.00992813	-0.27663	0.75	0.846	1	10-1_IHC	Ktn1
1044	0.00994377	-0.351944	0.6	0.682	1	10-1_IHC	Atp6v1d
1045	0.0100274	0.797939	0.532	0.433	1	10-1_IHC	Mapk10
1046	0.0100745	-0.264478	0.873	0.965	1	10-1_IHC	Hsp90b1
1047	0.0101985	-0.576482	0.432	0.502	1	10-1_IHC	Commd3
1048	0.0102966	0.592809	0.545	0.433	1	10-1_IHC	Cyfip2
1049	0.010636	0.599661	0.605	0.507	1	10-1_IHC	Plch1
1050	0.0108131	0.616654	0.682	0.647	1	10-1_IHC	Eya1
1051	0.0109925	-0.441027	0.545	0.597	1	10-1_IHC	Gltp
1052	0.0110749	-0.702046	0.473	0.512	1	10-1_IHC	Rwdd1
1053	0.0111301	0.444097	0.682	0.567	1	10-1_IHC	Zmiz1
1054	0.0111359	0.529584	0.564	0.438	1	10-1_IHC	Myo1h
1055	0.0111833	-0.599538	0.482	0.567	1	10-1_IHC	Cxxc4
1056	0.0114196	0.547722	0.527	0.378	1	10-1_IHC	Rab10
1057	0.0115013	0.566907	0.564	0.453	1	10-1_IHC	Evi5
1058	0.0115471	-0.354491	0.7	0.766	1	10-1_IHC	Pcbp1
1059	0.0117145	0.439328	0.6	0.483	1	10-1_IHC	Usp9x
1060	0.0117484	-0.256832	0.55	0.637	1	10-1_IHC	Ywhab
1061	0.0118698	0.804434	0.564	0.453	1	10-1_IHC	Acsl1
1062	0.0123593	0.521441	0.723	0.662	1	10-1_IHC	Atp11a
1063	0.0126228	-0.307764	0.636	0.721	1	10-1_IHC	Hsph1
1064	0.0128037	-0.555474	0.577	0.622	1	10-1_IHC	Hdac3
1065	0.0131042	-0.373384	0.518	0.587	1	10-1_IHC	Chmp4b
1066	0.0131604	0.489862	0.691	0.532	1	10-1_IHC	Srsf7
1067	0.0131742	0.521176	0.509	0.373	1	10-1_IHC	Thoc2
1068	0.0132438	0.370128	0.55	0.423	1	10-1_IHC	Acin1
1069	0.0134227	0.580793	0.682	0.667	1	10-1_IHC	Rarb
1070	0.0134288	0.61484	0.727	0.642	1	10-1_IHC	Mtus2
1071	0.0135137	0.496922	0.623	0.493	1	10-1_IHC	Casz1
1072	0.013854	-0.355621	0.545	0.597	1	10-1_IHC	Nol7
1073	0.0138604	-0.432068	0.564	0.607	1	10-1_IHC	Ddx24
1074	0.0140465	0.432347	0.705	0.657	1	10-1_IHC	Hspa4l
1075	0.0145753	-0.409269	0.618	0.672	1	10-1_IHC	Eif2s2
1076	0.0145793	-0.395075	0.514	0.577	1	10-1_IHC	Cnpy2
1077	0.0146256	0.343233	0.564	0.398	1	10-1_IHC	Zcchc11
1078	0.0152345	0.469692	0.518	0.358	1	10-1_IHC	Ddx42
1079	0.0153742	0.422316	0.659	0.547	1	10-1_IHC	Fgfr2
1080	0.0155113	-0.622155	0.427	0.512	1	10-1_IHC	Tmem191c
1081	0.0155281	1.11976	0.805	0.677	1	10-1_IHC	Tmsb4x
1082	0.0156935	0.378043	0.768	0.692	1	10-1_IHC	Csnk1a1
1083	0.0159579	0.52702	0.718	0.652	1	10-1_IHC	Efr3a
1084	0.0160702	0.488622	0.582	0.463	1	10-1_IHC	Sacm1l
1085	0.0163753	-0.344443	0.6	0.637	1	10-1_IHC	Cct4
1086	0.0164291	-0.298358	0.8	0.93	1	10-1_IHC	Cpe
1087	0.0166012	0.567046	0.564	0.448	1	10-1_IHC	Phlpp1
1088	0.0166787	-0.287847	0.495	0.567	1	10-1_IHC	Nudcd3
1089	0.0169664	-0.266465	0.655	0.726	1	10-1_IHC	Sumo1
1090	0.0170808	0.290718	0.736	0.642	1	10-1_IHC	Dync2h1
1091	0.0174733	-0.328821	0.559	0.592	1	10-1_IHC	Ndufa8
1092	0.0175038	-0.25411	0.859	0.95	1	10-1_IHC	Smpx
1093	0.0177907	-0.317257	0.586	0.697	1	10-1_IHC	Iqcg
1094	0.0190192	-0.331461	0.695	0.706	1	10-1_IHC	Mdh2
1095	0.0190953	0.380262	0.577	0.468	1	10-1_IHC	Cul1
1096	0.0192057	-0.573094	0.568	0.577	1	10-1_IHC	Lsm6
1097	0.0192412	0.615284	0.514	0.388	1	10-1_IHC	Rpgr
1098	0.0194222	0.480867	0.586	0.463	1	10-1_IHC	Senp2
1099	0.019636	0.619814	0.505	0.373	1	10-1_IHC	Chchd3
1100	0.0198284	0.30601	0.75	0.697	1	10-1_IHC	Aftph
1101	0.0199969	-0.538967	0.527	0.552	1	10-1_IHC	Sugt1
1102	0.020074	0.392945	0.809	0.726	1	10-1_IHC	Rack1
1103	0.0203898	-0.342135	0.609	0.642	1	10-1_IHC	Sarnp
1104	0.0210235	-0.457934	0.505	0.542	1	10-1_IHC	Pkm
1105	0.0210624	-0.357941	0.691	0.731	1	10-1_IHC	Anp32e
1106	0.0210924	-0.352058	0.495	0.537	1	10-1_IHC	Glrx5
1107	0.0217748	0.396795	0.827	0.861	1	10-1_IHC	Frmd4b
1108	0.0220744	-0.354738	0.541	0.647	1	10-1_IHC	Fam81b
1109	0.0225768	0.680008	0.545	0.468	1	10-1_IHC	Hs3st5
1110	0.0226449	-0.353316	0.468	0.532	1	10-1_IHC	Cwc15
1111	0.0229515	0.588246	0.518	0.368	1	10-1_IHC	Morf4l2
1112	0.0229523	-0.411075	0.482	0.517	1	10-1_IHC	Gtf2h5
1113	0.0230747	0.619453	0.545	0.458	1	10-1_IHC	Zfp474
1114	0.0237564	0.642487	0.623	0.552	1	10-1_IHC	Plce1
1115	0.0240334	-0.476986	0.509	0.537	1	10-1_IHC	Erp29
1116	0.0244302	0.552135	0.509	0.368	1	10-1_IHC	Sptan1
1117	0.0246608	0.288448	0.864	0.826	1	10-1_IHC	Srsf5
1118	0.0247311	0.574389	0.55	0.413	1	10-1_IHC	Prpf40a
1119	0.0248035	0.495003	0.623	0.542	1	10-1_IHC	Rab6a
1120	0.025138	1.51682	0.545	0.502	1	10-1_IHC	Cntnap2
1121	0.0260772	-0.333126	0.605	0.627	1	10-1_IHC	Arf1
1122	0.0263749	0.776125	0.641	0.706	1	10-1_IHC	Hcn1
1123	0.0283112	0.292657	0.514	0.363	1	10-1_IHC	Sybu
1124	0.0283519	-0.370512	0.618	0.642	1	10-1_IHC	Lgmn
1125	0.028356	-0.367806	0.509	0.567	1	10-1_IHC	Snw1
1126	0.0286609	0.363488	0.7	0.632	1	10-1_IHC	Mast2
1127	0.0288401	0.490767	0.577	0.463	1	10-1_IHC	Setd5
1128	0.0290621	0.409611	0.641	0.562	1	10-1_IHC	Spag9
1129	0.0297325	0.353092	0.714	0.637	1	10-1_IHC	Eif4a2
1130	0.0301845	-0.289375	0.568	0.652	1	10-1_IHC	Cct3
1131	0.0304987	-0.385936	0.582	0.632	1	10-1_IHC	Trir
1132	0.0313967	0.554825	0.641	0.682	1	10-1_IHC	Ofcc1
1133	0.0314346	0.463565	0.541	0.458	1	10-1_IHC	Hydin
1134	0.0324925	0.486411	0.518	0.413	1	10-1_IHC	Cfap46
1135	0.0329658	-0.400292	0.464	0.507	1	10-1_IHC	Polb
1136	0.0337812	0.253647	0.759	0.746	1	10-1_IHC	Abca5
1137	0.0340569	-0.408561	0.468	0.507	1	10-1_IHC	Smap1
1138	0.0341531	0.359031	0.668	0.567	1	10-1_IHC	Bclaf1
1139	0.0345939	-0.479573	0.486	0.532	1	10-1_IHC	Rabl2
1140	0.0353229	-0.286678	0.605	0.667	1	10-1_IHC	Hnrnpa1
1141	0.0353819	-0.331057	0.664	0.706	1	10-1_IHC	Enkur
1142	0.0355075	-0.276289	0.655	0.766	1	10-1_IHC	Txn1
1143	0.0357792	0.417389	0.536	0.403	1	10-1_IHC	Ccdc47
1144	0.0371361	0.355892	0.564	0.433	1	10-1_IHC	Tmtc4
1145	0.037666	0.340592	0.632	0.498	1	10-1_IHC	Clcn3
1146	0.0381839	0.367592	0.686	0.657	1	10-1_IHC	Arf3
1147	0.0384822	-0.385766	0.591	0.632	1	10-1_IHC	Card19
1148	0.038524	-0.426748	0.564	0.582	1	10-1_IHC	Ccni
1149	0.0386459	0.36061	0.55	0.433	1	10-1_IHC	Cpd
1150	0.0387723	-0.331291	0.686	0.766	1	10-1_IHC	Kncn
1151	0.0388412	0.271097	0.55	0.423	1	10-1_IHC	Tmem183a
1152	0.0391577	-0.348543	0.527	0.562	1	10-1_IHC	Trappc4
1153	0.0393186	0.563809	0.509	0.443	1	10-1_IHC	Cfap61
1154	0.0394293	0.507415	0.632	0.577	1	10-1_IHC	Immp2l
1155	0.0395672	-0.424849	0.455	0.502	1	10-1_IHC	Ppid
1156	0.0401757	0.31129	0.614	0.498	1	10-1_IHC	Jun
1157	0.040351	0.316409	0.755	0.736	1	10-1_IHC	Syt14
1158	0.0403567	0.450753	0.736	0.662	1	10-1_IHC	Stag2
1159	0.040577	-0.407853	0.573	0.607	1	10-1_IHC	Zcchc18
1160	0.0411211	0.483905	0.577	0.498	1	10-1_IHC	Chrna10
1161	0.0413418	0.478076	0.659	0.567	1	10-1_IHC	Gnb1
1162	0.0421464	0.379559	0.582	0.468	1	10-1_IHC	Pum1
1163	0.0430736	0.320779	0.618	0.493	1	10-1_IHC	Eif3a
1164	0.0431254	0.447721	0.527	0.388	1	10-1_IHC	Tacc2
1165	0.0432655	0.524287	0.591	0.597	1	10-1_IHC	Ttc21a
1166	0.0434284	0.270614	0.732	0.751	1	10-1_IHC	Ttc3
1167	0.0438126	-0.388073	0.614	0.682	1	10-1_IHC	Zfp385a
1168	0.0446887	0.286574	0.541	0.408	1	10-1_IHC	Atp6v1b2
1169	0.0449857	0.402478	0.6	0.483	1	10-1_IHC	Srsf11
1170	0.0452853	-0.27789	0.495	0.532	1	10-1_IHC	Psmd12
1171	0.0455583	0.523232	0.677	0.597	1	10-1_IHC	Atp2b1
1172	0.0466642	0.47071	0.568	0.478	1	10-1_IHC	Hmg20a
1173	0.0468763	0.443936	0.577	0.493	1	10-1_IHC	Smyd3
1174	0.0478934	-0.291295	0.518	0.577	1	10-1_IHC	Tmed4
1175	0.048373	0.3621	0.655	0.587	1	10-1_IHC	Ahi1
1176	0.0483926	0.423345	0.582	0.478	1	10-1_IHC	C530008M17Rik
1177	0.0485568	-0.50385	0.468	0.517	1	10-1_IHC	Ppil6
1178	0.049804	-0.338954	0.514	0.562	1	10-1_IHC	Cul3
1179	9.54009e-81	-1.51801	0.826	0.948	2.41107e-76	11-1_Deiters	Rps2
1180	2.1892e-80	-1.05924	0.921	0.973	5.53276e-76	11-1_Deiters	Ubb
1181	2.40183e-70	-1.20625	0.908	0.98	6.07016e-66	11-1_Deiters	Rpl41
1182	1.29153e-69	-1.17195	0.944	0.99	3.2641e-65	11-1_Deiters	Rps24
1183	3.8045e-66	-1.06756	0.921	0.975	9.61511e-62	11-1_Deiters	Fau
1184	1.25183e-65	-1.20223	0.848	0.94	3.16374e-61	11-1_Deiters	Rpl21
1185	3.7765e-65	-1.94003	0.59	0.861	9.54434e-61	11-1_Deiters	Tmsb10
1186	4.23225e-63	-1.00245	0.943	0.97	1.06962e-58	11-1_Deiters	Rpl9
1187	7.66377e-63	0.893971	0.998	0.978	1.93686e-58	11-1_Deiters	Zbtb20
1188	2.89833e-62	-0.864453	0.958	0.978	7.32495e-58	11-1_Deiters	Ftl1
1189	4.66137e-62	-1.72052	0.553	0.833	1.17807e-57	11-1_Deiters	Rpl35
1190	2.18762e-60	-1.42358	0.763	0.913	5.52878e-56	11-1_Deiters	Gapdh
1191	7.37387e-59	-1.10844	0.818	0.933	1.8636e-54	11-1_Deiters	Rpl10
1192	1.3092e-58	-0.886016	0.926	0.98	3.30875e-54	11-1_Deiters	Ppia
1193	9.51272e-58	-1.33369	0.834	0.925	2.40415e-53	11-1_Deiters	Rps28
1194	5.04812e-57	1.24154	0.971	0.846	1.27581e-52	11-1_Deiters	Rora
1195	8.2478e-57	-1.27891	0.842	0.923	2.08447e-52	11-1_Deiters	Rpl38
1196	1.55689e-56	-1.00484	0.894	0.97	3.93474e-52	11-1_Deiters	Cox8a
1197	5.74568e-56	0.817627	0.995	0.975	1.45211e-51	11-1_Deiters	mt-Atp6
1198	1.43314e-55	1.20801	0.972	0.868	3.62198e-51	11-1_Deiters	Pde4b
1199	2.11e-55	-0.996517	0.931	0.975	5.33261e-51	11-1_Deiters	Rps20
1200	1.15848e-52	-0.916039	0.935	0.975	2.92784e-48	11-1_Deiters	Rpl35a
1201	3.05361e-52	0.870989	0.984	0.98	7.7174e-48	11-1_Deiters	Tpt1
1202	8.80926e-52	-0.971354	0.862	0.948	2.22636e-47	11-1_Deiters	Rpl18
1203	2.74347e-51	-0.690813	0.982	0.993	6.93356e-47	11-1_Deiters	Fbxo2
1204	4.24071e-51	-0.918184	0.927	0.975	1.07175e-46	11-1_Deiters	Rpl30
1205	1.18888e-50	-0.966666	0.917	0.965	3.00466e-46	11-1_Deiters	Rpl11
1206	2.6158e-50	-0.873118	0.914	0.955	6.61091e-46	11-1_Deiters	Rpl19
1207	4.83482e-50	-1.00766	0.958	0.975	1.2219e-45	11-1_Deiters	Cst3
1208	5.24878e-50	-0.738316	0.926	0.983	1.32652e-45	11-1_Deiters	Eif1
1209	1.21597e-49	-0.865484	0.938	0.97	3.07312e-45	11-1_Deiters	Rpl13
1210	2.03758e-49	-0.891797	0.919	0.965	5.14958e-45	11-1_Deiters	Rpl24
1211	5.27527e-49	-0.940794	0.928	0.97	1.33322e-44	11-1_Deiters	Rps27a
1212	6.39523e-49	0.953097	0.977	0.91	1.61627e-44	11-1_Deiters	mt-Nd1
1213	1.6614e-48	-1.13414	0.894	0.96	4.19885e-44	11-1_Deiters	Rpl37
1214	4.5836e-48	-0.948221	0.941	0.98	1.15841e-43	11-1_Deiters	Rps21
1215	4.11712e-47	0.798503	0.995	0.97	1.04052e-42	11-1_Deiters	mt-Co3
1216	8.653e-47	1.08433	0.969	0.891	2.18687e-42	11-1_Deiters	Trpm3
1217	9.37696e-47	0.99559	0.954	0.821	2.36984e-42	11-1_Deiters	mt-Nd2
1218	1.23586e-46	-0.913216	0.949	0.988	3.1234e-42	11-1_Deiters	Dbi
1219	7.25191e-46	-0.982956	0.904	0.958	1.83278e-41	11-1_Deiters	Rps5
1220	2.41114e-45	0.746361	0.961	0.908	6.09366e-41	11-1_Deiters	Tmod1
1221	8.27584e-45	-0.968112	0.91	0.968	2.09155e-40	11-1_Deiters	Rps29
1222	1.74097e-43	1.07729	0.92	0.771	4.39994e-39	11-1_Deiters	Srgap1
1223	9.35089e-43	-0.874937	0.885	0.95	2.36325e-38	11-1_Deiters	Rpl8
1224	1.40584e-42	-1.04822	0.848	0.91	3.55298e-38	11-1_Deiters	Rpl36
1225	3.3451e-42	1.70693	0.727	0.366	8.45406e-38	11-1_Deiters	Ogt
1226	3.76127e-42	1.11008	0.926	0.764	9.50586e-38	11-1_Deiters	Eya4
1227	2.87393e-41	-0.89219	0.921	0.965	7.26329e-37	11-1_Deiters	Rpl18a
1228	9.16427e-41	-0.977292	0.749	0.883	2.31609e-36	11-1_Deiters	Ubl5
1229	1.95256e-40	-0.973503	0.867	0.935	4.9347e-36	11-1_Deiters	Rpl39
1230	3.75432e-40	1.54429	0.782	0.42	9.48829e-36	11-1_Deiters	Prkca
1231	4.0911e-40	-0.818792	0.908	0.958	1.03394e-35	11-1_Deiters	Rps15a
1232	4.20765e-40	1.28267	0.879	0.622	1.0634e-35	11-1_Deiters	Msi2
1233	7.37587e-40	1.71731	0.805	0.522	1.8641e-35	11-1_Deiters	Rgs6
1234	1.17396e-39	0.796261	0.977	0.893	2.96694e-35	11-1_Deiters	App
1235	7.89535e-39	-0.883044	0.906	0.943	1.99539e-34	11-1_Deiters	Rps27
1236	1.11042e-38	-0.865804	0.841	0.925	2.80636e-34	11-1_Deiters	Cox6c
1237	2.80202e-38	-1.01191	0.803	0.888	7.08155e-34	11-1_Deiters	Atp5e
1238	3.58808e-38	-0.965807	0.799	0.891	9.06815e-34	11-1_Deiters	Cox7c
1239	5.90673e-38	-0.844482	0.851	0.93	1.49281e-33	11-1_Deiters	Rpl10a
1240	1.28826e-37	-0.920798	0.786	0.898	3.25582e-33	11-1_Deiters	Prdx2
1241	1.67183e-37	-0.766608	0.878	0.945	4.22522e-33	11-1_Deiters	Gng5
1242	2.10579e-37	-0.751453	0.902	0.958	5.32197e-33	11-1_Deiters	Rps11
1243	2.40606e-37	-0.887315	0.914	0.963	6.08084e-33	11-1_Deiters	Rpl37a
1244	2.85846e-37	-1.00307	0.752	0.858	7.22419e-33	11-1_Deiters	Ost4
1245	4.83199e-37	-0.693909	0.921	0.973	1.22119e-32	11-1_Deiters	Serf2
1246	5.28269e-37	0.952691	0.941	0.779	1.33509e-32	11-1_Deiters	Plxdc2
1247	6.60846e-37	1.3138	0.812	0.488	1.67016e-32	11-1_Deiters	Setbp1
1248	2.044e-36	-0.869553	0.877	0.953	5.16579e-32	11-1_Deiters	Rps26
1249	6.42642e-36	1.30657	0.846	0.644	1.62415e-31	11-1_Deiters	Syne2
1250	8.94913e-36	-1.05811	0.722	0.856	2.26171e-31	11-1_Deiters	Elob
1251	9.81007e-36	-0.979817	0.772	0.863	2.4793e-31	11-1_Deiters	Rpl36a
1252	1.07584e-35	-0.771597	0.911	0.963	2.71896e-31	11-1_Deiters	Rpl34
1253	1.16938e-35	1.19066	0.803	0.498	2.95537e-31	11-1_Deiters	Utrn
1254	1.31469e-35	1.04388	0.887	0.761	3.32261e-31	11-1_Deiters	Rpl5
1255	7.27721e-35	-0.805249	0.987	0.998	1.83917e-30	11-1_Deiters	Fth1
1256	1.35187e-34	1.55581	0.998	0.998	3.41657e-30	11-1_Deiters	Gm42418
1257	2.52075e-34	1.1868	0.847	0.6	6.37068e-30	11-1_Deiters	Nfia
1258	4.2615e-34	-0.888903	0.793	0.883	1.07701e-29	11-1_Deiters	Atp5g2
1259	8.16587e-34	1.29155	0.72	0.376	2.06376e-29	11-1_Deiters	Maml2
1260	1.0494e-33	-0.629644	0.925	0.965	2.65214e-29	11-1_Deiters	Rps9
1261	1.21519e-33	1.28129	0.837	0.567	3.07115e-29	11-1_Deiters	Map4k3
1262	2.37934e-33	1.21691	0.829	0.585	6.01331e-29	11-1_Deiters	Cmss1
1263	3.55233e-33	-1.08803	0.667	0.811	8.9778e-29	11-1_Deiters	Atp5j2
1264	4.7556e-33	-0.682938	0.89	0.955	1.20188e-28	11-1_Deiters	Chchd2
1265	8.23077e-33	-0.628568	0.947	0.98	2.08016e-28	11-1_Deiters	Rpl23
1266	2.00916e-32	1.04171	0.849	0.612	5.07775e-28	11-1_Deiters	Sorl1
1267	3.04677e-32	-0.823782	0.833	0.913	7.70009e-28	11-1_Deiters	Rplp0
1268	4.23452e-32	-1.39052	0.327	0.617	1.07019e-27	11-1_Deiters	Gm10076
1269	8.44546e-32	1.23455	0.848	0.652	2.13442e-27	11-1_Deiters	Fam172a
1270	9.03977e-32	-0.728418	0.893	0.95	2.28462e-27	11-1_Deiters	Selenow
1271	1.02692e-31	-0.74259	0.867	0.948	2.59534e-27	11-1_Deiters	Rps13
1272	1.98318e-31	1.42213	0.789	0.51	5.0121e-27	11-1_Deiters	AY036118
1273	1.18221e-30	-0.918824	0.813	0.903	2.98779e-26	11-1_Deiters	Rpsa
1274	2.37566e-30	-0.715399	0.895	0.97	6.00399e-26	11-1_Deiters	Rpl32
1275	3.61883e-30	-0.609624	0.986	0.998	9.14587e-26	11-1_Deiters	Skp1a
1276	3.65517e-30	-0.687939	0.9	0.96	9.23771e-26	11-1_Deiters	Rps7
1277	4.73288e-30	0.959392	0.849	0.629	1.19614e-25	11-1_Deiters	Sipa1l1
1278	1.26209e-29	-0.679602	0.867	0.935	3.18967e-25	11-1_Deiters	Ndufa4
1279	1.43363e-29	-0.917972	0.694	0.828	3.6232e-25	11-1_Deiters	Rpl22l1
1280	1.54304e-29	1.04556	0.763	0.473	3.89973e-25	11-1_Deiters	Lrba
1281	1.66435e-29	1.14764	0.915	0.756	4.20631e-25	11-1_Deiters	Auts2
1282	8.13529e-29	-0.607733	0.928	0.95	2.05603e-24	11-1_Deiters	Rps4x
1283	8.32003e-29	-0.930917	0.718	0.861	2.10272e-24	11-1_Deiters	Cox7a2
1284	9.04515e-29	1.50773	0.654	0.331	2.28598e-24	11-1_Deiters	Kirrel3
1285	1.82835e-28	1.417	0.615	0.286	4.62079e-24	11-1_Deiters	Carmil1
1286	2.80265e-28	1.21634	0.721	0.44	7.08314e-24	11-1_Deiters	Pitpnc1
1287	2.909e-28	1.23707	0.728	0.408	7.35192e-24	11-1_Deiters	Nedd4l
1288	3.81846e-28	-1.07277	0.633	0.779	9.65039e-24	11-1_Deiters	Sec61g
1289	6.63102e-28	1.42202	0.631	0.321	1.67586e-23	11-1_Deiters	Elmo1
1290	8.97273e-28	-0.85804	0.744	0.811	2.26768e-23	11-1_Deiters	Cox6b1
1291	1.39577e-27	0.865621	0.918	0.756	3.52753e-23	11-1_Deiters	Pbx1
1292	1.63275e-27	0.991922	0.866	0.672	4.12645e-23	11-1_Deiters	Dip2c
1293	2.40905e-27	1.00901	0.813	0.537	6.0884e-23	11-1_Deiters	Bmp6
1294	2.42676e-27	1.32536	0.657	0.356	6.13315e-23	11-1_Deiters	Macf1
1295	6.91308e-27	-0.566517	0.976	0.99	1.74714e-22	11-1_Deiters	Itm2b
1296	6.97038e-27	-0.931395	0.724	0.828	1.76163e-22	11-1_Deiters	Ndufa7
1297	8.08656e-27	-0.917323	0.749	0.853	2.04372e-22	11-1_Deiters	Rpl29
1298	9.94411e-27	1.39549	0.56	0.231	2.51318e-22	11-1_Deiters	Myo1d
1299	1.10895e-26	1.17058	0.687	0.388	2.80265e-22	11-1_Deiters	Tmcc3
1300	2.02927e-26	-0.482075	0.937	0.97	5.12857e-22	11-1_Deiters	Oaz1
1301	2.41805e-26	-0.881183	0.716	0.833	6.11113e-22	11-1_Deiters	Fis1
1302	2.99695e-26	-1.00358	0.704	0.789	7.57419e-22	11-1_Deiters	Tomm7
1303	3.82136e-26	1.40226	0.627	0.316	9.65772e-22	11-1_Deiters	Klf12
1304	4.28674e-26	1.15565	0.745	0.475	1.08339e-21	11-1_Deiters	Tmem117
1305	4.58726e-26	1.14224	0.751	0.507	1.15934e-21	11-1_Deiters	Veph1
1306	7.64479e-26	0.780631	0.924	0.786	1.93207e-21	11-1_Deiters	Enah
1307	1.06164e-25	-0.573811	0.929	0.963	2.68308e-21	11-1_Deiters	Rps10
1308	1.69476e-25	-1.06709	0.555	0.724	4.28316e-21	11-1_Deiters	Cox5b
1309	3.31361e-25	0.861765	0.859	0.642	8.3745e-21	11-1_Deiters	Camk2d
1310	5.89313e-25	1.52721	0.577	0.284	1.48937e-20	11-1_Deiters	Pard3
1311	8.17771e-25	-0.949821	0.644	0.784	2.06675e-20	11-1_Deiters	Atp5g1
1312	8.72351e-25	1.49277	0.562	0.279	2.20469e-20	11-1_Deiters	Pde7b
1313	1.151e-24	-1.11096	0.594	0.734	2.90892e-20	11-1_Deiters	Ndufc1
1314	1.17908e-24	1.1304	0.745	0.488	2.97988e-20	11-1_Deiters	Maml3
1315	1.60197e-24	1.10002	0.624	0.326	4.04866e-20	11-1_Deiters	Chd6
1316	3.46745e-24	1.44423	0.646	0.383	8.76329e-20	11-1_Deiters	Srgap2
1317	3.75455e-24	1.02238	0.729	0.448	9.48886e-20	11-1_Deiters	Nfat5
1318	3.79375e-24	0.887095	0.803	0.562	9.58794e-20	11-1_Deiters	Asap1
1319	4.08352e-24	-1.01994	0.633	0.769	1.03203e-19	11-1_Deiters	Uqcr11
1320	4.28989e-24	-0.6018	0.912	0.96	1.08418e-19	11-1_Deiters	Rps16
1321	4.90238e-24	1.65933	0.65	0.378	1.23898e-19	11-1_Deiters	Camk1d
1322	6.45351e-24	1.20215	0.623	0.326	1.631e-19	11-1_Deiters	Gdpd5
1323	7.02885e-24	0.871361	0.848	0.697	1.7764e-19	11-1_Deiters	Rpl23a
1324	9.30078e-24	1.23452	0.681	0.405	2.35059e-19	11-1_Deiters	Atxn1
1325	1.19023e-23	1.04999	0.676	0.381	3.00807e-19	11-1_Deiters	Strn3
1326	1.41658e-23	1.40906	0.536	0.244	3.58013e-19	11-1_Deiters	Wwox
1327	1.50009e-23	-0.629299	0.863	0.923	3.79117e-19	11-1_Deiters	Rpl15
1328	1.57076e-23	-0.769269	0.953	0.983	3.96977e-19	11-1_Deiters	Actb
1329	1.86092e-23	-0.669411	0.875	0.933	4.7031e-19	11-1_Deiters	Rps3
1330	3.7135e-23	-0.66088	0.905	0.92	9.38512e-19	11-1_Deiters	Rpl6
1331	3.81521e-23	1.21992	0.622	0.323	9.64217e-19	11-1_Deiters	Ptprk
1332	4.38167e-23	0.884661	0.807	0.604	1.10738e-18	11-1_Deiters	Cdk19
1333	4.53043e-23	-0.74981	0.77	0.846	1.14497e-18	11-1_Deiters	Atp5h
1334	4.70563e-23	1.19604	0.57	0.274	1.18925e-18	11-1_Deiters	Kif1b
1335	5.97889e-23	-1.00871	0.592	0.724	1.51105e-18	11-1_Deiters	Edf1
1336	6.38114e-23	1.15446	0.59	0.303	1.61271e-18	11-1_Deiters	Farp1
1337	1.02321e-22	1.32289	0.605	0.331	2.58597e-18	11-1_Deiters	Frmd4b
1338	2.08363e-22	-0.804305	0.739	0.818	5.26596e-18	11-1_Deiters	Atp5j
1339	2.0877e-22	-0.869701	0.729	0.818	5.27624e-18	11-1_Deiters	Atp5d
1340	2.51976e-22	-0.858613	0.699	0.794	6.36818e-18	11-1_Deiters	Uqcrb
1341	2.75458e-22	1.03135	0.742	0.478	6.96165e-18	11-1_Deiters	Zhx3
1342	2.81199e-22	1.38819	0.555	0.279	7.10673e-18	11-1_Deiters	Nacc2
1343	3.79369e-22	-0.574732	0.904	0.953	9.58779e-18	11-1_Deiters	Rpl28
1344	3.87797e-22	1.1427	0.613	0.318	9.80079e-18	11-1_Deiters	Ralgapa1
1345	4.41011e-22	-0.615333	0.879	0.933	1.11457e-17	11-1_Deiters	Pebp1
1346	5.66144e-22	-0.858819	0.706	0.799	1.43082e-17	11-1_Deiters	Park7
1347	7.3918e-22	-1.28313	0.542	0.697	1.86813e-17	11-1_Deiters	Gm1673
1348	7.53136e-22	-0.653033	0.886	0.938	1.9034e-17	11-1_Deiters	Pfdn5
1349	8.51544e-22	1.05915	0.727	0.473	2.15211e-17	11-1_Deiters	Ank3
1350	1.26871e-21	1.2918	0.612	0.356	3.20642e-17	11-1_Deiters	Epb41l4a
1351	1.49018e-21	0.867659	0.779	0.527	3.76614e-17	11-1_Deiters	Igf1r
1352	2.91744e-21	1.33891	0.537	0.259	7.37324e-17	11-1_Deiters	Srgap3
1353	3.66255e-21	0.513078	0.951	0.873	9.25636e-17	11-1_Deiters	Ddx5
1354	6.73821e-21	1.0622	0.629	0.353	1.70295e-16	11-1_Deiters	Fbxl17
1355	7.4079e-21	1.05443	0.697	0.415	1.8722e-16	11-1_Deiters	Acss3
1356	9.67398e-21	1.05309	0.575	0.299	2.44491e-16	11-1_Deiters	Hipk2
1357	1.01755e-20	-0.501833	0.924	0.958	2.57165e-16	11-1_Deiters	Rpl27a
1358	1.33348e-20	0.966075	0.895	0.759	3.37012e-16	11-1_Deiters	Nfib
1359	1.50004e-20	-0.666201	0.784	0.878	3.79104e-16	11-1_Deiters	Rpl27
1360	1.57266e-20	0.920474	0.68	0.388	3.97458e-16	11-1_Deiters	Rere
1361	2.2185e-20	1.10608	0.71	0.433	5.60681e-16	11-1_Deiters	Itpr1
1362	2.45506e-20	-1.0924	0.473	0.637	6.20466e-16	11-1_Deiters	Snrpg
1363	2.65193e-20	-0.818	0.687	0.774	6.70223e-16	11-1_Deiters	Smdt1
1364	2.73925e-20	-0.651275	0.794	0.873	6.9229e-16	11-1_Deiters	Rpl7a
1365	2.84382e-20	-0.471963	0.946	0.965	7.1872e-16	11-1_Deiters	Rps8
1366	3.04526e-20	-0.949169	0.551	0.704	7.69628e-16	11-1_Deiters	Ndufb4
1367	3.15065e-20	1.00831	0.641	0.358	7.96263e-16	11-1_Deiters	Wsb1
1368	3.81032e-20	-0.718671	0.735	0.828	9.62982e-16	11-1_Deiters	Ndufb11
1369	4.26195e-20	0.957043	0.69	0.44	1.07712e-15	11-1_Deiters	Plcd3
1370	4.75815e-20	1.17555	0.6	0.341	1.20253e-15	11-1_Deiters	Exoc4
1371	4.97975e-20	-0.670943	0.796	0.848	1.25853e-15	11-1_Deiters	Uqcrh
1372	5.85794e-20	1.05963	0.599	0.318	1.48048e-15	11-1_Deiters	Bcl2
1373	7.61277e-20	-0.445602	0.88	0.925	1.92398e-15	11-1_Deiters	Ptgds
1374	8.27891e-20	-0.603852	0.827	0.881	2.09233e-15	11-1_Deiters	Aes
1375	1.06409e-19	1.01979	0.783	0.555	2.68927e-15	11-1_Deiters	Eya1
1376	1.15164e-19	0.937603	0.717	0.448	2.91055e-15	11-1_Deiters	Rsrp1
1377	1.32425e-19	-0.637361	0.97	0.995	3.34678e-15	11-1_Deiters	S100a1
1378	1.40901e-19	1.19383	0.576	0.321	3.56099e-15	11-1_Deiters	Atrnl1
1379	1.50952e-19	-0.996591	0.532	0.704	3.81501e-15	11-1_Deiters	Uqcr10
1380	1.53588e-19	0.837255	0.75	0.49	3.88162e-15	11-1_Deiters	Ncoa1
1381	1.82857e-19	0.872375	0.754	0.498	4.62134e-15	11-1_Deiters	Epb41
1382	2.10842e-19	1.23192	0.594	0.338	5.32862e-15	11-1_Deiters	Magi3
1383	2.16049e-19	1.32782	0.54	0.279	5.4602e-15	11-1_Deiters	Trim2
1384	2.58749e-19	0.791096	0.766	0.597	6.53936e-15	11-1_Deiters	Kcnj16
1385	2.60184e-19	1.06562	0.646	0.396	6.57562e-15	11-1_Deiters	Sox6
1386	2.97998e-19	0.927815	0.703	0.47	7.53131e-15	11-1_Deiters	Pkp4
1387	3.14716e-19	1.03098	0.588	0.321	7.95382e-15	11-1_Deiters	Myo10
1388	3.52507e-19	-0.666452	0.814	0.866	8.90891e-15	11-1_Deiters	Atp5l
1389	3.8943e-19	0.903253	0.658	0.388	9.84207e-15	11-1_Deiters	Zfp462
1390	3.91314e-19	1.27314	0.53	0.269	9.88968e-15	11-1_Deiters	Nme7
1391	4.54901e-19	0.909596	0.667	0.4	1.14967e-14	11-1_Deiters	Nktr
1392	5.70964e-19	0.913822	0.614	0.338	1.443e-14	11-1_Deiters	Dock7
1393	6.04514e-19	1.07177	0.818	0.654	1.52779e-14	11-1_Deiters	Nebl
1394	6.65885e-19	0.891579	0.653	0.381	1.68289e-14	11-1_Deiters	Gnaq
1395	7.01029e-19	0.839684	0.748	0.542	1.77171e-14	11-1_Deiters	Sptbn1
1396	8.07142e-19	-0.686656	0.76	0.818	2.03989e-14	11-1_Deiters	Atp6v1f
1397	8.16892e-19	-1.088	0.517	0.657	2.06453e-14	11-1_Deiters	D8Ertd738e
1398	9.01475e-19	-0.699006	0.826	0.908	2.2783e-14	11-1_Deiters	Gpx4
1399	9.94465e-19	-0.552653	0.839	0.896	2.51331e-14	11-1_Deiters	Cox4i1
1400	1.15043e-18	-1.03869	0.575	0.704	2.90748e-14	11-1_Deiters	Selenom
1401	1.16827e-18	-1.10519	0.496	0.652	2.95256e-14	11-1_Deiters	Churc1
1402	1.74368e-18	1.3514	0.631	0.41	4.4068e-14	11-1_Deiters	Sdk1
1403	2.12818e-18	1.05548	0.61	0.361	5.37856e-14	11-1_Deiters	Nckap1
1404	2.47392e-18	-0.986133	0.566	0.692	6.25234e-14	11-1_Deiters	Ndufa11
1405	2.50687e-18	1.05087	0.784	0.609	6.33561e-14	11-1_Deiters	Adamtsl1
1406	2.66254e-18	1.01509	0.644	0.383	6.72904e-14	11-1_Deiters	Scaper
1407	2.89547e-18	1.25755	0.546	0.303	7.31771e-14	11-1_Deiters	Fto
1408	3.25107e-18	0.720526	0.812	0.609	8.21643e-14	11-1_Deiters	Strbp
1409	3.63075e-18	1.20603	0.559	0.311	9.17598e-14	11-1_Deiters	Lncpint
1410	3.82152e-18	0.571855	0.898	0.741	9.65813e-14	11-1_Deiters	Nedd4
1411	4.03187e-18	0.641545	0.866	0.719	1.01898e-13	11-1_Deiters	CT025619.1
1412	4.23136e-18	0.812908	0.674	0.418	1.06939e-13	11-1_Deiters	Ptprf
1413	4.7402e-18	0.733924	0.852	0.697	1.19799e-13	11-1_Deiters	Fus
1414	5.08872e-18	1.17644	0.592	0.348	1.28607e-13	11-1_Deiters	Ralgapa2
1415	5.38585e-18	0.860696	0.674	0.42	1.36116e-13	11-1_Deiters	Pnisr
1416	7.26846e-18	1.09978	0.605	0.366	1.83696e-13	11-1_Deiters	Thrb
1417	8.11218e-18	1.21751	0.557	0.313	2.05019e-13	11-1_Deiters	Ldlrad3
1418	8.94126e-18	1.1192	0.53	0.274	2.25973e-13	11-1_Deiters	Wdfy3
1419	1.19441e-17	1.24307	0.543	0.294	3.01863e-13	11-1_Deiters	Slc9a9
1420	1.20784e-17	1.18372	0.564	0.321	3.05257e-13	11-1_Deiters	Pacs1
1421	1.22248e-17	1.11667	0.588	0.336	3.08958e-13	11-1_Deiters	Sntb1
1422	1.47046e-17	-0.821948	0.626	0.746	3.71629e-13	11-1_Deiters	Ndufc2
1423	1.75053e-17	0.907736	0.653	0.4	4.42412e-13	11-1_Deiters	Ash1l
1424	1.85873e-17	0.912277	0.651	0.393	4.69757e-13	11-1_Deiters	Spag9
1425	1.86933e-17	0.951683	0.747	0.532	4.72436e-13	11-1_Deiters	Sobp
1426	1.93198e-17	1.02689	0.652	0.42	4.8827e-13	11-1_Deiters	Etv6
1427	1.93479e-17	1.28917	0.5	0.259	4.8898e-13	11-1_Deiters	Limch1
1428	2.02145e-17	-0.568458	0.851	0.923	5.1088e-13	11-1_Deiters	Anxa2
1429	2.85191e-17	0.731519	0.812	0.602	7.20763e-13	11-1_Deiters	Celf2
1430	3.29314e-17	0.749242	0.662	0.413	8.32276e-13	11-1_Deiters	Six1
1431	3.34863e-17	-0.703612	0.705	0.786	8.46299e-13	11-1_Deiters	Gabarapl2
1432	3.81957e-17	-0.625391	0.845	0.898	9.65319e-13	11-1_Deiters	Rpl26
1433	4.09369e-17	0.686537	0.754	0.585	1.0346e-12	11-1_Deiters	Eef2
1434	5.33977e-17	1.19875	0.571	0.333	1.34952e-12	11-1_Deiters	Tox
1435	5.57371e-17	0.896677	0.784	0.587	1.40864e-12	11-1_Deiters	Adipor2
1436	7.04064e-17	0.977258	0.669	0.43	1.77938e-12	11-1_Deiters	Wnk1
1437	8.32064e-17	1.02989	0.593	0.343	2.10288e-12	11-1_Deiters	Stag1
1438	1.16848e-16	-0.739379	0.687	0.776	2.95309e-12	11-1_Deiters	1810037I17Rik
1439	1.67525e-16	0.805386	0.751	0.517	4.23386e-12	11-1_Deiters	Zfhx3
1440	1.7245e-16	-1.05763	0.545	0.657	4.35833e-12	11-1_Deiters	Usmg5
1441	1.83846e-16	-1.10594	0.461	0.617	4.64633e-12	11-1_Deiters	Ndufa5
1442	1.8876e-16	1.0269	0.612	0.388	4.77052e-12	11-1_Deiters	Cldn14
1443	2.09899e-16	-1.09888	0.498	0.619	5.30477e-12	11-1_Deiters	Ndufs7
1444	2.2005e-16	0.958533	0.72	0.505	5.56133e-12	11-1_Deiters	Chst9
1445	2.37522e-16	0.65355	0.872	0.754	6.00289e-12	11-1_Deiters	Fam107a
1446	2.55221e-16	0.969038	0.582	0.343	6.4502e-12	11-1_Deiters	Acsl1
1447	2.75045e-16	0.913755	0.626	0.376	6.9512e-12	11-1_Deiters	Huwe1
1448	2.88164e-16	0.90841	0.601	0.348	7.28276e-12	11-1_Deiters	Kmt2c
1449	3.17195e-16	0.764644	0.729	0.475	8.01647e-12	11-1_Deiters	Sox5
1450	3.32775e-16	1.0187	0.55	0.313	8.41021e-12	11-1_Deiters	Ppp2r3a
1451	3.51774e-16	0.850352	0.694	0.47	8.89038e-12	11-1_Deiters	Dpyd
1452	3.58813e-16	0.949596	0.621	0.386	9.06828e-12	11-1_Deiters	Tshz2
1453	3.67333e-16	0.662936	0.694	0.458	9.2836e-12	11-1_Deiters	Gm20388
1454	3.94204e-16	-0.964339	0.545	0.682	9.96272e-12	11-1_Deiters	Ndufb8
1455	4.47981e-16	0.916711	0.705	0.493	1.13218e-11	11-1_Deiters	Gna14
1456	4.83022e-16	1.07773	0.575	0.348	1.22074e-11	11-1_Deiters	Stox2
1457	5.77366e-16	0.755212	0.736	0.52	1.45918e-11	11-1_Deiters	Ankrd12
1458	5.83168e-16	-1.0577	0.438	0.595	1.47384e-11	11-1_Deiters	Ndufb2
1459	6.02152e-16	-0.555465	0.881	0.91	1.52182e-11	11-1_Deiters	Naca
1460	6.12861e-16	0.970355	0.557	0.299	1.54888e-11	11-1_Deiters	Phf21a
1461	6.40547e-16	1.03468	0.558	0.318	1.61885e-11	11-1_Deiters	Zhx2
1462	6.51817e-16	-0.75055	0.652	0.756	1.64734e-11	11-1_Deiters	Ndufs5
1463	7.48602e-16	0.898672	0.693	0.485	1.89194e-11	11-1_Deiters	Sulf1
1464	8.69818e-16	1.1551	0.629	0.41	2.19829e-11	11-1_Deiters	Lars2
1465	9.25377e-16	0.868737	0.674	0.43	2.3387e-11	11-1_Deiters	Atrx
1466	9.90216e-16	0.669413	0.759	0.555	2.50257e-11	11-1_Deiters	Ncor1
1467	1.061e-15	0.859578	0.716	0.502	2.68147e-11	11-1_Deiters	Pcdh15
1468	1.07872e-15	-0.759876	0.642	0.736	2.72624e-11	11-1_Deiters	Nop10
1469	1.15759e-15	-1.03936	0.456	0.6	2.92558e-11	11-1_Deiters	H2afj
1470	1.16013e-15	1.08051	0.512	0.279	2.932e-11	11-1_Deiters	Fmn1
1471	1.30559e-15	-0.676291	0.693	0.771	3.29962e-11	11-1_Deiters	H2afz
1472	1.33618e-15	0.813908	0.726	0.52	3.37692e-11	11-1_Deiters	Stk39
1473	1.43796e-15	-1.00244	0.509	0.644	3.63415e-11	11-1_Deiters	Romo1
1474	1.56798e-15	0.977978	0.61	0.383	3.96275e-11	11-1_Deiters	Myo1e
1475	1.60815e-15	1.07671	0.527	0.289	4.06429e-11	11-1_Deiters	Arhgef12
1476	2.05857e-15	0.855414	0.586	0.338	5.20262e-11	11-1_Deiters	Eif4g3
1477	2.08275e-15	1.17749	0.528	0.311	5.26374e-11	11-1_Deiters	9530026P05Rik
1478	2.36715e-15	1.05401	0.532	0.291	5.98249e-11	11-1_Deiters	Neat1
1479	2.52362e-15	-0.854905	0.616	0.711	6.37794e-11	11-1_Deiters	Psenen
1480	2.56599e-15	-0.902636	0.573	0.687	6.48503e-11	11-1_Deiters	Trmt112
1481	2.76101e-15	1.02304	0.556	0.316	6.97791e-11	11-1_Deiters	Itpk1
1482	2.91538e-15	1.08092	0.519	0.291	7.36804e-11	11-1_Deiters	Phlpp1
1483	3.18729e-15	0.992442	0.526	0.286	8.05524e-11	11-1_Deiters	Dip2b
1484	3.422e-15	-0.840377	0.564	0.679	8.64842e-11	11-1_Deiters	Hspe1
1485	3.51836e-15	-1.14786	0.342	0.505	8.89194e-11	11-1_Deiters	Tomm22
1486	3.58455e-15	-0.648619	0.682	0.771	9.05923e-11	11-1_Deiters	Lamtor2
1487	3.74532e-15	-0.895908	0.503	0.639	9.46555e-11	11-1_Deiters	Timm13
1488	3.82179e-15	-0.821235	0.613	0.734	9.65882e-11	11-1_Deiters	Ppdpf
1489	4.09026e-15	1.0776	0.533	0.301	1.03373e-10	11-1_Deiters	Lpp
1490	4.43302e-15	-0.981967	0.563	0.682	1.12036e-10	11-1_Deiters	Dad1
1491	5.67145e-15	0.886376	0.58	0.331	1.43334e-10	11-1_Deiters	2024-09-11
1492	5.85371e-15	0.757479	0.726	0.505	1.47941e-10	11-1_Deiters	Spop
1493	7.33426e-15	-0.742918	0.677	0.754	1.85359e-10	11-1_Deiters	Pfn1
1494	7.49461e-15	0.904029	0.558	0.323	1.89411e-10	11-1_Deiters	Tcf12
1495	7.50833e-15	0.881805	0.528	0.296	1.89758e-10	11-1_Deiters	Ppm1a
1496	8.32965e-15	0.942593	0.72	0.488	2.10515e-10	11-1_Deiters	Nalcn
1497	8.59348e-15	0.814624	0.514	0.276	2.17183e-10	11-1_Deiters	Ppm1l
1498	9.08405e-15	0.639118	0.73	0.49	2.29581e-10	11-1_Deiters	Por
1499	1.07096e-14	0.784552	0.691	0.463	2.70663e-10	11-1_Deiters	Fut8
1500	1.11551e-14	0.905278	0.557	0.331	2.81922e-10	11-1_Deiters	Mcc
1501	1.14618e-14	-0.547297	0.864	0.92	2.89674e-10	11-1_Deiters	Rps19
1502	1.31499e-14	-1.08761	0.46	0.587	3.32337e-10	11-1_Deiters	Mrpl52
1503	1.41854e-14	0.701053	0.737	0.488	3.58508e-10	11-1_Deiters	Nipbl
1504	1.46435e-14	0.747153	0.679	0.468	3.70086e-10	11-1_Deiters	Npepps
1505	1.54092e-14	0.765394	0.57	0.331	3.89436e-10	11-1_Deiters	Mprip
1506	1.54603e-14	-0.587805	0.76	0.831	3.90728e-10	11-1_Deiters	Sem1
1507	1.68705e-14	-0.678354	0.708	0.784	4.26368e-10	11-1_Deiters	Tspo
1508	1.71099e-14	0.683695	0.746	0.567	4.3242e-10	11-1_Deiters	Eif4a2
1509	2.23425e-14	0.834265	0.551	0.313	5.64663e-10	11-1_Deiters	Dmxl1
1510	2.23818e-14	0.720879	0.817	0.629	5.65655e-10	11-1_Deiters	Gphn
1511	2.27049e-14	0.92002	0.558	0.331	5.7382e-10	11-1_Deiters	Arih1
1512	2.44319e-14	0.983659	0.528	0.299	6.17466e-10	11-1_Deiters	Tbl1x
1513	2.82792e-14	0.335283	0.991	0.97	7.14699e-10	11-1_Deiters	mt-Co2
1514	3.35121e-14	0.407906	0.976	0.943	8.4695e-10	11-1_Deiters	mt-Nd4
1515	3.56499e-14	-0.928304	0.542	0.659	9.00979e-10	11-1_Deiters	Krtcap2
1516	3.74829e-14	0.480547	0.935	0.833	9.47306e-10	11-1_Deiters	Rbm39
1517	3.78045e-14	0.566787	0.81	0.647	9.55433e-10	11-1_Deiters	Rack1
1518	5.39369e-14	-0.689363	0.744	0.816	1.36315e-09	11-1_Deiters	Cd81
1519	5.68372e-14	0.567868	0.832	0.624	1.43645e-09	11-1_Deiters	Luc7l2
1520	7.81127e-14	0.802071	0.67	0.458	1.97414e-09	11-1_Deiters	Usp34
1521	8.40093e-14	0.773583	0.629	0.408	2.12317e-09	11-1_Deiters	Apc
1522	9.8492e-14	0.501867	0.866	0.731	2.48919e-09	11-1_Deiters	Rps15
1523	1.03143e-13	0.89525	0.741	0.577	2.60673e-09	11-1_Deiters	Lima1
1524	1.07529e-13	-0.523163	0.832	0.9	2.71759e-09	11-1_Deiters	Prdx6
1525	1.16797e-13	0.72595	0.758	0.542	2.9518e-09	11-1_Deiters	Atp1a1
1526	1.21297e-13	1.0752	0.573	0.358	3.06553e-09	11-1_Deiters	Adgrl3
1527	1.22342e-13	0.802113	0.563	0.331	3.09195e-09	11-1_Deiters	Ctnnd1
1528	1.23316e-13	0.707962	0.668	0.428	3.11658e-09	11-1_Deiters	Rabgap1l
1529	1.38265e-13	0.543908	0.757	0.555	3.49437e-09	11-1_Deiters	Atp2b1
1530	1.40551e-13	1.11815	0.544	0.356	3.55213e-09	11-1_Deiters	Cobl
1531	1.85442e-13	-0.685883	0.697	0.749	4.68666e-09	11-1_Deiters	Ndufa13
1532	2.13379e-13	0.588338	0.802	0.624	5.39274e-09	11-1_Deiters	Ctnna1
1533	2.16023e-13	-0.96903	0.506	0.629	5.45954e-09	11-1_Deiters	Ndufa1
1534	2.21175e-13	-0.814262	0.539	0.667	5.58975e-09	11-1_Deiters	Atp5o.1
1535	2.23147e-13	0.776989	0.645	0.433	5.6396e-09	11-1_Deiters	Tnrc6b
1536	2.43234e-13	-0.808918	0.582	0.687	6.14724e-09	11-1_Deiters	2010107E04Rik
1537	2.50027e-13	0.840864	0.506	0.279	6.31892e-09	11-1_Deiters	Pard3b
1538	2.62836e-13	-0.736622	0.591	0.711	6.64265e-09	11-1_Deiters	Eif3k
1539	2.66471e-13	0.639048	0.748	0.555	6.73453e-09	11-1_Deiters	Scd2
1540	3.16253e-13	-0.67382	0.682	0.744	7.99267e-09	11-1_Deiters	Mdh1
1541	3.17125e-13	-0.867989	0.611	0.704	8.01471e-09	11-1_Deiters	Cox17
1542	3.49027e-13	0.928039	0.552	0.343	8.82096e-09	11-1_Deiters	Zfhx4
1543	3.7004e-13	0.950085	0.503	0.281	9.35202e-09	11-1_Deiters	Cdkal1
1544	3.86079e-13	0.929227	0.57	0.363	9.75736e-09	11-1_Deiters	Arap2
1545	4.26768e-13	-0.992289	0.423	0.572	1.07857e-08	11-1_Deiters	Dpm3
1546	4.34514e-13	-0.964839	0.509	0.614	1.09815e-08	11-1_Deiters	Tecr
1547	4.51546e-13	0.568173	0.819	0.662	1.14119e-08	11-1_Deiters	Tgfb2
1548	5.02828e-13	-0.734603	0.586	0.677	1.2708e-08	11-1_Deiters	Snrpe
1549	5.58032e-13	0.66482	0.727	0.522	1.41032e-08	11-1_Deiters	St3gal5
1550	5.94071e-13	-0.590523	0.778	0.803	1.5014e-08	11-1_Deiters	Eef1b2
1551	5.9589e-13	0.813189	0.637	0.42	1.50599e-08	11-1_Deiters	Cpeb4
1552	6.58618e-13	0.923572	0.518	0.303	1.66452e-08	11-1_Deiters	Ddx17
1553	6.80742e-13	0.797021	0.532	0.326	1.72044e-08	11-1_Deiters	Erbin
1554	7.12433e-13	0.960303	0.518	0.311	1.80053e-08	11-1_Deiters	Rassf3
1555	7.26593e-13	-0.427346	0.921	0.963	1.83632e-08	11-1_Deiters	Cd9
1556	7.63741e-13	0.889787	0.573	0.366	1.9302e-08	11-1_Deiters	Ablim1
1557	8.6833e-13	0.84996	0.538	0.313	2.19453e-08	11-1_Deiters	Tmcc1
1558	9.08041e-13	-0.564341	0.751	0.813	2.29489e-08	11-1_Deiters	Eif3f
1559	1.03788e-12	-0.803543	0.568	0.669	2.62303e-08	11-1_Deiters	Nenf
1560	1.08133e-12	-1.2152	0.352	0.5	2.73283e-08	11-1_Deiters	Gm5617
1561	1.18567e-12	-0.627372	0.687	0.764	2.99655e-08	11-1_Deiters	mt-Nd4l
1562	1.26514e-12	-0.402951	0.892	0.935	3.19739e-08	11-1_Deiters	Rpl3
1563	1.32514e-12	0.797861	0.567	0.348	3.34903e-08	11-1_Deiters	Mbd5
1564	1.34936e-12	0.775029	0.537	0.318	3.41023e-08	11-1_Deiters	Arl15
1565	1.35262e-12	-0.591883	0.749	0.813	3.41846e-08	11-1_Deiters	Pnrc1
1566	1.35395e-12	0.866127	0.587	0.371	3.42185e-08	11-1_Deiters	Trpm7
1567	1.43536e-12	-0.491543	0.857	0.896	3.62759e-08	11-1_Deiters	Cystm1
1568	1.44193e-12	0.92373	0.535	0.328	3.64419e-08	11-1_Deiters	Gls
1569	1.54883e-12	0.641577	0.548	0.318	3.91435e-08	11-1_Deiters	Slc44a2
1570	1.56133e-12	-0.96049	0.443	0.565	3.94595e-08	11-1_Deiters	Atp5k
1571	1.56477e-12	0.797705	0.556	0.338	3.95466e-08	11-1_Deiters	Jarid2
1572	1.67396e-12	0.815634	0.584	0.376	4.2306e-08	11-1_Deiters	Gab1
1573	1.72931e-12	1.01203	0.506	0.296	4.37048e-08	11-1_Deiters	Ccser1
1574	1.89008e-12	-0.816059	0.546	0.654	4.77679e-08	11-1_Deiters	Snrpb
1575	1.93401e-12	0.794592	0.55	0.343	4.88782e-08	11-1_Deiters	Setd5
1576	2.13425e-12	-0.801171	0.648	0.721	5.39389e-08	11-1_Deiters	Eef1d
1577	2.15147e-12	0.892024	0.568	0.358	5.43742e-08	11-1_Deiters	Manba
1578	2.68645e-12	-0.891584	0.458	0.572	6.78946e-08	11-1_Deiters	Polr2k
1579	2.8925e-12	1.04178	0.538	0.346	7.31022e-08	11-1_Deiters	Kank1
1580	2.93713e-12	-1.07647	0.369	0.515	7.42302e-08	11-1_Deiters	Ergic3
1581	3.16656e-12	-0.705096	0.609	0.716	8.00284e-08	11-1_Deiters	BC031181
1582	3.21633e-12	0.886515	0.5	0.286	8.12864e-08	11-1_Deiters	Herc1
1583	3.40765e-12	0.760955	0.524	0.311	8.61216e-08	11-1_Deiters	Trip12
1584	3.5924e-12	-0.418159	0.877	0.91	9.07908e-08	11-1_Deiters	Gabarap
1585	3.7266e-12	0.346151	0.961	0.973	9.41825e-08	11-1_Deiters	Rps14
1586	3.90595e-12	-0.502382	0.856	0.883	9.87151e-08	11-1_Deiters	Prdx1
1587	3.92315e-12	1.0755	0.562	0.391	9.91498e-08	11-1_Deiters	Arhgap42
1588	4.01509e-12	0.845506	0.565	0.358	1.01473e-07	11-1_Deiters	Clstn1
1589	4.31066e-12	0.50459	0.76	0.577	1.08943e-07	11-1_Deiters	Aplp2
1590	4.56768e-12	0.895089	0.5	0.284	1.15439e-07	11-1_Deiters	Map2
1591	4.5805e-12	-0.909132	0.493	0.609	1.15763e-07	11-1_Deiters	Hint1
1592	4.81825e-12	0.554121	0.85	0.746	1.21772e-07	11-1_Deiters	Itih5
1593	5.21789e-12	-0.87605	0.567	0.664	1.31872e-07	11-1_Deiters	Nsa2
1594	5.33446e-12	-0.408271	0.863	0.9	1.34818e-07	11-1_Deiters	Btf3
1595	5.5441e-12	0.844396	0.535	0.331	1.40116e-07	11-1_Deiters	Amd1
1596	6.73056e-12	0.547509	0.781	0.624	1.70101e-07	11-1_Deiters	Mbnl2
1597	6.89388e-12	0.821269	0.509	0.301	1.74229e-07	11-1_Deiters	Atf7ip
1598	7.20446e-12	-0.857293	0.543	0.649	1.82078e-07	11-1_Deiters	Atpif1
1599	7.29731e-12	0.703265	0.607	0.391	1.84425e-07	11-1_Deiters	Mycbp2
1600	7.39794e-12	-0.746996	0.544	0.667	1.86968e-07	11-1_Deiters	Rpl36al
1601	7.56442e-12	0.816461	0.579	0.378	1.91176e-07	11-1_Deiters	Pcm1
1602	8.16905e-12	0.457494	0.845	0.749	2.06456e-07	11-1_Deiters	Srsf5
1603	8.39753e-12	-0.593163	0.703	0.761	2.12231e-07	11-1_Deiters	Pomp
1604	8.82937e-12	0.909632	0.511	0.294	2.23145e-07	11-1_Deiters	Ptprd
1605	9.41989e-12	-0.794619	0.491	0.602	2.38069e-07	11-1_Deiters	1810058I24Rik
1606	1.0311e-11	0.804533	0.615	0.418	2.6059e-07	11-1_Deiters	Abi1
1607	1.08228e-11	-0.687107	0.654	0.736	2.73524e-07	11-1_Deiters	Aldoa
1608	1.08672e-11	0.898466	0.647	0.453	2.74646e-07	11-1_Deiters	Mtf2
1609	1.29342e-11	0.600509	0.588	0.348	3.26885e-07	11-1_Deiters	Cdk8
1610	1.35361e-11	-0.820566	0.526	0.629	3.42099e-07	11-1_Deiters	Cops9
1611	1.67095e-11	-1.0433	0.471	0.582	4.22299e-07	11-1_Deiters	Tmem258
1612	1.72381e-11	0.505239	0.835	0.637	4.35657e-07	11-1_Deiters	Gpatch8
1613	1.73072e-11	-0.570689	0.688	0.766	4.37406e-07	11-1_Deiters	Arf5
1614	1.83191e-11	0.717506	0.512	0.301	4.62979e-07	11-1_Deiters	Rev3l
1615	2.00941e-11	0.644906	0.598	0.383	5.07839e-07	11-1_Deiters	Cobll1
1616	2.22067e-11	-1.04762	0.387	0.502	5.6123e-07	11-1_Deiters	Hnrnpa0
1617	2.417e-11	-0.667141	0.889	0.95	6.10849e-07	11-1_Deiters	S100a13
1618	2.42933e-11	-0.815716	0.546	0.649	6.13964e-07	11-1_Deiters	Cldn7
1619	3.15214e-11	0.835064	0.543	0.333	7.9664e-07	11-1_Deiters	Bcas3
1620	3.43828e-11	0.711627	0.506	0.301	8.68956e-07	11-1_Deiters	Cpd
1621	3.66685e-11	0.573313	0.828	0.692	9.26722e-07	11-1_Deiters	Actn4
1622	3.79791e-11	-0.499932	0.819	0.878	9.59846e-07	11-1_Deiters	Enho
1623	3.90217e-11	0.712664	0.638	0.438	9.86196e-07	11-1_Deiters	Dapk1
1624	3.96868e-11	-0.676366	0.627	0.711	1.003e-06	11-1_Deiters	Ndufa2
1625	4.23944e-11	0.588968	0.607	0.398	1.07143e-06	11-1_Deiters	Gm26551
1626	4.42826e-11	0.835851	0.537	0.336	1.11915e-06	11-1_Deiters	Cdc14a
1627	4.57518e-11	0.693766	0.644	0.463	1.15629e-06	11-1_Deiters	Iqgap1
1628	4.7731e-11	0.651638	0.54	0.328	1.20631e-06	11-1_Deiters	Fkbp9
1629	4.87843e-11	0.483594	0.812	0.649	1.23293e-06	11-1_Deiters	Csnk1a1
1630	4.90906e-11	-0.775459	0.615	0.687	1.24067e-06	11-1_Deiters	Uqcrq
1631	5.08321e-11	-0.457061	0.854	0.886	1.28468e-06	11-1_Deiters	Rpl22
1632	5.18217e-11	-0.846538	0.521	0.619	1.30969e-06	11-1_Deiters	Scand1
1633	5.192e-11	-1.02915	0.484	0.602	1.31217e-06	11-1_Deiters	Ckb
1634	5.26405e-11	0.737648	0.509	0.303	1.33038e-06	11-1_Deiters	Nufip2
1635	5.91125e-11	0.718371	0.586	0.388	1.49395e-06	11-1_Deiters	Nsd1
1636	6.04761e-11	-0.85868	0.501	0.612	1.52841e-06	11-1_Deiters	Stub1
1637	6.23778e-11	-0.701633	0.623	0.706	1.57647e-06	11-1_Deiters	Hsbp1
1638	6.29402e-11	0.77221	0.573	0.405	1.59069e-06	11-1_Deiters	Nat8l
1639	6.57399e-11	-0.368965	0.918	0.94	1.66145e-06	11-1_Deiters	Slc25a4
1640	6.82254e-11	0.807392	0.6	0.415	1.72426e-06	11-1_Deiters	Mtss1
1641	7.21688e-11	0.614224	0.613	0.423	1.82392e-06	11-1_Deiters	Calr
1642	7.41643e-11	-0.526984	0.732	0.791	1.87435e-06	11-1_Deiters	Nedd8
1643	8.34534e-11	0.682493	0.522	0.331	2.10912e-06	11-1_Deiters	Nceh1
1644	9.15569e-11	0.815019	0.634	0.48	2.31392e-06	11-1_Deiters	Emb
1645	9.52447e-11	-2.5882	0.445	0.602	2.40712e-06	11-1_Deiters	Hbb-bs
1646	1.08201e-10	0.776751	0.503	0.308	2.73457e-06	11-1_Deiters	Pde4dip
1647	1.1626e-10	0.707167	0.501	0.299	2.93823e-06	11-1_Deiters	Atp2a2
1648	1.28487e-10	0.834751	0.58	0.396	3.24725e-06	11-1_Deiters	Kifc3
1649	1.33993e-10	0.694913	0.593	0.388	3.38641e-06	11-1_Deiters	Ankrd11
1650	1.36097e-10	0.525892	0.668	0.455	3.43958e-06	11-1_Deiters	Sf3b1
1651	1.40793e-10	-0.423157	0.821	0.866	3.55826e-06	11-1_Deiters	Sumo2
1652	1.41794e-10	0.703835	0.585	0.383	3.58356e-06	11-1_Deiters	Bmpr1a
1653	1.45833e-10	0.70089	0.522	0.318	3.68563e-06	11-1_Deiters	Smad1
1654	1.55163e-10	0.444351	0.862	0.721	3.92144e-06	11-1_Deiters	Srrm2
1655	1.67224e-10	-0.723088	0.691	0.796	4.22625e-06	11-1_Deiters	Atox1
1656	1.72792e-10	-0.57484	0.749	0.811	4.36697e-06	11-1_Deiters	Rps18
1657	1.7429e-10	0.730962	0.522	0.326	4.40483e-06	11-1_Deiters	Ptpra
1658	1.84315e-10	-0.63903	0.777	0.833	4.6582e-06	11-1_Deiters	Apoe
1659	1.89218e-10	-0.571309	0.688	0.761	4.78211e-06	11-1_Deiters	Mrfap1
1660	2.12807e-10	0.7083	0.5	0.303	5.37826e-06	11-1_Deiters	Fgfr1
1661	2.24582e-10	-0.954714	0.441	0.55	5.67587e-06	11-1_Deiters	Mrpl17
1662	2.32694e-10	-0.637077	0.673	0.741	5.88089e-06	11-1_Deiters	Atp6v0b
1663	2.76006e-10	0.873984	0.524	0.338	6.97549e-06	11-1_Deiters	Far1
1664	2.77955e-10	0.6625	0.532	0.333	7.02475e-06	11-1_Deiters	Eif4h
1665	2.80227e-10	0.554312	0.619	0.405	7.08217e-06	11-1_Deiters	Oxct1
1666	2.84414e-10	0.692603	0.57	0.368	7.18799e-06	11-1_Deiters	Ppp1r12a
1667	3.05976e-10	-0.408656	0.837	0.863	7.73293e-06	11-1_Deiters	Sub1
1668	3.07588e-10	-0.847011	0.488	0.604	7.77368e-06	11-1_Deiters	Ndufaf8
1669	3.16155e-10	-0.475088	0.769	0.796	7.99019e-06	11-1_Deiters	Cox5a
1670	3.36951e-10	0.669909	0.624	0.438	8.51575e-06	11-1_Deiters	Akap13
1671	3.39287e-10	0.637223	0.582	0.366	8.57479e-06	11-1_Deiters	Add3
1672	3.41482e-10	0.733255	0.526	0.333	8.63026e-06	11-1_Deiters	Crebbp
1673	3.45193e-10	0.652822	0.594	0.408	8.72408e-06	11-1_Deiters	Usp9x
1674	3.46307e-10	0.515495	0.663	0.445	8.75222e-06	11-1_Deiters	Mtus1
1675	3.46702e-10	-0.739442	0.658	0.724	8.7622e-06	11-1_Deiters	Wfdc2
1676	3.5546e-10	0.59609	0.79	0.659	8.98355e-06	11-1_Deiters	Zfp36l1
1677	3.74435e-10	0.57847	0.67	0.483	9.46308e-06	11-1_Deiters	Ddx6
1678	3.89339e-10	-0.745383	0.643	0.716	9.83976e-06	11-1_Deiters	Ldhb
1679	4.07052e-10	0.723119	0.596	0.4	1.02874e-05	11-1_Deiters	mt-Atp8
1680	4.45206e-10	-0.837508	0.488	0.57	1.12517e-05	11-1_Deiters	Lamtor4
1681	4.69875e-10	0.562749	0.731	0.547	1.18752e-05	11-1_Deiters	Gm38604
1682	4.75987e-10	-0.466645	0.822	0.828	1.20296e-05	11-1_Deiters	Hspa8
1683	4.973e-10	0.592112	0.66	0.453	1.25683e-05	11-1_Deiters	Rock1
1684	5.04006e-10	0.608057	0.517	0.318	1.27377e-05	11-1_Deiters	R3hdm2
1685	5.17379e-10	0.562268	0.623	0.418	1.30757e-05	11-1_Deiters	Akap9
1686	5.30568e-10	-0.951548	0.408	0.52	1.3409e-05	11-1_Deiters	Ndufa3
1687	5.4537e-10	-0.595613	0.622	0.716	1.37831e-05	11-1_Deiters	Tuba1b
1688	5.82714e-10	0.642908	0.504	0.306	1.47269e-05	11-1_Deiters	Dab2ip
1689	6.46952e-10	-0.668237	0.518	0.624	1.63504e-05	11-1_Deiters	Sf3b5
1690	6.70187e-10	-0.375103	0.926	0.94	1.69376e-05	11-1_Deiters	Rps23
1691	6.73604e-10	0.620991	0.549	0.333	1.7024e-05	11-1_Deiters	Foxp1
1692	6.99111e-10	0.618938	0.606	0.41	1.76686e-05	11-1_Deiters	Wac
1693	8.00401e-10	0.784573	0.566	0.393	2.02285e-05	11-1_Deiters	Trp53inp1
1694	8.07801e-10	0.709533	0.519	0.326	2.04156e-05	11-1_Deiters	Ube2g1
1695	8.63542e-10	-0.681065	0.608	0.677	2.18243e-05	11-1_Deiters	Atp5g3
1696	8.66804e-10	-0.571042	0.703	0.784	2.19067e-05	11-1_Deiters	Vamp8
1697	8.76408e-10	-0.865829	0.492	0.577	2.21495e-05	11-1_Deiters	1500011K16Rik
1698	9.40384e-10	0.594528	0.527	0.326	2.37663e-05	11-1_Deiters	Mpzl1
1699	9.50097e-10	-0.890956	0.422	0.545	2.40118e-05	11-1_Deiters	Rex1bd
1700	9.72493e-10	-0.786337	0.492	0.582	2.45778e-05	11-1_Deiters	Pdcd5
1701	1.14044e-09	0.680467	0.6	0.418	2.88224e-05	11-1_Deiters	Metap1d
1702	1.35983e-09	0.717835	0.528	0.333	3.43669e-05	11-1_Deiters	Larp4b
1703	1.64005e-09	0.608424	0.558	0.371	4.14491e-05	11-1_Deiters	Tulp4
1704	1.68456e-09	1.17882	0.626	0.505	4.2574e-05	11-1_Deiters	Aox2
1705	1.85552e-09	-0.771811	0.48	0.587	4.68945e-05	11-1_Deiters	Pigp
1706	1.8667e-09	0.572484	0.631	0.433	4.71772e-05	11-1_Deiters	Aff4
1707	2.01133e-09	0.572988	0.59	0.408	5.08323e-05	11-1_Deiters	Rab6a
1708	2.13814e-09	0.493731	0.666	0.485	5.40372e-05	11-1_Deiters	Rsrc2
1709	2.19874e-09	0.780775	0.605	0.443	5.55687e-05	11-1_Deiters	2210408I21Rik
1710	2.22767e-09	-0.433523	0.791	0.841	5.62999e-05	11-1_Deiters	Selenok
1711	2.262e-09	-0.837073	0.428	0.555	5.71675e-05	11-1_Deiters	Mrpl23
1712	2.27052e-09	0.501825	0.685	0.512	5.73828e-05	11-1_Deiters	Hnrnpu
1713	2.56891e-09	0.592091	0.543	0.361	6.49242e-05	11-1_Deiters	Bicd1
1714	2.64694e-09	0.620844	0.504	0.318	6.68961e-05	11-1_Deiters	Ubxn4
1715	2.88785e-09	0.678477	0.556	0.386	7.29847e-05	11-1_Deiters	Vgll4
1716	2.88794e-09	-0.955333	0.419	0.537	7.29869e-05	11-1_Deiters	Stmn1
1717	2.94e-09	-0.396429	0.765	0.811	7.43027e-05	11-1_Deiters	Rpl31
1718	3.03942e-09	0.772413	0.5	0.331	7.68152e-05	11-1_Deiters	Tcf4
1719	3.36631e-09	0.720225	0.652	0.525	8.50766e-05	11-1_Deiters	Epha7
1720	3.82823e-09	-0.548573	0.681	0.716	9.6751e-05	11-1_Deiters	Eif3h
1721	3.90676e-09	-0.756024	0.481	0.587	9.87354e-05	11-1_Deiters	Ndufv3
1722	4.43624e-09	-0.639019	0.582	0.654	0.000112117	11-1_Deiters	Ndufb10
1723	4.48176e-09	0.419667	0.839	0.704	0.000113267	11-1_Deiters	mt-Nd5
1724	5.01748e-09	-0.686666	0.613	0.692	0.000126807	11-1_Deiters	Ndufb7
1725	5.01798e-09	0.354177	0.868	0.736	0.000126819	11-1_Deiters	Hnrnpa2b1
1726	5.46953e-09	-0.575914	0.597	0.701	0.000138232	11-1_Deiters	Ndufb3
1727	5.64107e-09	0.606204	0.564	0.383	0.000142567	11-1_Deiters	Pja2
1728	6.40429e-09	-0.347847	0.939	0.95	0.000161856	11-1_Deiters	Ptma
1729	6.53202e-09	0.511297	0.546	0.361	0.000165084	11-1_Deiters	Ptbp3
1730	6.7682e-09	0.580288	0.608	0.425	0.000171053	11-1_Deiters	Ttc3
1731	6.79448e-09	0.527983	0.519	0.323	0.000171717	11-1_Deiters	Zfp638
1732	6.99268e-09	0.407388	0.839	0.729	0.000176726	11-1_Deiters	Psap
1733	7.29671e-09	-0.474106	0.792	0.821	0.00018441	11-1_Deiters	Ppib
1734	7.45304e-09	-0.779377	0.49	0.59	0.000188361	11-1_Deiters	Mrps6
1735	8.11021e-09	0.460081	0.746	0.582	0.000204969	11-1_Deiters	Clk1
1736	8.92753e-09	-0.860221	0.4	0.517	0.000225625	11-1_Deiters	Mrps24
1737	8.94634e-09	0.572415	0.551	0.366	0.000226101	11-1_Deiters	Pum1
1738	9.12585e-09	0.754771	0.59	0.458	0.000230638	11-1_Deiters	Padi2
1739	9.55689e-09	0.668514	0.583	0.405	0.000241531	11-1_Deiters	Kansl1
1740	1.01631e-08	0.561128	0.629	0.453	0.000256851	11-1_Deiters	Senp6
1741	1.03764e-08	0.458224	0.691	0.512	0.000262244	11-1_Deiters	Kmt2e
1742	1.08629e-08	0.449632	0.755	0.614	0.000274538	11-1_Deiters	Baz2b
1743	1.12012e-08	0.634765	0.592	0.42	0.000283088	11-1_Deiters	Lrp6
1744	1.12693e-08	-0.738274	0.561	0.629	0.000284809	11-1_Deiters	Mif
1745	1.17572e-08	-0.730935	0.574	0.627	0.000297139	11-1_Deiters	Tmem256
1746	1.22052e-08	-0.648939	0.523	0.619	0.000308462	11-1_Deiters	Spcs1
1747	1.493e-08	-0.468842	0.828	0.846	0.000377325	11-1_Deiters	Hmgb1
1748	1.55895e-08	-0.527057	0.678	0.719	0.000393994	11-1_Deiters	Psma2
1749	1.58405e-08	0.518914	0.638	0.465	0.000400337	11-1_Deiters	Zcchc7
1750	1.665e-08	0.723429	0.666	0.537	0.000420795	11-1_Deiters	Mctp1
1751	1.69271e-08	-0.346072	0.955	0.968	0.0004278	11-1_Deiters	H3f3b
1752	1.81922e-08	-0.394748	0.797	0.846	0.000459772	11-1_Deiters	Rbx1
1753	1.87958e-08	0.416194	0.772	0.622	0.000475025	11-1_Deiters	Wls
1754	1.95306e-08	0.449279	0.652	0.463	0.000493596	11-1_Deiters	Rtn3
1755	2.00531e-08	-0.462907	0.847	0.886	0.000506802	11-1_Deiters	Rabac1
1756	2.01735e-08	-0.586612	0.606	0.689	0.000509845	11-1_Deiters	Chchd10
1757	2.18123e-08	-0.466987	0.697	0.756	0.000551263	11-1_Deiters	Ndufa6
1758	2.73154e-08	0.531988	0.792	0.684	0.000690342	11-1_Deiters	Kif5b
1759	2.93489e-08	-0.720497	0.493	0.577	0.000741734	11-1_Deiters	Psmb5
1760	3.28714e-08	-0.621319	0.597	0.662	0.000830758	11-1_Deiters	Mpc2
1761	3.52005e-08	0.384695	0.879	0.786	0.000889622	11-1_Deiters	Prss36
1762	3.54553e-08	0.534273	0.512	0.328	0.000896062	11-1_Deiters	Dennd2d
1763	3.66173e-08	-0.341267	0.916	0.948	0.000925429	11-1_Deiters	Calm2
1764	3.76833e-08	0.5536	0.619	0.448	0.000952371	11-1_Deiters	Gnai3
1765	3.7788e-08	0.731287	0.587	0.41	0.000955015	11-1_Deiters	Ntn4
1766	3.82053e-08	0.669516	0.5	0.331	0.000965564	11-1_Deiters	Zfand3
1767	3.84722e-08	0.575215	0.505	0.328	0.000972308	11-1_Deiters	Rsrc1
1768	3.93643e-08	0.752298	0.549	0.386	0.000994854	11-1_Deiters	Arhgap21
1769	4.05786e-08	-0.59259	0.571	0.622	0.00102554	11-1_Deiters	Rnf7
1770	4.08948e-08	-0.587364	0.66	0.726	0.00103353	11-1_Deiters	Map1lc3a
1771	4.32919e-08	-0.518015	0.697	0.751	0.00109412	11-1_Deiters	Tma7
1772	4.51198e-08	-0.570435	0.706	0.724	0.00114031	11-1_Deiters	Slc25a3
1773	4.53535e-08	0.690105	0.54	0.376	0.00114622	11-1_Deiters	Cnot4
1774	4.56085e-08	0.603954	0.537	0.356	0.00115266	11-1_Deiters	2010111I01Rik
1775	4.71948e-08	0.962238	0.548	0.408	0.00119275	11-1_Deiters	Il1rapl1
1776	4.84503e-08	0.603545	0.619	0.473	0.00122449	11-1_Deiters	Rhou
1777	5.00005e-08	-1.09818	0.473	0.565	0.00126366	11-1_Deiters	Padi1
1778	5.17893e-08	-0.883787	0.41	0.52	0.00130887	11-1_Deiters	Hypk
1779	5.35105e-08	0.642294	0.502	0.333	0.00135237	11-1_Deiters	Hexb
1780	5.59715e-08	0.63415	0.561	0.386	0.00141457	11-1_Deiters	Sltm
1781	5.718e-08	0.751195	0.525	0.353	0.00144511	11-1_Deiters	B2m
1782	6.18701e-08	0.575385	0.746	0.724	0.00156364	11-1_Deiters	Ebf1
1783	7.24439e-08	-0.547332	0.711	0.744	0.00183087	11-1_Deiters	Atp5f1
1784	7.84826e-08	-0.466172	0.797	0.826	0.00198349	11-1_Deiters	Selenof
1785	8.26191e-08	0.811285	0.513	0.376	0.00208803	11-1_Deiters	Fosb
1786	8.83025e-08	0.498484	0.524	0.353	0.00223167	11-1_Deiters	Efnb2
1787	1.03465e-07	0.429932	0.581	0.405	0.00261488	11-1_Deiters	Aldh1a1
1788	1.09191e-07	0.720797	0.543	0.381	0.00275957	11-1_Deiters	Chd2
1789	1.14396e-07	0.606583	0.536	0.368	0.00289114	11-1_Deiters	Cxadr
1790	1.22352e-07	0.461829	0.702	0.53	0.00309221	11-1_Deiters	Golgb1
1791	1.24059e-07	0.433608	0.716	0.555	0.00313534	11-1_Deiters	Tm9sf3
1792	1.35654e-07	0.572687	0.605	0.44	0.00342838	11-1_Deiters	Hnrnph1
1793	1.40215e-07	0.502924	0.617	0.45	0.00354365	11-1_Deiters	Saraf
1794	1.43486e-07	0.656621	0.505	0.356	0.00362633	11-1_Deiters	Ube3a
1795	1.44874e-07	0.725692	0.503	0.356	0.0036614	11-1_Deiters	Mllt10
1796	1.50052e-07	0.607643	0.52	0.346	0.00379227	11-1_Deiters	Ubap2l
1797	1.55156e-07	-0.356823	0.763	0.799	0.00392125	11-1_Deiters	Hmgn1
1798	1.5774e-07	0.63777	0.664	0.535	0.00398655	11-1_Deiters	Id2
1799	1.63732e-07	0.364992	0.65	0.478	0.004138	11-1_Deiters	Fbxo32
1800	1.64028e-07	-0.717165	0.466	0.557	0.00414548	11-1_Deiters	Ech1
1801	1.6667e-07	0.558074	0.53	0.366	0.00421226	11-1_Deiters	Fcho2
1802	1.67011e-07	-0.629054	0.602	0.672	0.00422088	11-1_Deiters	S100a10
1803	1.71996e-07	-0.680313	0.5	0.557	0.00434687	11-1_Deiters	Mrps21
1804	1.77927e-07	0.437084	0.812	0.699	0.00449675	11-1_Deiters	Pabpc1
1805	1.92689e-07	0.472841	0.653	0.475	0.00486984	11-1_Deiters	Csde1
1806	2.05929e-07	0.573997	0.522	0.373	0.00520445	11-1_Deiters	Zfp521
1807	2.18628e-07	-0.564371	0.605	0.674	0.00552538	11-1_Deiters	Ndufb9
1808	2.23246e-07	-0.298461	0.896	0.905	0.00564208	11-1_Deiters	Rplp2
1809	2.23651e-07	-0.393495	0.772	0.784	0.00565232	11-1_Deiters	Atp6v1g1
1810	2.27707e-07	-0.507566	0.661	0.706	0.00575484	11-1_Deiters	Swi5
1811	2.31368e-07	-0.577362	0.561	0.624	0.00584735	11-1_Deiters	Eif5a
1812	2.33291e-07	-0.672942	0.465	0.55	0.00589596	11-1_Deiters	Polr2f
1813	2.34735e-07	-0.409164	0.686	0.754	0.00593246	11-1_Deiters	Myl12a
1814	2.37612e-07	-0.690119	0.665	0.716	0.00600516	11-1_Deiters	Tubb4b
1815	2.5654e-07	0.542086	0.531	0.368	0.00648353	11-1_Deiters	Plod2
1816	2.56645e-07	-0.837375	0.45	0.527	0.00648619	11-1_Deiters	Med28
1817	2.56793e-07	-0.486233	0.715	0.746	0.00648992	11-1_Deiters	Mien1
1818	2.78068e-07	-0.527488	0.544	0.614	0.0070276	11-1_Deiters	Ndufb5
1819	3.35838e-07	0.419834	0.75	0.654	0.00848762	11-1_Deiters	Atp5a1
1820	3.71104e-07	-0.665843	0.561	0.614	0.00937891	11-1_Deiters	Psmb6
1821	3.76346e-07	0.714382	0.541	0.405	0.00951138	11-1_Deiters	Suco
1822	4.07914e-07	0.517836	0.58	0.415	0.0103092	11-1_Deiters	Kif13b
1823	4.08054e-07	0.378793	0.703	0.522	0.0103128	11-1_Deiters	Slc44a3
1824	4.29574e-07	-0.746308	0.451	0.53	0.0108566	11-1_Deiters	Dctn3
1825	5.14652e-07	-0.64243	0.403	0.505	0.0130068	11-1_Deiters	Uba52
1826	5.22042e-07	0.458718	0.647	0.483	0.0131936	11-1_Deiters	Ssb
1827	5.66852e-07	-0.435321	0.633	0.704	0.0143261	11-1_Deiters	Rps27l
1828	5.74049e-07	-0.833229	0.485	0.57	0.0145079	11-1_Deiters	Fam173a
1829	5.7793e-07	0.775038	0.53	0.393	0.014606	11-1_Deiters	Col11a1
1830	5.90858e-07	0.552153	0.568	0.42	0.0149327	11-1_Deiters	Caprin1
1831	6.05524e-07	0.548304	0.569	0.41	0.0153034	11-1_Deiters	Wapl
1832	6.06026e-07	-0.700495	0.479	0.547	0.0153161	11-1_Deiters	Smim22
1833	6.16331e-07	-0.644216	0.563	0.619	0.0155765	11-1_Deiters	Snrpd2
1834	6.22939e-07	0.614893	0.521	0.376	0.0157435	11-1_Deiters	Dazap2
1835	6.355e-07	0.461163	0.817	0.697	0.016061	11-1_Deiters	Ubc
1836	6.65857e-07	0.323715	0.728	0.567	0.0168282	11-1_Deiters	Pafah1b1
1837	7.07157e-07	0.365928	0.815	0.709	0.017872	11-1_Deiters	Nfix
1838	7.10587e-07	0.49482	0.583	0.428	0.0179587	11-1_Deiters	Papss1
1839	7.2225e-07	0.465981	0.58	0.43	0.0182534	11-1_Deiters	Itgb1
1840	7.28845e-07	-0.639681	0.545	0.627	0.0184201	11-1_Deiters	Mrps33
1841	7.30672e-07	0.529085	0.531	0.366	0.0184663	11-1_Deiters	Id4
1842	7.38159e-07	0.398374	0.544	0.371	0.0186555	11-1_Deiters	Cap1
1843	7.81391e-07	0.433886	0.594	0.428	0.0197481	11-1_Deiters	Ubl3
1844	8.50516e-07	0.412233	0.713	0.545	0.0214951	11-1_Deiters	Irx5
1845	8.57356e-07	0.547864	0.578	0.425	0.021668	11-1_Deiters	Rock2
1846	8.88575e-07	0.445264	0.598	0.438	0.022457	11-1_Deiters	Cers2
1847	8.89663e-07	-0.458543	0.71	0.751	0.0224845	11-1_Deiters	Atp5c1
1848	9.16628e-07	0.368272	0.715	0.537	0.0231659	11-1_Deiters	Eif4g2
1849	1.01664e-06	-0.418977	0.623	0.679	0.0256934	11-1_Deiters	Glo1
1850	1.03499e-06	-0.495394	0.577	0.657	0.0261574	11-1_Deiters	Ran
1851	1.0364e-06	-0.510106	0.608	0.652	0.0261929	11-1_Deiters	Cox7b
1852	1.08816e-06	0.522712	0.513	0.366	0.027501	11-1_Deiters	Mal2
1853	1.14424e-06	0.388301	0.616	0.445	0.0289184	11-1_Deiters	Hspa4
1854	1.19765e-06	-0.369584	0.803	0.831	0.0302682	11-1_Deiters	Calm1
1855	1.32675e-06	-0.695824	0.442	0.535	0.033531	11-1_Deiters	Fxyd1
1856	1.35182e-06	0.444638	0.524	0.353	0.0341645	11-1_Deiters	Mier1
1857	1.37923e-06	0.371477	0.9	0.808	0.0348573	11-1_Deiters	Grb14
1858	1.43613e-06	-0.604964	0.56	0.619	0.0362953	11-1_Deiters	Mrps14
1859	1.53957e-06	-0.587919	0.425	0.512	0.0389095	11-1_Deiters	Ube2m
1860	1.64813e-06	-0.395256	0.637	0.692	0.0416533	11-1_Deiters	Tmem176b
1861	1.65131e-06	0.523689	0.582	0.438	0.0417335	11-1_Deiters	Mxi1
1862	1.65141e-06	-0.668177	0.425	0.515	0.041736	11-1_Deiters	Zfp467
1863	1.77162e-06	0.347027	0.52	0.353	0.0447741	11-1_Deiters	Btbd7
1864	1.81451e-06	0.415108	0.552	0.396	0.0458582	11-1_Deiters	Hnrnpr
1865	1.85794e-06	-0.76267	0.435	0.512	0.0469557	11-1_Deiters	Mrpl30
1866	1.86169e-06	-0.546839	0.595	0.649	0.0470505	11-1_Deiters	Ndufab1
1867	1.86373e-06	0.471382	0.732	0.6	0.0471021	11-1_Deiters	Fermt2
1868	1.87942e-06	-0.595635	0.511	0.582	0.0474985	11-1_Deiters	Rbm3
1869	1.94258e-06	-0.726124	0.411	0.5	0.0490949	11-1_Deiters	Vps28
1870	2.01308e-06	-0.728162	0.472	0.542	0.0508766	11-1_Deiters	Etfb
1871	2.06829e-06	0.407776	0.508	0.353	0.052272	11-1_Deiters	Acadsb
1872	2.28973e-06	0.427276	0.585	0.42	0.0578685	11-1_Deiters	Crebrf
1873	2.33186e-06	0.412084	0.695	0.565	0.0589332	11-1_Deiters	Timp2
1874	2.46876e-06	-0.524502	0.644	0.687	0.0623929	11-1_Deiters	Alad
1875	2.68464e-06	-0.462643	0.737	0.746	0.0678488	11-1_Deiters	Prdx5
1876	2.78758e-06	-0.804634	0.527	0.604	0.0704506	11-1_Deiters	Calml4
1877	2.87873e-06	-0.594253	0.553	0.609	0.0727541	11-1_Deiters	Cisd1
1878	2.9029e-06	0.456236	0.529	0.358	0.073365	11-1_Deiters	Brd2
1879	2.90985e-06	0.551957	0.502	0.348	0.0735407	11-1_Deiters	Luc7l3
1880	2.99483e-06	0.493146	0.537	0.376	0.0756883	11-1_Deiters	Ezr
1881	3.03216e-06	-0.317033	0.792	0.866	0.0766317	11-1_Deiters	Clu
1882	3.08634e-06	-0.590378	0.51	0.585	0.078001	11-1_Deiters	Eif3i
1883	3.25515e-06	0.401424	0.806	0.704	0.0822675	11-1_Deiters	Rflnb
1884	3.52487e-06	-0.346571	0.78	0.801	0.089084	11-1_Deiters	Ywhae
1885	3.55298e-06	0.337855	0.505	0.351	0.0897944	11-1_Deiters	Tmbim1
1886	3.66403e-06	0.55503	0.512	0.373	0.0926011	11-1_Deiters	Svil
1887	3.79158e-06	0.409786	0.565	0.405	0.0958247	11-1_Deiters	Elf1
1888	3.87759e-06	-0.899225	0.568	0.629	0.0979984	11-1_Deiters	Lgals1
1889	4.2557e-06	-0.451212	0.559	0.639	0.107554	11-1_Deiters	Bex3
1890	4.36689e-06	-0.517444	0.574	0.634	0.110364	11-1_Deiters	Snx3
1891	4.60603e-06	-0.278275	0.905	0.933	0.116408	11-1_Deiters	Rpl14
1892	4.62563e-06	0.389512	0.609	0.453	0.116903	11-1_Deiters	Ktn1
1893	4.96096e-06	0.458203	0.501	0.346	0.125378	11-1_Deiters	Mbd2
1894	5.44873e-06	-0.614588	0.624	0.674	0.137706	11-1_Deiters	Krt19
1895	5.50178e-06	0.546449	0.561	0.42	0.139046	11-1_Deiters	Pls1
1896	5.82995e-06	-0.716121	0.448	0.512	0.14734	11-1_Deiters	Sh3bgrl3
1897	5.92904e-06	0.5801	0.506	0.378	0.149845	11-1_Deiters	Snx2
1898	5.97698e-06	0.285686	0.846	0.759	0.151056	11-1_Deiters	Rpl12
1899	6.13326e-06	-0.658294	0.457	0.53	0.155006	11-1_Deiters	Timm8b
1900	6.32064e-06	0.375654	0.649	0.505	0.159741	11-1_Deiters	Cd2ap
1901	6.32456e-06	-0.284599	0.872	0.905	0.159841	11-1_Deiters	Tmem59
1902	6.32677e-06	-0.440508	0.754	0.761	0.159897	11-1_Deiters	Tspan3
1903	6.67903e-06	-0.626319	0.509	0.57	0.168799	11-1_Deiters	Higd2a
1904	6.76627e-06	0.524874	0.731	0.614	0.171004	11-1_Deiters	Map1b
1905	7.00126e-06	0.411504	0.598	0.438	0.176943	11-1_Deiters	Actr3
1906	7.39484e-06	0.311924	0.694	0.532	0.18689	11-1_Deiters	Arid4b
1907	8.48375e-06	0.452361	0.553	0.398	0.21441	11-1_Deiters	Rimklb
1908	8.74821e-06	-0.510074	0.599	0.632	0.221093	11-1_Deiters	Sec61b
1909	8.79618e-06	0.32462	0.604	0.458	0.222306	11-1_Deiters	Spg21
1910	9.20902e-06	0.451332	0.584	0.465	0.23274	11-1_Deiters	Stxbp6
1911	9.2264e-06	0.452455	0.525	0.376	0.233179	11-1_Deiters	Atxn10
1912	9.22702e-06	-0.431125	0.739	0.811	0.233194	11-1_Deiters	Id3
1913	9.41516e-06	0.406251	0.502	0.363	0.237949	11-1_Deiters	Prpf40a
1914	9.55326e-06	0.403312	0.58	0.425	0.241439	11-1_Deiters	Zmynd8
1915	1.00527e-05	0.502716	0.65	0.51	0.254062	11-1_Deiters	Mgll
1916	1.01934e-05	0.654409	0.581	0.478	0.257618	11-1_Deiters	Scd1
1917	1.07217e-05	0.330172	0.579	0.423	0.27097	11-1_Deiters	Hnrnpc
1918	1.11166e-05	-0.351618	0.778	0.808	0.280951	11-1_Deiters	Cyb5a
1919	1.15089e-05	-0.353312	0.709	0.729	0.290864	11-1_Deiters	Myl12b
1920	1.19954e-05	0.360315	0.511	0.361	0.30316	11-1_Deiters	Birc6
1921	1.29722e-05	0.368863	0.664	0.527	0.327847	11-1_Deiters	Gnb1
1922	1.31491e-05	0.392128	0.655	0.502	0.332317	11-1_Deiters	Cept1
1923	1.41319e-05	0.367592	0.631	0.485	0.357155	11-1_Deiters	Prrc2c
1924	1.48487e-05	-0.586225	0.545	0.595	0.375271	11-1_Deiters	Anapc13
1925	1.4987e-05	0.411309	0.681	0.532	0.378767	11-1_Deiters	Sox10
1926	1.50143e-05	0.347673	0.686	0.58	0.379456	11-1_Deiters	Atp5b
1927	1.53054e-05	-0.540506	0.526	0.577	0.386814	11-1_Deiters	Snrpf
1928	1.56601e-05	0.372779	0.602	0.443	0.395778	11-1_Deiters	Rbm25
1929	1.62e-05	-0.572623	0.522	0.582	0.409423	11-1_Deiters	Ubxn1
1930	1.62388e-05	-0.278954	0.931	0.928	0.410403	11-1_Deiters	Epcam
1931	1.6394e-05	-0.505524	0.599	0.632	0.414324	11-1_Deiters	Ypel3
1932	1.66535e-05	-0.392843	0.711	0.751	0.420885	11-1_Deiters	Gnb2
1933	1.73123e-05	-0.574965	0.481	0.527	0.437533	11-1_Deiters	Coa3
1934	1.77294e-05	0.382321	0.565	0.418	0.448074	11-1_Deiters	Bst2
1935	1.77351e-05	0.338644	0.847	0.746	0.448219	11-1_Deiters	Bzw1
1936	1.81613e-05	-0.577215	0.542	0.587	0.458989	11-1_Deiters	Pfdn2
1937	1.87814e-05	0.423029	0.504	0.368	0.474661	11-1_Deiters	Rab7
1938	1.89223e-05	0.427158	0.512	0.383	0.478224	11-1_Deiters	Tmprss3
1939	1.93406e-05	-0.52061	0.432	0.515	0.488794	11-1_Deiters	Cdc42ep2
1940	1.95134e-05	-0.665746	0.506	0.552	0.493163	11-1_Deiters	Rnd2
1941	2.08594e-05	0.360172	0.678	0.532	0.527179	11-1_Deiters	Dnaja2
1942	2.08711e-05	0.349257	0.563	0.42	0.527475	11-1_Deiters	Ctsd
1943	2.1637e-05	0.35066	0.512	0.363	0.546833	11-1_Deiters	Nudt4
1944	2.22222e-05	-0.643452	0.483	0.54	0.561621	11-1_Deiters	Sdhb
1945	2.22858e-05	-0.635575	0.436	0.507	0.56323	11-1_Deiters	Slc25a5
1946	2.46775e-05	-0.258897	0.882	0.903	0.623675	11-1_Deiters	Rps3a1
1947	2.52092e-05	0.329134	0.667	0.53	0.637112	11-1_Deiters	Sf3b2
1948	2.55093e-05	0.285245	0.754	0.629	0.644696	11-1_Deiters	Son
1949	2.55532e-05	0.51917	0.524	0.388	0.645805	11-1_Deiters	Wasl
1950	2.71776e-05	0.411202	0.55	0.42	0.686859	11-1_Deiters	Ppp3ca
1951	2.71883e-05	-0.432705	0.758	0.781	0.68713	11-1_Deiters	Ctsl
1952	2.79949e-05	0.277806	0.855	0.821	0.707516	11-1_Deiters	Rps6
1953	2.90068e-05	0.462666	0.556	0.43	0.733089	11-1_Deiters	Il17re
1954	2.91356e-05	-0.549851	0.447	0.512	0.736344	11-1_Deiters	Ndufv2
1955	3.037e-05	-0.572713	0.543	0.597	0.76754	11-1_Deiters	Nol7
1956	3.10374e-05	-0.415684	0.768	0.816	0.784409	11-1_Deiters	Npc2
1957	3.1077e-05	-0.636036	0.476	0.53	0.78541	11-1_Deiters	Snu13
1958	3.14983e-05	-0.445157	0.634	0.657	0.796056	11-1_Deiters	Vdac2
1959	3.29304e-05	-0.622616	0.46	0.517	0.832249	11-1_Deiters	Psmb4
1960	3.4043e-05	-0.433389	0.618	0.659	0.860368	11-1_Deiters	Rtraf
1961	3.45759e-05	-0.625686	0.498	0.55	0.873836	11-1_Deiters	Chmp2a
1962	3.76245e-05	-0.597626	0.475	0.525	0.950883	11-1_Deiters	Mvb12a
1963	4.04956e-05	0.413708	0.617	0.478	1	11-1_Deiters	Arhgap5
1964	4.28334e-05	0.464236	0.552	0.42	1	11-1_Deiters	Kif2a
1965	4.44459e-05	-0.533734	0.54	0.592	1	11-1_Deiters	Lum
1966	4.85943e-05	-0.51502	0.54	0.585	1	11-1_Deiters	Chmp4b
1967	4.9608e-05	-0.625378	0.502	0.54	1	11-1_Deiters	Iscu
1968	5.03169e-05	-0.506699	0.483	0.55	1	11-1_Deiters	Chchd1
1969	5.75704e-05	-0.37202	0.818	0.816	1	11-1_Deiters	Bdh2
1970	6.25966e-05	-0.463883	0.891	0.886	1	11-1_Deiters	Jund
1971	6.4523e-05	-0.629986	0.51	0.577	1	11-1_Deiters	Capg
1972	6.54178e-05	0.265489	0.67	0.52	1	11-1_Deiters	mt-Nd3
1973	6.61077e-05	0.299282	0.539	0.391	1	11-1_Deiters	Cul1
1974	6.77056e-05	0.411416	0.502	0.363	1	11-1_Deiters	Tln1
1975	7.0377e-05	0.311213	0.734	0.6	1	11-1_Deiters	Eif5
1976	8.10363e-05	-0.404391	0.689	0.721	1	11-1_Deiters	Eif2s2
1977	8.94895e-05	0.376111	0.587	0.445	1	11-1_Deiters	Rbbp6
1978	9.11931e-05	-0.504425	0.622	0.652	1	11-1_Deiters	Taf10
1979	9.50971e-05	0.390844	0.532	0.398	1	11-1_Deiters	Rac1
1980	9.88014e-05	-0.325838	0.688	0.704	1	11-1_Deiters	Rhoa
1981	9.89145e-05	-0.431184	0.836	0.861	1	11-1_Deiters	Cldn9
1982	9.96084e-05	0.417957	0.505	0.376	1	11-1_Deiters	Rbm47
1983	0.000100654	0.366187	0.552	0.415	1	11-1_Deiters	Sfpq
1984	0.000101163	0.411834	0.576	0.458	1	11-1_Deiters	Myo6
1985	0.000104628	-0.503867	0.536	0.577	1	11-1_Deiters	Cstb
1986	0.000106195	-0.296408	0.858	0.846	1	11-1_Deiters	Laptm4a
1987	0.000106651	0.487414	0.5	0.353	1	11-1_Deiters	Qk
1988	0.000111883	0.420722	0.506	0.388	1	11-1_Deiters	Wdr33
1989	0.000112235	0.352922	0.551	0.43	1	11-1_Deiters	Nbeal1
1990	0.000113481	0.305103	0.75	0.632	1	11-1_Deiters	Hsp90aa1
1991	0.000116111	-0.486881	0.595	0.624	1	11-1_Deiters	Trappc4
1992	0.00011957	-0.662318	0.468	0.51	1	11-1_Deiters	Aurkaip1
1993	0.000120916	-0.262055	0.825	0.873	1	11-1_Deiters	Fxyd6
1994	0.000124735	0.324849	0.566	0.42	1	11-1_Deiters	Stag2
1995	0.000124901	-0.480197	0.425	0.5	1	11-1_Deiters	Vti1b
1996	0.000128508	0.319775	0.526	0.4	1	11-1_Deiters	Pcmtd1
1997	0.000129897	-0.581248	0.516	0.542	1	11-1_Deiters	Rab25
1998	0.000136491	0.366205	0.604	0.463	1	11-1_Deiters	Tspan12
1999	0.0001386	0.344976	0.552	0.42	1	11-1_Deiters	Adam10
[truncated: 18,904 more rows]

## Sheet: NNE_vs_Ctrl
	p_val	avg_log2FC	pct.1	pct.2	p_val_adj	celltype	gene
1	2.46092e-99	-1.86261	0.951	1	6.21949e-95	10-1_IHC	Ubb
2	1.99616e-91	-2.27454	0.882	0.98	5.04489e-87	10-1_IHC	Rps2
3	2.86422e-91	-1.43162	0.945	1	7.23875e-87	10-1_IHC	Chchd2
4	2.92556e-85	-1.72883	0.938	0.995	7.39376e-81	10-1_IHC	Cox8a
5	2.74833e-82	-1.47521	0.947	0.995	6.94584e-78	10-1_IHC	Rpl9
6	2.78349e-77	-1.30384	0.951	1	7.03471e-73	10-1_IHC	Eif1
7	5.63566e-76	1.65316	0.997	0.92	1.4243e-71	10-1_IHC	Nrxn3
8	5.71847e-75	-1.11797	0.98	1	1.44523e-70	10-1_IHC	Fth1
9	6.35518e-74	-1.36383	0.943	0.995	1.60614e-69	10-1_IHC	Ftl1
10	9.54805e-73	-1.45754	0.937	0.995	2.41308e-68	10-1_IHC	Rps24
11	2.84883e-72	-1.43835	0.923	1	7.19984e-68	10-1_IHC	Ppia
12	9.86524e-71	-1.59038	0.949	0.985	2.49324e-66	10-1_IHC	Rpl41
13	2.27678e-70	-1.39357	0.923	0.99	5.75412e-66	10-1_IHC	Ndufa4
14	1.07749e-69	-1.30721	0.927	0.99	2.72313e-65	10-1_IHC	Rpl19
15	3.83029e-69	-1.80518	0.839	0.97	9.6803e-65	10-1_IHC	Tomm7
16	1.91748e-68	1.65029	0.992	0.816	4.84606e-64	10-1_IHC	Ctnnd2
17	6.94967e-68	-1.47052	0.925	0.99	1.75639e-63	10-1_IHC	Fau
18	5.9546e-67	-1.39065	0.914	0.99	1.50491e-62	10-1_IHC	Rpl18
19	6.70236e-66	-1.36337	0.923	0.985	1.69389e-61	10-1_IHC	Rps20
20	7.18576e-66	1.85505	0.991	0.751	1.81606e-61	10-1_IHC	Ankfn1
21	3.9082e-65	-1.37898	0.931	0.995	9.8772e-61	10-1_IHC	Pebp1
22	3.8105e-64	-1.1362	0.957	1	9.63028e-60	10-1_IHC	Rpl13
23	9.46183e-63	-1.52631	0.917	0.985	2.39129e-58	10-1_IHC	Atp5j
24	4.259e-62	-1.22069	0.944	0.98	1.07638e-57	10-1_IHC	Rps27a
25	1.43327e-61	-1.5088	0.872	0.965	3.6223e-57	10-1_IHC	Rpl21
26	1.35528e-60	-1.31195	0.938	1	3.42521e-56	10-1_IHC	Rpl30
27	1.63332e-60	-1.41119	0.86	0.96	4.12789e-56	10-1_IHC	Atp5g2
28	3.20497e-60	-1.24533	0.921	0.975	8.09993e-56	10-1_IHC	Rps13
29	3.26535e-60	-1.50201	0.911	0.975	8.25253e-56	10-1_IHC	Rpl36
30	4.39772e-60	-1.32691	0.949	0.985	1.11143e-55	10-1_IHC	Selenow
31	1.60305e-59	1.29875	0.992	0.881	4.05138e-55	10-1_IHC	Zbtb20
32	4.00476e-59	-1.28049	0.927	0.98	1.01212e-54	10-1_IHC	Rpl37a
33	6.07974e-59	-1.52248	0.849	0.975	1.53653e-54	10-1_IHC	Gpx4
34	7.48429e-59	-1.48521	0.884	0.965	1.8915e-54	10-1_IHC	Cox7c
35	1.13262e-58	-1.21749	0.914	0.995	2.86246e-54	10-1_IHC	Rps7
36	1.14736e-58	-1.06202	0.961	0.99	2.89973e-54	10-1_IHC	Calml4
37	2.47393e-58	-1.27693	0.92	0.98	6.25236e-54	10-1_IHC	Rpl8
38	5.32906e-58	-1.44081	0.853	0.97	1.34681e-53	10-1_IHC	Atp5h
39	5.52474e-58	1.53364	0.98	0.731	1.39627e-53	10-1_IHC	Ano4
40	5.68135e-58	2.10764	0.93	0.726	1.43585e-53	10-1_IHC	Csmd1
41	1.76253e-57	1.25732	0.982	0.891	4.45445e-53	10-1_IHC	Lrba
42	3.12935e-57	1.47782	0.991	0.821	7.9088e-53	10-1_IHC	Pcsk5
43	3.98956e-57	-0.961199	0.972	0.995	1.00828e-52	10-1_IHC	Skp1a
44	1.15486e-56	-1.17777	0.933	0.985	2.91867e-52	10-1_IHC	Rpl34
45	5.21055e-56	-1.47052	0.91	0.98	1.31686e-51	10-1_IHC	Rpl38
46	6.58228e-56	-1.51126	0.888	0.985	1.66354e-51	10-1_IHC	Rpl27
47	1.18786e-55	-1.25168	0.906	0.985	3.00207e-51	10-1_IHC	Rps3
48	6.21887e-55	-1.24989	0.893	0.99	1.5717e-50	10-1_IHC	Rps11
49	1.92397e-54	-1.52822	0.851	0.97	4.86245e-50	10-1_IHC	Rps28
50	2.22913e-54	-1.32367	0.892	0.985	5.63369e-50	10-1_IHC	Rps5
51	2.60806e-54	-1.43771	0.915	0.98	6.59134e-50	10-1_IHC	Rpl37
52	2.99671e-54	-1.42219	0.838	0.975	7.5736e-50	10-1_IHC	Rpl22l1
53	7.06062e-54	-1.57926	0.829	0.945	1.78443e-49	10-1_IHC	Rpl11
54	1.42638e-53	-1.23366	0.925	0.98	3.60489e-49	10-1_IHC	Rps15a
55	1.46187e-53	-1.07375	0.932	0.99	3.69457e-49	10-1_IHC	Rpl24
56	2.68013e-53	-1.42999	0.837	0.95	6.7735e-49	10-1_IHC	Ubl5
57	2.89909e-53	-1.09486	0.933	0.97	7.32688e-49	10-1_IHC	Rpl32
58	4.37202e-53	-1.48984	0.89	0.965	1.10494e-48	10-1_IHC	Gapdh
59	7.52484e-53	1.67454	0.979	0.701	1.90175e-48	10-1_IHC	Auts2
60	1.42165e-52	-1.94334	0.745	0.915	3.59295e-48	10-1_IHC	Rpl35
61	2.31249e-52	-1.61397	0.794	0.935	5.84435e-48	10-1_IHC	Ndufa7
62	3.05301e-52	-1.75619	0.671	0.91	7.71588e-48	10-1_IHC	Cox5b
63	4.23272e-52	-1.31646	0.949	0.975	1.06974e-47	10-1_IHC	Fbxo2
64	4.37937e-52	1.25878	0.988	0.846	1.1068e-47	10-1_IHC	Sorbs2
65	2.29299e-51	1.91496	0.955	0.647	5.79508e-47	10-1_IHC	Kcnh7
66	3.57766e-51	-1.47368	0.799	0.965	9.04182e-47	10-1_IHC	Dad1
67	4.29859e-51	2.78921	0.833	0.264	1.08638e-46	10-1_IHC	Tnni3k
68	9.24309e-51	0.846245	0.995	0.995	2.33601e-46	10-1_IHC	mt-Co3
69	4.64567e-50	1.69279	0.959	0.672	1.1741e-45	10-1_IHC	Magi2
70	1.61222e-49	1.37042	0.983	0.801	4.07457e-45	10-1_IHC	Cdk14
71	1.76653e-49	-1.47845	0.833	0.945	4.46455e-45	10-1_IHC	Atp5e
72	2.63241e-49	0.927342	0.99	0.995	6.65289e-45	10-1_IHC	mt-Nd1
73	4.77573e-49	-1.4656	0.845	0.93	1.20697e-44	10-1_IHC	Cox7a2
74	6.8108e-49	-1.29044	0.876	0.96	1.72129e-44	10-1_IHC	Serf2
75	8.55836e-49	-1.43487	0.831	0.95	2.16295e-44	10-1_IHC	Atpif1
76	1.45525e-48	1.92721	0.948	0.612	3.67784e-44	10-1_IHC	Gm13599
77	2.17687e-48	1.66117	0.973	0.692	5.5016e-44	10-1_IHC	Ptprm
78	2.51235e-48	1.78814	0.923	0.522	6.34947e-44	10-1_IHC	Akap6
79	2.98063e-48	1.47243	0.979	0.816	7.53295e-44	10-1_IHC	Spag16
80	3.23279e-48	1.92097	0.936	0.572	8.17024e-44	10-1_IHC	Macrod2
81	5.13944e-48	-1.21646	0.875	0.965	1.29889e-43	10-1_IHC	Uqcrh
82	5.22307e-48	1.55865	0.95	0.572	1.32003e-43	10-1_IHC	Gm9195
83	6.70605e-48	-1.47703	0.796	0.93	1.69482e-43	10-1_IHC	Elob
84	7.80335e-48	1.08027	1	0.945	1.97214e-43	10-1_IHC	Ptprq
85	9.38536e-48	-1.44329	0.878	0.955	2.37196e-43	10-1_IHC	mt-Nd4l
86	3.53163e-47	-1.18	0.898	0.975	8.9255e-43	10-1_IHC	Rpl15
87	3.75632e-47	-1.19454	0.916	0.97	9.49334e-43	10-1_IHC	Rpl28
88	3.86621e-47	-1.64568	0.759	0.91	9.77108e-43	10-1_IHC	Atp5j2
89	9.10332e-47	-1.14682	0.914	0.97	2.30068e-42	10-1_IHC	Hspa8
90	9.79243e-47	-1.4731	0.837	0.94	2.47484e-42	10-1_IHC	Cox6c
91	1.09229e-46	-1.12597	0.903	0.975	2.76055e-42	10-1_IHC	Cox4i1
92	2.12451e-46	-1.23077	0.919	0.97	5.36926e-42	10-1_IHC	Rpl18a
93	2.20763e-46	-1.16085	0.924	0.98	5.57934e-42	10-1_IHC	Rpl35a
94	3.08485e-46	1.60177	0.956	0.657	7.79635e-42	10-1_IHC	Loxhd1
95	5.33918e-46	-1.57326	0.756	0.93	1.34937e-41	10-1_IHC	Tecr
96	8.44688e-46	1.36837	0.985	0.741	2.13478e-41	10-1_IHC	Tmem117
97	1.5344e-45	-0.968638	0.931	0.98	3.87788e-41	10-1_IHC	Pfdn5
98	2.59295e-45	-1.10874	0.948	0.995	6.55316e-41	10-1_IHC	Rpsa
99	3.14716e-45	-1.70379	0.631	0.861	7.95383e-41	10-1_IHC	Rpl10
100	3.98448e-45	1.37756	0.969	0.741	1.007e-40	10-1_IHC	Oxr1
101	1.21607e-44	-1.28575	0.891	0.95	3.07337e-40	10-1_IHC	Rpl26
102	1.37742e-44	-1.47656	0.766	0.935	3.48116e-40	10-1_IHC	Sec61g
103	1.60269e-44	-1.06522	0.948	0.995	4.05049e-40	10-1_IHC	Rps29
104	7.0303e-44	-1.59492	0.744	0.886	1.77677e-39	10-1_IHC	Ndufc1
105	7.58643e-44	1.32733	0.974	0.682	1.91732e-39	10-1_IHC	Cfap43
106	1.38025e-43	-1.55028	0.735	0.886	3.48831e-39	10-1_IHC	Ost4
107	2.06675e-43	-1.41271	0.731	0.915	5.22329e-39	10-1_IHC	Prdx2
108	2.4141e-43	-1.30325	0.893	0.955	6.10116e-39	10-1_IHC	Tubb4b
109	3.02407e-43	-1.65679	0.663	0.861	7.64274e-39	10-1_IHC	Ndufb8
110	3.29844e-43	1.41859	0.95	0.582	8.33616e-39	10-1_IHC	Veph1
111	3.92972e-43	-1.44594	0.802	0.915	9.93157e-39	10-1_IHC	Ndufs5
112	4.29051e-43	1.32597	0.974	0.791	1.08434e-38	10-1_IHC	Pacrg
113	4.44564e-43	1.21392	0.976	0.786	1.12355e-38	10-1_IHC	Eya4
114	1.54397e-42	-1.05586	0.941	0.99	3.90207e-38	10-1_IHC	Rps21
115	1.64633e-42	1.71269	0.907	0.527	4.16076e-38	10-1_IHC	Negr1
116	1.78298e-42	1.61295	0.936	0.682	4.50611e-38	10-1_IHC	Pcdh7
117	2.22311e-42	-1.25529	0.813	0.925	5.61847e-38	10-1_IHC	Ndufb11
118	3.38061e-42	1.59031	0.93	0.567	8.54383e-38	10-1_IHC	Adgrv1
119	3.93882e-42	1.87534	0.897	0.413	9.95457e-38	10-1_IHC	Grip1
120	4.36447e-42	-0.90376	0.951	0.995	1.10303e-37	10-1_IHC	Rpl23
121	4.37574e-42	1.54304	0.927	0.502	1.10588e-37	10-1_IHC	AY036118
122	7.46949e-42	-1.48184	0.794	0.925	1.88776e-37	10-1_IHC	Uqcr11
123	8.23193e-42	1.04975	0.993	0.891	2.08046e-37	10-1_IHC	Rasal2
124	8.26247e-42	-1.27217	0.828	0.94	2.08817e-37	10-1_IHC	Rpl10a
125	2.14428e-41	-0.980869	0.935	0.995	5.41924e-37	10-1_IHC	Rps4x
126	2.25223e-41	1.75654	0.894	0.512	5.69206e-37	10-1_IHC	Setbp1
127	2.73746e-41	-1.48894	0.747	0.91	6.91839e-37	10-1_IHC	Dctn3
128	2.74645e-41	1.728	0.928	0.562	6.94111e-37	10-1_IHC	Tmem178b
129	3.2944e-41	-1.00846	0.921	0.985	8.32594e-37	10-1_IHC	Oaz1
130	3.484e-41	1.42598	0.941	0.612	8.80512e-37	10-1_IHC	Dst
131	4.18362e-41	-0.949082	0.936	1	1.05733e-36	10-1_IHC	Rps10
132	4.46035e-41	1.79372	0.939	0.821	1.12726e-36	10-1_IHC	Ralyl
133	5.88966e-41	-1.13595	0.931	0.975	1.48849e-36	10-1_IHC	Itm2b
134	6.8184e-41	-1.54982	0.81	0.93	1.72321e-36	10-1_IHC	Ckb
135	1.31582e-40	-1.68126	0.679	0.841	3.32546e-36	10-1_IHC	Edf1
136	2.15347e-40	1.65061	0.925	0.552	5.44247e-36	10-1_IHC	Pard3b
137	3.32044e-40	2.10097	0.811	0.299	8.39175e-36	10-1_IHC	Syn3
138	3.62077e-40	-1.15378	0.879	0.965	9.15076e-36	10-1_IHC	Selenok
139	3.80283e-40	-1.14263	0.864	0.945	9.61089e-36	10-1_IHC	Atp5l
140	6.78298e-40	-0.802794	0.988	1	1.71426e-35	10-1_IHC	Calm2
141	8.70515e-40	1.35954	0.953	0.751	2.20005e-35	10-1_IHC	Gabrb3
142	1.10685e-39	-1.23626	0.837	0.95	2.79735e-35	10-1_IHC	Gabarapl2
143	1.34677e-39	4.14787	0.594	0.055	3.4037e-35	10-1_IHC	Gm16168
144	1.37219e-39	-1.22562	0.814	0.94	3.46792e-35	10-1_IHC	Atp6v0b
145	1.62209e-39	-1.42317	0.731	0.886	4.09951e-35	10-1_IHC	Atp5g1
146	1.74041e-39	-1.14071	0.878	0.955	4.39855e-35	10-1_IHC	Rpl39
147	2.01103e-39	1.41793	0.963	0.642	5.08248e-35	10-1_IHC	Ccser1
148	2.26597e-39	1.40214	0.964	0.672	5.7268e-35	10-1_IHC	Myo3b
149	3.50574e-39	-1.34434	0.805	0.91	8.86006e-35	10-1_IHC	Ypel3
150	3.55332e-39	-2.15604	0.527	0.801	8.98031e-35	10-1_IHC	Fdps
151	4.82913e-39	-1.30928	0.793	0.91	1.22047e-34	10-1_IHC	Cox6b1
152	4.86069e-39	1.53297	0.967	0.761	1.22844e-34	10-1_IHC	Nkain2
153	6.21848e-39	-1.62118	0.605	0.846	1.5716e-34	10-1_IHC	Scand1
154	1.25087e-38	1.28333	0.966	0.711	3.16132e-34	10-1_IHC	Agbl4
155	1.47445e-38	1.53969	0.911	0.498	3.72637e-34	10-1_IHC	Elmo1
156	6.50005e-38	-1.03831	0.881	0.955	1.64276e-33	10-1_IHC	Bsg
157	1.17795e-37	1.69596	0.87	0.453	2.97703e-33	10-1_IHC	Ttc29
158	2.03631e-37	1.65623	0.919	0.547	5.14636e-33	10-1_IHC	Pcdh15
159	2.49021e-37	2.52288	0.72	0.204	6.2935e-33	10-1_IHC	Gm13598
160	3.23474e-37	0.709322	1	1	8.17515e-33	10-1_IHC	Gm42418
161	3.60548e-37	2.63237	0.648	0.119	9.11213e-33	10-1_IHC	Gas6
162	4.84358e-37	1.41392	0.938	0.572	1.22412e-32	10-1_IHC	Atxn1
163	6.18171e-37	1.48768	0.9	0.483	1.5623e-32	10-1_IHC	Nbea
164	7.44623e-37	-0.877094	0.953	0.985	1.88189e-32	10-1_IHC	Rpl27a
165	8.99567e-37	-1.35292	0.837	0.935	2.27347e-32	10-1_IHC	Dynll1
166	1.16942e-36	1.70527	0.951	0.657	2.95547e-32	10-1_IHC	Dlg2
167	1.34422e-36	0.895195	0.992	0.9	3.39725e-32	10-1_IHC	Strbp
168	1.3521e-36	-1.31259	0.776	0.896	3.41717e-32	10-1_IHC	Smdt1
169	2.17643e-36	-1.2763	0.772	0.891	5.50049e-32	10-1_IHC	Ndufc2
170	2.20937e-36	-1.13007	0.857	0.945	5.58375e-32	10-1_IHC	Cox5a
171	3.31636e-36	-1.64135	0.649	0.836	8.38144e-32	10-1_IHC	Romo1
172	3.49513e-36	-1.26348	0.784	0.881	8.83323e-32	10-1_IHC	Ndufb4
173	4.33014e-36	-1.31279	0.707	0.881	1.09436e-31	10-1_IHC	Atp5o.1
174	6.53558e-36	-1.65744	0.611	0.826	1.65174e-31	10-1_IHC	Ndufa13
175	6.64256e-36	-1.49846	0.651	0.851	1.67877e-31	10-1_IHC	Uqcr10
176	9.42919e-36	1.65536	0.845	0.363	2.38304e-31	10-1_IHC	Wnk2
177	1.047e-35	-1.59881	0.611	0.796	2.64609e-31	10-1_IHC	Ndufa11
178	1.05126e-35	1.27882	0.928	0.577	2.65684e-31	10-1_IHC	Cfap54
179	1.59035e-35	1.93148	0.796	0.313	4.0193e-31	10-1_IHC	Gm13601
180	1.65214e-35	2.6455	0.691	0.194	4.17545e-31	10-1_IHC	Tnr
181	1.87812e-35	1.86348	0.851	0.438	4.74658e-31	10-1_IHC	Prickle2
182	2.07903e-35	0.768577	0.98	0.97	5.25433e-31	10-1_IHC	mt-Nd2
183	2.23283e-35	-1.09114	0.874	0.94	5.64302e-31	10-1_IHC	Sumo2
184	3.5327e-35	1.24435	0.954	0.682	8.92819e-31	10-1_IHC	Ofcc1
185	4.29113e-35	3.29824	0.657	0.184	1.0845e-30	10-1_IHC	A330015K06Rik
186	4.46891e-35	-1.22073	0.789	0.9	1.12943e-30	10-1_IHC	Sem1
187	4.7092e-35	-1.48896	0.809	0.886	1.19016e-30	10-1_IHC	Arf5
188	6.04237e-35	1.01557	0.992	0.841	1.52709e-30	10-1_IHC	Xirp2
189	6.2105e-35	1.60779	0.889	0.532	1.56958e-30	10-1_IHC	Klf12
190	7.15588e-35	-1.29415	0.745	0.891	1.80851e-30	10-1_IHC	Ndufab1
191	7.75855e-35	-0.744648	0.964	0.995	1.96082e-30	10-1_IHC	Calm1
192	8.13979e-35	1.68697	0.882	0.512	2.05717e-30	10-1_IHC	Ptprd
193	8.90434e-35	1.72392	0.87	0.438	2.25039e-30	10-1_IHC	Shank2
194	1.89154e-34	3.11207	0.619	0.129	4.78049e-30	10-1_IHC	Cd96
195	3.11977e-34	3.19092	0.618	0.134	7.88459e-30	10-1_IHC	Kirrel3
196	3.32164e-34	1.53588	0.877	0.512	8.39477e-30	10-1_IHC	Nr6a1
197	4.12182e-34	-1.4704	0.719	0.876	1.04171e-29	10-1_IHC	Usmg5
198	4.33386e-34	2.13215	0.793	0.358	1.0953e-29	10-1_IHC	Ush2a
199	5.04036e-34	1.33647	0.948	0.687	1.27385e-29	10-1_IHC	Kcnma1
200	6.12544e-34	1.54236	0.889	0.512	1.54808e-29	10-1_IHC	Erc2
201	7.44274e-34	2.84944	0.617	0.129	1.881e-29	10-1_IHC	Sorbs2os
202	1.42763e-33	-0.868546	0.922	0.955	3.60805e-29	10-1_IHC	Rps16
203	1.46567e-33	-0.917885	0.924	0.975	3.70419e-29	10-1_IHC	Rps9
204	7.43727e-33	0.59273	0.996	0.99	1.87962e-28	10-1_IHC	mt-Atp6
205	9.23233e-33	1.23728	0.922	0.552	2.33329e-28	10-1_IHC	Clasp1
206	9.99345e-33	-1.57382	0.615	0.816	2.52565e-28	10-1_IHC	Uqcrq
207	1.07219e-32	-1.27013	0.787	0.861	2.70974e-28	10-1_IHC	Ndufb9
208	1.15708e-32	-0.986187	0.914	0.97	2.9243e-28	10-1_IHC	Eif3f
209	1.51874e-32	-1.36919	0.668	0.856	3.83831e-28	10-1_IHC	Ndufa5
210	1.63732e-32	-1.1583	0.906	0.98	4.138e-28	10-1_IHC	Tuba1a
211	2.17154e-32	-1.34244	0.71	0.866	5.48813e-28	10-1_IHC	Fis1
212	2.40315e-32	1.91832	0.812	0.418	6.07349e-28	10-1_IHC	Pde10a
213	2.76806e-32	-0.899502	0.931	0.975	6.99572e-28	10-1_IHC	Atp6v1g1
214	3.02206e-32	-1.52622	0.757	0.851	7.63766e-28	10-1_IHC	Fam183b
215	3.05154e-32	1.49694	0.86	0.398	7.71217e-28	10-1_IHC	Carmil1
216	3.10056e-32	1.49255	0.866	0.493	7.83605e-28	10-1_IHC	Gm32742
217	3.37683e-32	1.14069	0.949	0.697	8.53428e-28	10-1_IHC	Cdc14a
218	3.838e-32	1.46104	0.881	0.537	9.69979e-28	10-1_IHC	Cacnb2
219	4.33395e-32	-0.842772	0.921	0.945	1.09532e-27	10-1_IHC	Rplp2
220	5.30993e-32	-1.03857	0.913	0.965	1.34198e-27	10-1_IHC	Rps27
221	5.33719e-32	2.43793	0.739	0.308	1.34887e-27	10-1_IHC	Prkg1
222	9.07921e-32	1.41353	0.866	0.458	2.29459e-27	10-1_IHC	Hydin
223	1.35203e-31	-1.35334	0.677	0.851	3.417e-27	10-1_IHC	Eif5a
224	1.39747e-31	1.49737	0.861	0.468	3.53184e-27	10-1_IHC	Rere
225	1.50364e-31	-1.00961	0.906	0.98	3.80014e-27	10-1_IHC	Chchd10
226	1.76444e-31	-1.27156	0.67	0.836	4.45927e-27	10-1_IHC	Spcs1
227	1.83816e-31	1.26281	0.891	0.562	4.64559e-27	10-1_IHC	Mbd5
228	2.04145e-31	1.94126	0.759	0.294	5.15937e-27	10-1_IHC	Cdh4
229	2.05407e-31	1.62535	0.838	0.433	5.19126e-27	10-1_IHC	Mapk10
230	2.18216e-31	1.60966	0.838	0.448	5.51496e-27	10-1_IHC	Arhgap24
231	2.53064e-31	-0.813191	0.934	0.96	6.39569e-27	10-1_IHC	Pnrc1
232	3.17881e-31	1.68992	0.829	0.388	8.0338e-27	10-1_IHC	Frmpd4
233	4.09985e-31	-1.24865	0.805	0.896	1.03616e-26	10-1_IHC	Ndufa2
234	6.90521e-31	-1.22796	0.72	0.876	1.74515e-26	10-1_IHC	Ndufb7
235	7.65634e-31	1.84862	0.831	0.468	1.93499e-26	10-1_IHC	Hs3st5
236	1.31189e-30	-1.29942	0.78	0.891	3.31555e-26	10-1_IHC	Serf1
237	1.8023e-30	1.73824	0.767	0.289	4.55496e-26	10-1_IHC	Ripor2
238	1.812e-30	1.756	0.756	0.333	4.57948e-26	10-1_IHC	Vwa3a
239	1.89825e-30	1.89208	0.759	0.338	4.79744e-26	10-1_IHC	Atrnl1
240	2.50522e-30	-1.49865	0.84	0.861	6.33145e-26	10-1_IHC	Cd164l2
241	2.56604e-30	0.918414	0.985	0.861	6.48515e-26	10-1_IHC	Frmd4b
242	3.30423e-30	1.82616	0.742	0.289	8.35078e-26	10-1_IHC	Atp8a2
243	3.651e-30	-1.33194	0.753	0.851	9.22718e-26	10-1_IHC	Nop10
244	3.71569e-30	1.81546	0.778	0.333	9.39066e-26	10-1_IHC	Gm21830
245	3.81982e-30	-0.973685	0.876	0.955	9.65384e-26	10-1_IHC	Mrfap1
246	4.18644e-30	1.42068	0.868	0.458	1.05804e-25	10-1_IHC	Dnah9
247	4.39628e-30	1.22753	0.893	0.537	1.11107e-25	10-1_IHC	Syne1
248	4.77182e-30	1.45041	0.854	0.398	1.20598e-25	10-1_IHC	Dnah11
249	5.41475e-30	-1.45668	0.58	0.786	1.36847e-25	10-1_IHC	Trmt112
250	6.65838e-30	1.04845	0.965	0.697	1.68277e-25	10-1_IHC	Rfx3
251	6.65999e-30	0.926507	0.985	0.871	1.68318e-25	10-1_IHC	Ebf1
252	7.57614e-30	2.63662	0.663	0.239	1.91472e-25	10-1_IHC	Sdk1
253	7.75427e-30	1.53115	0.818	0.388	1.95974e-25	10-1_IHC	Pclo
254	1.07589e-29	1.15038	0.927	0.597	2.7191e-25	10-1_IHC	Ttc21a
255	1.12189e-29	-1.51661	0.6	0.791	2.83536e-25	10-1_IHC	Hypk
256	1.28704e-29	-1.13916	0.899	0.94	3.25275e-25	10-1_IHC	Ldhb
257	1.36973e-29	1.08705	0.947	0.662	3.46172e-25	10-1_IHC	Btbd9
258	1.38617e-29	1.30892	0.872	0.458	3.50326e-25	10-1_IHC	Braf
259	1.4087e-29	-1.46617	0.632	0.811	3.56022e-25	10-1_IHC	Atp5d
260	1.62274e-29	-1.12051	0.801	0.896	4.10115e-25	10-1_IHC	Rps18
261	2.23484e-29	1.39761	0.837	0.398	5.6481e-25	10-1_IHC	Agap1
262	2.47017e-29	1.0763	0.948	0.667	6.24286e-25	10-1_IHC	Ano3
263	3.00987e-29	-0.617811	0.994	0.995	7.60685e-25	10-1_IHC	mt-Cytb
264	3.02964e-29	1.40255	0.849	0.448	7.65682e-25	10-1_IHC	2010111I01Rik
265	3.12837e-29	-1.10881	0.79	0.891	7.90634e-25	10-1_IHC	Atp5f1
266	3.14509e-29	1.46661	0.822	0.433	7.94857e-25	10-1_IHC	Wdpcp
267	3.36503e-29	-1.42884	0.638	0.806	8.50444e-25	10-1_IHC	Timm13
268	3.91824e-29	1.45998	0.938	0.642	9.90257e-25	10-1_IHC	Slco3a1
269	4.297e-29	1.88034	0.742	0.323	1.08598e-24	10-1_IHC	Exoc4
270	5.18917e-29	-1.16845	0.845	0.905	1.31146e-24	10-1_IHC	Mrps6
271	5.35716e-29	3.20516	0.514	0.065	1.35392e-24	10-1_IHC	1700061H18Rik
272	5.55906e-29	0.927026	0.977	0.806	1.40494e-24	10-1_IHC	Pbx1
273	8.33228e-29	1.72083	0.739	0.294	2.10582e-24	10-1_IHC	Arid1b
274	8.55452e-29	1.2861	0.864	0.493	2.16198e-24	10-1_IHC	Vps13b
275	9.24705e-29	0.86251	0.977	0.816	2.33701e-24	10-1_IHC	Pak3
276	1.31756e-28	1.12446	0.947	0.672	3.32986e-24	10-1_IHC	Msrb3
277	1.57572e-28	1.12058	0.898	0.557	3.98233e-24	10-1_IHC	Nebl
278	2.065e-28	-1.39489	0.783	0.9	5.21887e-24	10-1_IHC	Cst3
279	2.23691e-28	1.60558	0.763	0.328	5.65334e-24	10-1_IHC	Jakmip1
280	2.29689e-28	2.36554	0.716	0.363	5.80493e-24	10-1_IHC	Cpa6
281	3.09153e-28	-1.22228	0.734	0.861	7.81322e-24	10-1_IHC	Cct7
282	3.11679e-28	1.76914	0.875	0.692	7.87706e-24	10-1_IHC	Pde4b
283	3.49553e-28	1.17574	0.909	0.582	8.83426e-24	10-1_IHC	Ubn2
284	3.8451e-28	1.2124	0.903	0.507	9.71773e-24	10-1_IHC	Cdc42bpa
285	5.16137e-28	-0.801104	0.909	0.955	1.30443e-23	10-1_IHC	H2afz
286	5.57163e-28	1.81926	0.697	0.219	1.40812e-23	10-1_IHC	Ppfibp2
287	6.5872e-28	1.31766	0.854	0.438	1.66478e-23	10-1_IHC	Dnah5
288	8.8976e-28	-1.62075	0.728	0.826	2.24869e-23	10-1_IHC	Hopx
289	8.94789e-28	-0.92273	0.903	0.925	2.2614e-23	10-1_IHC	Scg5
290	9.54765e-28	-0.743101	0.972	1	2.41298e-23	10-1_IHC	Ptma
291	1.01526e-27	1.75587	0.745	0.303	2.56586e-23	10-1_IHC	Maml2
292	1.02618e-27	-1.5216	0.562	0.761	2.59347e-23	10-1_IHC	Rex1bd
293	1.35839e-27	1.62735	0.768	0.323	3.43305e-23	10-1_IHC	Adcy8
294	1.42559e-27	-1.2386	0.697	0.831	3.6029e-23	10-1_IHC	BC031181
295	2.0535e-27	-1.3386	0.678	0.821	5.18981e-23	10-1_IHC	Park7
296	2.74789e-27	1.58935	0.767	0.343	6.94474e-23	10-1_IHC	Scaper
297	2.92801e-27	1.46167	0.8	0.343	7.39995e-23	10-1_IHC	Nek10
298	3.05339e-27	1.59982	0.879	0.582	7.71684e-23	10-1_IHC	Wwox
299	3.28542e-27	-1.44926	0.681	0.801	8.30323e-23	10-1_IHC	Cox17
300	3.31861e-27	1.24036	0.864	0.502	8.38712e-23	10-1_IHC	Osbpl3
301	3.54131e-27	1.13093	0.916	0.542	8.94996e-23	10-1_IHC	Myo15
302	3.78204e-27	-1.30214	0.9	0.965	9.55834e-23	10-1_IHC	1810037I17Rik
303	4.41771e-27	-1.0998	0.803	0.886	1.11649e-22	10-1_IHC	Tma7
304	4.68546e-27	1.64327	0.736	0.323	1.18416e-22	10-1_IHC	Chka
305	4.87592e-27	1.08661	0.926	0.647	1.23229e-22	10-1_IHC	Slk
306	6.18758e-27	1.25557	0.926	0.642	1.56379e-22	10-1_IHC	Mtus2
307	6.91314e-27	1.32725	0.877	0.557	1.74716e-22	10-1_IHC	Foxp1
308	7.32041e-27	-1.47516	0.564	0.766	1.85009e-22	10-1_IHC	Mrpl52
309	9.21996e-27	1.29405	0.895	0.706	2.33016e-22	10-1_IHC	Hcn1
310	9.71493e-27	-1.72567	0.375	0.652	2.45525e-22	10-1_IHC	Fkbp2
311	1.25754e-26	-1.3458	0.665	0.826	3.17819e-22	10-1_IHC	Rplp0
312	1.68262e-26	-1.54874	0.521	0.746	4.25248e-22	10-1_IHC	Dpm3
313	2.01581e-26	-0.541224	0.953	0.99	5.09455e-22	10-1_IHC	Rplp1
314	2.03271e-26	1.61862	0.812	0.483	5.13727e-22	10-1_IHC	Kcnh8
315	2.2645e-26	1.68997	0.721	0.279	5.72308e-22	10-1_IHC	Dennd4a
316	2.41902e-26	-1.49366	0.567	0.761	6.11358e-22	10-1_IHC	Ndufa1
317	3.37944e-26	0.944446	0.967	0.746	8.54087e-22	10-1_IHC	Armc4
318	3.57508e-26	2.883	0.5	0.07	9.0353e-22	10-1_IHC	Gm16351
319	3.58937e-26	1.31339	0.867	0.458	9.07141e-22	10-1_IHC	Sorbs1
320	4.87967e-26	0.985117	0.931	0.642	1.23324e-21	10-1_IHC	Macf1
321	6.01146e-26	-1.23702	0.849	0.93	1.51928e-21	10-1_IHC	2010107E04Rik
322	7.88035e-26	-1.77706	0.421	0.662	1.9916e-21	10-1_IHC	Pam16
323	9.4166e-26	1.44186	0.789	0.368	2.37986e-21	10-1_IHC	Nos1ap
324	9.98671e-26	-1.47259	0.573	0.746	2.52394e-21	10-1_IHC	Krtcap2
325	1.06003e-25	-0.856113	0.912	0.95	2.67902e-21	10-1_IHC	Rpl3
326	1.07361e-25	1.98003	0.648	0.204	2.71333e-21	10-1_IHC	Dscaml1
327	1.12337e-25	1.47858	0.786	0.358	2.83909e-21	10-1_IHC	Slc10a7
328	1.17597e-25	1.40906	0.781	0.368	2.97203e-21	10-1_IHC	Fam172a
329	1.20904e-25	1.02309	0.902	0.542	3.05561e-21	10-1_IHC	Dnah6
330	1.26598e-25	1.38592	0.803	0.408	3.19952e-21	10-1_IHC	Nme7
331	1.55896e-25	-1.24373	0.644	0.816	3.93996e-21	10-1_IHC	Ndufb10
332	1.59001e-25	-0.627056	0.962	0.995	4.01844e-21	10-1_IHC	Rps8
333	1.91848e-25	-2.13978	0.256	0.542	4.84858e-21	10-1_IHC	Hmgn2
334	2.27852e-25	1.55583	0.731	0.318	5.75851e-21	10-1_IHC	Nf1
335	2.34828e-25	-1.17548	0.774	0.856	5.93481e-21	10-1_IHC	Ndufb5
336	2.73301e-25	1.24532	0.842	0.483	6.90715e-21	10-1_IHC	Dock9
337	2.75407e-25	1.59222	0.751	0.338	6.96037e-21	10-1_IHC	Magi1
338	3.00195e-25	-1.20527	0.694	0.831	7.58682e-21	10-1_IHC	Mrps33
339	4.04515e-25	1.35571	0.796	0.413	1.02233e-20	10-1_IHC	Arhgap32
340	4.26975e-25	-1.57158	0.51	0.711	1.07909e-20	10-1_IHC	Ndufb2
341	4.89567e-25	-1.08074	0.781	0.871	1.23728e-20	10-1_IHC	Rps26
342	5.1994e-25	1.70406	0.773	0.428	1.31404e-20	10-1_IHC	Ctnna2
343	5.97492e-25	-1.02203	0.812	0.891	1.51004e-20	10-1_IHC	Map1lc3a
344	6.00406e-25	-1.00739	0.784	0.876	1.51741e-20	10-1_IHC	Atp5c1
345	6.43899e-25	-1.23229	0.785	0.816	1.62733e-20	10-1_IHC	Cacybp
346	7.11665e-25	1.24841	0.848	0.507	1.79859e-20	10-1_IHC	Camta1
347	7.51005e-25	1.34711	0.856	0.483	1.89801e-20	10-1_IHC	Mmp16
348	7.6403e-25	1.7081	0.691	0.274	1.93093e-20	10-1_IHC	Kcnq1ot1
349	7.93352e-25	1.81629	0.663	0.239	2.00504e-20	10-1_IHC	Rimbp2
350	8.11892e-25	-0.773841	0.959	0.94	2.05189e-20	10-1_IHC	Cabp2
351	8.32023e-25	-1.35953	0.603	0.766	2.10277e-20	10-1_IHC	Atp6v1f
352	8.92722e-25	-1.27166	0.724	0.821	2.25618e-20	10-1_IHC	Nudc
353	9.37647e-25	2.16482	0.549	0.119	2.36972e-20	10-1_IHC	Dscam
354	1.03534e-24	-1.36989	0.563	0.746	2.61663e-20	10-1_IHC	Vps28
355	1.07149e-24	-1.28985	0.614	0.771	2.70797e-20	10-1_IHC	Polr2g
356	1.10459e-24	1.145	0.859	0.438	2.79164e-20	10-1_IHC	Mycbp2
357	1.15621e-24	1.58947	0.805	0.448	2.92209e-20	10-1_IHC	Plxna4
358	1.66098e-24	1.19243	0.864	0.517	4.1978e-20	10-1_IHC	Celf2
359	2.0978e-24	1.03321	0.934	0.632	5.30176e-20	10-1_IHC	Mast2
360	2.58121e-24	1.2442	0.819	0.443	6.5235e-20	10-1_IHC	Phf21a
361	2.63376e-24	1.94831	0.586	0.154	6.6563e-20	10-1_IHC	Adamts19
362	3.28611e-24	-1.18552	0.685	0.831	8.30499e-20	10-1_IHC	Elof1
363	3.9755e-24	-0.865098	0.93	0.965	1.00473e-19	10-1_IHC	Hsp90b1
364	4.06908e-24	1.69239	0.716	0.299	1.02838e-19	10-1_IHC	Tnc
365	4.40327e-24	2.01359	0.606	0.184	1.11284e-19	10-1_IHC	Exoc6b
366	6.29064e-24	-0.849326	0.883	0.91	1.58983e-19	10-1_IHC	Spint2
367	6.43388e-24	2.01813	0.667	0.289	1.62603e-19	10-1_IHC	Fstl4
368	6.53527e-24	-1.39401	0.59	0.746	1.65166e-19	10-1_IHC	Tmem256
369	6.95306e-24	0.946482	0.952	0.711	1.75725e-19	10-1_IHC	Rnf150
370	7.81404e-24	1.34883	0.805	0.418	1.97484e-19	10-1_IHC	Fbxl17
371	8.52438e-24	1.10648	0.932	0.667	2.15437e-19	10-1_IHC	Rarb
372	8.85853e-24	1.48032	0.759	0.378	2.23882e-19	10-1_IHC	Park2
373	9.22004e-24	-1.39492	0.553	0.731	2.33018e-19	10-1_IHC	Ndufs7
374	9.39254e-24	-1.31011	0.6	0.776	2.37378e-19	10-1_IHC	Rpl29
375	9.5675e-24	0.720633	0.982	0.91	2.41799e-19	10-1_IHC	Akap9
376	9.60331e-24	1.63229	0.711	0.308	2.42704e-19	10-1_IHC	Ppp1r12b
377	1.00477e-23	1.02591	0.907	0.612	2.53937e-19	10-1_IHC	Srgap1
378	1.24248e-23	1.88209	0.629	0.229	3.14012e-19	10-1_IHC	Hdac8
379	1.41693e-23	1.49712	0.723	0.303	3.58102e-19	10-1_IHC	Adamtsl1
380	1.4577e-23	-1.18676	0.655	0.801	3.68404e-19	10-1_IHC	Bex3
381	1.52225e-23	1.18668	0.823	0.438	3.84719e-19	10-1_IHC	Kmt2c
382	1.5818e-23	1.2608	0.843	0.507	3.99768e-19	10-1_IHC	Plch1
383	1.69051e-23	1.40689	0.793	0.433	4.27244e-19	10-1_IHC	Sik3
384	1.71554e-23	0.701157	0.987	0.93	4.33569e-19	10-1_IHC	App
385	1.7753e-23	-1.47228	0.587	0.731	4.48671e-19	10-1_IHC	Psenen
386	1.80743e-23	2.11898	0.556	0.144	4.56791e-19	10-1_IHC	Ppm1e
387	1.81289e-23	1.31839	0.804	0.403	4.58173e-19	10-1_IHC	Wwc1
388	1.92255e-23	1.11874	0.873	0.532	4.85885e-19	10-1_IHC	Zfp462
389	1.92303e-23	-0.740498	0.921	0.98	4.86006e-19	10-1_IHC	Slc25a4
390	2.18483e-23	1.30985	0.841	0.488	5.52173e-19	10-1_IHC	Gls
391	2.39101e-23	1.13362	0.844	0.463	6.0428e-19	10-1_IHC	Cep126
392	2.46135e-23	1.10732	0.856	0.517	6.22058e-19	10-1_IHC	Srebf2
393	2.75823e-23	-1.2947	0.636	0.776	6.97087e-19	10-1_IHC	Uqcrb
394	2.80048e-23	1.36375	0.758	0.353	7.07766e-19	10-1_IHC	Arih1
395	2.8122e-23	-1.48861	0.515	0.706	7.10728e-19	10-1_IHC	Mrps24
396	3.08056e-23	1.1804	0.962	0.751	7.7855e-19	10-1_IHC	Osbpl6
397	3.14566e-23	-1.10811	0.767	0.866	7.95003e-19	10-1_IHC	Rpl36a
398	3.36236e-23	-1.84925	0.364	0.602	8.49769e-19	10-1_IHC	Tomm22
399	3.83728e-23	-1.18487	0.693	0.836	9.69797e-19	10-1_IHC	Snrpb
400	3.8732e-23	1.12243	0.855	0.537	9.78873e-19	10-1_IHC	Ash1l
401	4.03897e-23	1.2425	0.826	0.438	1.02077e-18	10-1_IHC	Myo1h
402	4.66126e-23	-1.27122	0.655	0.801	1.17804e-18	10-1_IHC	Mrpl33
403	5.14866e-23	1.8392	0.643	0.229	1.30122e-18	10-1_IHC	Abr
404	5.89731e-23	-1.319	0.601	0.776	1.49043e-18	10-1_IHC	Ndufv2
405	6.1226e-23	1.01258	0.922	0.647	1.54736e-18	10-1_IHC	Tcf4
406	6.91766e-23	1.09613	0.882	0.522	1.7483e-18	10-1_IHC	Dytn
407	7.27849e-23	1.41604	0.711	0.289	1.83949e-18	10-1_IHC	Crebbp
408	7.30624e-23	-1.17197	0.691	0.806	1.84651e-18	10-1_IHC	Ndufv3
409	7.94102e-23	-0.882272	0.842	0.905	2.00693e-18	10-1_IHC	Ptges3
410	8.7686e-23	1.5248	0.699	0.284	2.21609e-18	10-1_IHC	Arhgap18
411	9.05189e-23	0.953558	0.894	0.592	2.28768e-18	10-1_IHC	2010300C02Rik
412	9.80231e-23	1.33248	0.794	0.408	2.47734e-18	10-1_IHC	Igf1r
413	9.84254e-23	0.990263	0.913	0.602	2.4875e-18	10-1_IHC	Mindy4b-ps
414	9.93407e-23	1.1854	0.855	0.617	2.51064e-18	10-1_IHC	1700012P22Rik
415	1.22149e-22	-0.647271	0.986	1	3.08708e-18	10-1_IHC	H3f3b
416	1.28726e-22	1.4263	0.687	0.264	3.2533e-18	10-1_IHC	Plekhm3
417	1.46151e-22	1.73145	0.691	0.303	3.69368e-18	10-1_IHC	Tll1
418	1.61687e-22	1.32372	0.752	0.343	4.08631e-18	10-1_IHC	Arhgef28
419	1.66145e-22	1.05906	0.918	0.657	4.19898e-18	10-1_IHC	Enah
420	1.68852e-22	-1.14944	0.892	0.915	4.26741e-18	10-1_IHC	Gpx2
421	1.72423e-22	-0.821	0.889	0.9	4.35764e-18	10-1_IHC	Btf3
422	2.27552e-22	-1.46461	0.58	0.771	5.75092e-18	10-1_IHC	Morn2
423	2.37691e-22	1.37344	0.866	0.607	6.00715e-18	10-1_IHC	Chst9
424	2.48073e-22	1.56789	0.662	0.279	6.26954e-18	10-1_IHC	Unc80
425	2.75306e-22	1.23728	0.781	0.343	6.95781e-18	10-1_IHC	Srrm4
426	2.86311e-22	1.48064	0.623	0.184	7.23593e-18	10-1_IHC	Gm44596
427	2.92155e-22	-1.1965	0.685	0.771	7.38364e-18	10-1_IHC	Mdh1
428	2.95843e-22	1.27636	0.777	0.383	7.47685e-18	10-1_IHC	Gm7173
429	3.00264e-22	-1.28277	0.593	0.736	7.58857e-18	10-1_IHC	Psmb4
430	3.01464e-22	1.39161	0.758	0.393	7.6189e-18	10-1_IHC	Tbc1d5
431	3.05379e-22	1.27006	0.778	0.363	7.71783e-18	10-1_IHC	Camk1d
432	3.48684e-22	1.28198	0.793	0.428	8.8123e-18	10-1_IHC	Amph
433	3.62034e-22	1.44483	0.753	0.353	9.14968e-18	10-1_IHC	Fam149a
434	3.70742e-22	1.50015	0.687	0.274	9.36977e-18	10-1_IHC	Hipk2
435	4.32242e-22	0.946853	0.86	0.502	1.0924e-17	10-1_IHC	Cmss1
436	4.68019e-22	-1.57779	0.495	0.692	1.18282e-17	10-1_IHC	Psmb5
437	4.76318e-22	-0.816469	0.905	0.95	1.2038e-17	10-1_IHC	Tmem59
438	4.88385e-22	1.20944	0.773	0.363	1.23429e-17	10-1_IHC	Slc9a9
439	5.03138e-22	1.32354	0.804	0.458	1.27158e-17	10-1_IHC	Zfp474
440	5.43789e-22	-1.80401	0.295	0.562	1.37432e-17	10-1_IHC	Gm5617
441	5.70021e-22	-1.03741	0.887	0.92	1.44062e-17	10-1_IHC	Hist3h2ba
442	5.8928e-22	-0.973983	0.878	0.945	1.48929e-17	10-1_IHC	Atp6v0e
443	6.11145e-22	-1.40483	0.537	0.697	1.54455e-17	10-1_IHC	Sec61b
444	7.18651e-22	1.59935	0.707	0.318	1.81625e-17	10-1_IHC	Naaladl2
445	7.45464e-22	1.85389	0.62	0.229	1.88401e-17	10-1_IHC	Nr3c2
446	7.6258e-22	1.17215	0.82	0.438	1.92727e-17	10-1_IHC	Nhlrc2
447	7.65533e-22	1.50926	0.7	0.299	1.93473e-17	10-1_IHC	Bbs9
448	7.82385e-22	-1.04989	0.873	0.925	1.97732e-17	10-1_IHC	Ppp1r27
449	8.14261e-22	1.26797	0.789	0.428	2.05788e-17	10-1_IHC	Nfat5
450	9.09657e-22	1.40379	0.681	0.259	2.29898e-17	10-1_IHC	Jmy
451	9.75322e-22	-1.65236	0.45	0.652	2.46493e-17	10-1_IHC	Naa38
452	1.06659e-21	-0.834895	0.89	0.945	2.69559e-17	10-1_IHC	Rpl6
453	1.09044e-21	0.860667	0.92	0.662	2.75586e-17	10-1_IHC	Baz2b
454	1.13689e-21	1.27538	0.815	0.517	2.87326e-17	10-1_IHC	Dock10
455	1.18101e-21	-1.37651	0.492	0.682	2.98475e-17	10-1_IHC	Mrpl20
456	1.24606e-21	1.79782	0.541	0.134	3.14917e-17	10-1_IHC	Cdh23
457	1.25088e-21	-1.69125	0.426	0.637	3.16136e-17	10-1_IHC	Atox1
458	1.32164e-21	0.816447	0.972	0.866	3.34017e-17	10-1_IHC	Rbm24
459	1.42985e-21	1.05014	0.817	0.453	3.61366e-17	10-1_IHC	Tulp4
460	1.48785e-21	1.59036	0.625	0.209	3.76025e-17	10-1_IHC	Kif28
461	1.69703e-21	1.00275	0.878	0.607	4.28891e-17	10-1_IHC	Rev3l
462	1.76602e-21	-1.07444	0.753	0.841	4.46327e-17	10-1_IHC	Cystm1
463	1.91829e-21	-0.830387	0.877	0.925	4.84809e-17	10-1_IHC	Srp14
464	2.01912e-21	1.2678	0.735	0.348	5.10292e-17	10-1_IHC	1110051M20Rik
465	2.19034e-21	1.12528	0.846	0.488	5.53566e-17	10-1_IHC	Aak1
466	2.24733e-21	-1.01945	0.773	0.881	5.67968e-17	10-1_IHC	Nedd8
467	2.4601e-21	-1.45663	0.468	0.677	6.21741e-17	10-1_IHC	Uqcrfs1
468	2.85246e-21	1.45698	0.781	0.408	7.20901e-17	10-1_IHC	Ralgapa2
469	2.96746e-21	1.56454	0.694	0.313	7.49967e-17	10-1_IHC	Fosb
470	2.99034e-21	0.661143	0.986	0.925	7.55749e-17	10-1_IHC	Atp1a1
471	3.85437e-21	0.814222	0.94	0.701	9.74115e-17	10-1_IHC	Tnrc6b
472	4.04422e-21	1.20613	0.795	0.403	1.0221e-16	10-1_IHC	Gpr156
473	4.32677e-21	-1.43136	0.507	0.697	1.0935e-16	10-1_IHC	Mrps21
474	4.5244e-21	1.16373	0.79	0.413	1.14345e-16	10-1_IHC	Tnrc6c
475	4.57224e-21	1.58187	0.632	0.224	1.15554e-16	10-1_IHC	Dis3l2
476	5.13594e-21	1.08934	0.898	0.647	1.29801e-16	10-1_IHC	Eya1
477	6.5907e-21	1.09913	0.868	0.542	1.66567e-16	10-1_IHC	2210408I21Rik
478	6.9716e-21	1.49042	0.645	0.254	1.76193e-16	10-1_IHC	Wdfy3
479	7.40918e-21	-1.01623	0.771	0.851	1.87252e-16	10-1_IHC	Slc25a3
480	7.58282e-21	-1.0575	0.717	0.806	1.91641e-16	10-1_IHC	Atp5g3
481	8.31937e-21	1.37083	0.809	0.483	2.10256e-16	10-1_IHC	Cacna1d
482	8.42828e-21	-1.13653	0.749	0.826	2.13008e-16	10-1_IHC	Tmem238
483	9.75198e-21	1.36154	0.705	0.308	2.46462e-16	10-1_IHC	Ogdh
484	1.04977e-20	1.20491	0.789	0.433	2.65307e-16	10-1_IHC	Slc2a13
485	1.30437e-20	-0.885452	0.862	0.861	3.29653e-16	10-1_IHC	Clta
486	1.4056e-20	1.70995	0.651	0.289	3.55237e-16	10-1_IHC	Ltbp1
487	1.43122e-20	1.5348	0.643	0.249	3.61712e-16	10-1_IHC	Zfp704
488	1.71585e-20	1.01236	0.87	0.587	4.33646e-16	10-1_IHC	Ahi1
489	1.81221e-20	0.978105	0.86	0.517	4.58e-16	10-1_IHC	Kif1b
490	2.3579e-20	-1.30219	0.608	0.751	5.95912e-16	10-1_IHC	Ptov1
491	2.41617e-20	1.0722	0.832	0.478	6.1064e-16	10-1_IHC	C530008M17Rik
492	2.43829e-20	-1.22985	0.643	0.766	6.16229e-16	10-1_IHC	Atp5k
493	2.44543e-20	0.961753	0.929	0.716	6.18032e-16	10-1_IHC	Pgm2l1
494	2.55479e-20	1.33974	0.691	0.303	6.45673e-16	10-1_IHC	Dpf3
495	2.78241e-20	1.65886	0.566	0.169	7.03198e-16	10-1_IHC	Erc1
496	2.88591e-20	1.32544	0.731	0.333	7.29356e-16	10-1_IHC	Ppm1h
497	2.89287e-20	1.06754	0.903	0.627	7.31115e-16	10-1_IHC	Sh2d4b
498	3.16539e-20	-1.14617	0.736	0.841	7.99989e-16	10-1_IHC	Hmgn1
499	3.31908e-20	0.990251	0.848	0.502	8.38832e-16	10-1_IHC	Cep85l
500	3.46623e-20	-0.876202	0.866	0.896	8.76019e-16	10-1_IHC	Cdkn2d
501	3.68063e-20	1.30439	0.746	0.388	9.30207e-16	10-1_IHC	Rpgr
502	4.20513e-20	-1.13408	0.628	0.786	1.06276e-15	10-1_IHC	Snrpf
503	4.21637e-20	1.20435	0.769	0.388	1.0656e-15	10-1_IHC	Dock4
504	4.85886e-20	1.50888	0.686	0.333	1.22798e-15	10-1_IHC	4930435C17Rik
505	5.01802e-20	-1.07863	0.693	0.796	1.2682e-15	10-1_IHC	Vdac2
506	5.34968e-20	-1.54208	0.592	0.716	1.35203e-15	10-1_IHC	H2afj
507	5.45434e-20	1.55588	0.837	0.726	1.37848e-15	10-1_IHC	Kcnab1
508	5.6308e-20	1.47078	0.646	0.264	1.42307e-15	10-1_IHC	Helz
509	6.13241e-20	1.51817	0.617	0.239	1.54984e-15	10-1_IHC	Fryl
510	6.44787e-20	1.03687	0.803	0.418	1.62957e-15	10-1_IHC	Ncoa1
511	6.73493e-20	-1.30608	0.59	0.731	1.70212e-15	10-1_IHC	1500011K16Rik
512	6.91029e-20	1.14273	0.834	0.527	1.74644e-15	10-1_IHC	Dach1
513	7.55854e-20	-1.13182	0.665	0.776	1.91027e-15	10-1_IHC	Mrpl14
514	7.72271e-20	-0.948838	0.79	0.871	1.95176e-15	10-1_IHC	Rpl7a
515	7.91976e-20	1.44682	0.685	0.303	2.00156e-15	10-1_IHC	Kif16b
516	8.12585e-20	1.36492	0.676	0.284	2.05365e-15	10-1_IHC	Dennd1a
517	8.17824e-20	1.00068	0.85	0.498	2.06689e-15	10-1_IHC	Akt3
518	8.60105e-20	1.28271	0.801	0.527	2.17374e-15	10-1_IHC	Dlgap1
519	1.13529e-19	1.27819	0.702	0.333	2.86922e-15	10-1_IHC	Mkln1
520	1.17553e-19	-0.63352	0.924	0.965	2.97092e-15	10-1_IHC	Rps23
521	1.22303e-19	1.33292	0.691	0.303	3.09096e-15	10-1_IHC	Ankrd11
522	1.2967e-19	1.08355	0.849	0.552	3.27714e-15	10-1_IHC	Plce1
523	1.30849e-19	-1.20645	0.682	0.781	3.30695e-15	10-1_IHC	Pigp
524	1.43619e-19	-1.00304	0.682	0.821	3.62969e-15	10-1_IHC	Bcas2
525	1.44341e-19	-1.59691	0.432	0.627	3.64794e-15	10-1_IHC	Rpl36al
526	1.6546e-19	-0.985443	0.888	0.95	4.18168e-15	10-1_IHC	Actb
527	1.74264e-19	1.1977	0.754	0.358	4.40417e-15	10-1_IHC	Ak9
528	1.93103e-19	1.21605	0.792	0.458	4.8803e-15	10-1_IHC	Mtus1
529	2.03515e-19	2.00461	0.522	0.154	5.14342e-15	10-1_IHC	Myo16
530	2.08951e-19	1.37277	0.698	0.323	5.28082e-15	10-1_IHC	Tcf12
531	2.21362e-19	-1.55235	0.459	0.657	5.59449e-15	10-1_IHC	Cycs
532	2.25191e-19	-1.1882	0.616	0.736	5.69126e-15	10-1_IHC	Pomp
533	2.54964e-19	1.5155	0.735	0.448	6.44371e-15	10-1_IHC	Fhit
534	2.78762e-19	-1.30042	0.625	0.746	7.04514e-15	10-1_IHC	Hint2
535	2.83754e-19	-1.19021	0.762	0.826	7.17132e-15	10-1_IHC	Stard10
536	2.97355e-19	-1.18036	0.617	0.761	7.51505e-15	10-1_IHC	Pdcd5
537	3.0039e-19	0.953571	0.867	0.532	7.59175e-15	10-1_IHC	Ttll3
538	3.01572e-19	-1.35408	0.597	0.746	7.62162e-15	10-1_IHC	Hint1
539	3.19138e-19	1.053	0.859	0.577	8.06557e-15	10-1_IHC	Rhobtb1
540	3.28972e-19	-1.25077	0.604	0.736	8.31411e-15	10-1_IHC	Rnf7
541	3.32598e-19	1.40476	0.659	0.289	8.40575e-15	10-1_IHC	Asxl2
542	3.35782e-19	1.46621	0.606	0.224	8.48623e-15	10-1_IHC	Pias1
543	3.69945e-19	1.21015	0.714	0.333	9.34961e-15	10-1_IHC	Ppp1r9a
544	3.70086e-19	-0.967228	0.745	0.841	9.35319e-15	10-1_IHC	Myl12b
545	3.71716e-19	-1.3241	0.549	0.716	9.39437e-15	10-1_IHC	Lsm7
546	3.8268e-19	1.29343	0.793	0.458	9.67148e-15	10-1_IHC	St6galnac3
547	3.83841e-19	-0.576608	0.945	0.98	9.70081e-15	10-1_IHC	Fam213a
548	4.01967e-19	-1.15209	0.631	0.736	1.01589e-14	10-1_IHC	Snrpd2
549	4.34738e-19	-1.60458	0.424	0.632	1.09871e-14	10-1_IHC	Polr2i
550	4.35475e-19	-0.90269	0.792	0.841	1.10057e-14	10-1_IHC	Rabac1
551	5.0383e-19	1.43689	0.664	0.294	1.27333e-14	10-1_IHC	Fto
552	5.20488e-19	-1.17444	0.614	0.761	1.31543e-14	10-1_IHC	Hsbp1
553	5.32622e-19	1.55708	0.606	0.219	1.3461e-14	10-1_IHC	Lmln
554	5.44571e-19	1.18636	0.853	0.607	1.3763e-14	10-1_IHC	Nfia
555	5.50813e-19	1.29849	0.72	0.358	1.39207e-14	10-1_IHC	Ccdc33
556	5.96202e-19	-1.26262	0.61	0.766	1.50678e-14	10-1_IHC	Cpne9
557	6.1489e-19	-0.806769	0.873	0.915	1.55401e-14	10-1_IHC	Rps19
558	6.78907e-19	-1.2696	0.624	0.736	1.7158e-14	10-1_IHC	Eif3k
559	7.22955e-19	-0.7251	0.91	0.95	1.82712e-14	10-1_IHC	Myl6
560	7.29396e-19	0.666949	0.935	0.846	1.8434e-14	10-1_IHC	Rpl5
561	8.02283e-19	0.697277	0.966	0.806	2.02761e-14	10-1_IHC	Erich3
562	8.52951e-19	1.09384	0.802	0.468	2.15566e-14	10-1_IHC	Bdp1
563	8.64856e-19	1.65192	0.63	0.284	2.18575e-14	10-1_IHC	Ryr2
564	9.65551e-19	1.0913	0.888	0.627	2.44024e-14	10-1_IHC	Fbxo32
565	1.10226e-18	1.29855	0.696	0.318	2.78574e-14	10-1_IHC	Sh3gl2
566	1.21229e-18	-1.55416	0.438	0.637	3.06383e-14	10-1_IHC	Mrpl30
567	1.25779e-18	1.03914	0.807	0.413	3.1788e-14	10-1_IHC	Peak1
568	1.27791e-18	-1.68968	0.494	0.667	3.22966e-14	10-1_IHC	Coa3
569	1.43942e-18	1.21238	0.722	0.358	3.63785e-14	10-1_IHC	Lncpint
570	1.47237e-18	1.81382	0.551	0.199	3.72112e-14	10-1_IHC	Gpr158
571	1.51184e-18	1.31236	0.828	0.592	3.82088e-14	10-1_IHC	6530403H02Rik
572	1.62593e-18	-1.49147	0.53	0.697	4.10921e-14	10-1_IHC	Cst6
573	1.62803e-18	-1.16249	0.542	0.716	4.11453e-14	10-1_IHC	Psmb3
574	1.65627e-18	0.849391	0.9	0.622	4.18589e-14	10-1_IHC	Cpeb4
575	1.67e-18	1.80251	0.501	0.144	4.22058e-14	10-1_IHC	Dgkh
576	1.67395e-18	-1.29375	0.54	0.701	4.23057e-14	10-1_IHC	Fam173a
577	1.76702e-18	1.29905	0.687	0.318	4.46579e-14	10-1_IHC	Gnaq
578	1.9483e-18	-0.553137	0.961	0.985	4.92394e-14	10-1_IHC	Hsp90aa1
579	1.98932e-18	0.922266	0.804	0.418	5.0276e-14	10-1_IHC	Raph1
580	2.24917e-18	-1.38828	0.546	0.692	5.68432e-14	10-1_IHC	Churc1
581	2.32111e-18	0.95735	0.858	0.557	5.86615e-14	10-1_IHC	Usp25
582	2.43628e-18	1.59058	0.574	0.224	6.15721e-14	10-1_IHC	Arfgef3
583	2.64121e-18	-1.34325	0.595	0.741	6.67513e-14	10-1_IHC	Ddt
584	2.65884e-18	0.936776	0.844	0.542	6.71969e-14	10-1_IHC	Usp34
585	2.78304e-18	0.841128	0.911	0.677	7.03357e-14	10-1_IHC	Jmjd1c
586	2.78402e-18	-1.17852	0.603	0.716	7.03605e-14	10-1_IHC	Timm8b
587	2.80534e-18	-1.38052	0.499	0.677	7.08995e-14	10-1_IHC	Pop5
588	2.91828e-18	-2.05009	0.632	0.771	7.37537e-14	10-1_IHC	Ptgds
589	2.9218e-18	-1.11821	0.598	0.756	7.38428e-14	10-1_IHC	Ran
590	3.2554e-18	1.43454	0.575	0.199	8.22738e-14	10-1_IHC	Tmc2
591	3.37819e-18	1.14537	0.749	0.393	8.53771e-14	10-1_IHC	Dzank1
592	3.65146e-18	1.74999	0.568	0.199	9.22834e-14	10-1_IHC	Patj
593	3.71327e-18	1.53901	0.637	0.294	9.38454e-14	10-1_IHC	Bcas3
594	3.93808e-18	1.06963	0.746	0.388	9.95271e-14	10-1_IHC	Gm37240
595	3.976e-18	-1.63066	0.573	0.692	1.00485e-13	10-1_IHC	Gng5
596	4.24569e-18	1.40573	0.598	0.219	1.07301e-13	10-1_IHC	Ptbp2
597	4.56294e-18	1.21526	0.713	0.353	1.15319e-13	10-1_IHC	Rnf157
598	5.25675e-18	0.585426	0.968	0.816	1.32854e-13	10-1_IHC	Pcm1
599	5.67004e-18	1.47545	0.564	0.204	1.43299e-13	10-1_IHC	Ambra1
600	5.67976e-18	-1.11914	0.679	0.776	1.43545e-13	10-1_IHC	Ndufb3
601	5.73526e-18	1.22507	0.684	0.313	1.44947e-13	10-1_IHC	Plcb4
602	6.20437e-18	-1.50221	0.423	0.612	1.56803e-13	10-1_IHC	Higd2a
603	6.43101e-18	1.57475	0.601	0.249	1.62531e-13	10-1_IHC	Ddi2
604	6.45287e-18	1.80744	0.533	0.179	1.63083e-13	10-1_IHC	Ankrd28
605	6.56303e-18	1.45789	0.643	0.279	1.65867e-13	10-1_IHC	Tom1l2
606	6.65282e-18	-0.994688	0.703	0.781	1.68137e-13	10-1_IHC	Selenof
607	7.13313e-18	1.31889	0.774	0.433	1.80276e-13	10-1_IHC	Rora
608	7.15122e-18	1.16519	0.726	0.368	1.80733e-13	10-1_IHC	Kansl1
609	7.34176e-18	-0.803274	0.843	0.896	1.85548e-13	10-1_IHC	Rpl22
610	7.34269e-18	1.54777	0.617	0.264	1.85572e-13	10-1_IHC	Cntn3
611	7.42945e-18	1.08646	0.752	0.363	1.87765e-13	10-1_IHC	Rgl1
612	8.28603e-18	1.55474	0.6	0.234	2.09413e-13	10-1_IHC	March3
613	8.4745e-18	-1.53686	0.396	0.607	2.14176e-13	10-1_IHC	Pgls
614	8.48778e-18	-0.994401	0.716	0.816	2.14512e-13	10-1_IHC	Tusc3
615	9.27326e-18	0.959903	0.819	0.527	2.34363e-13	10-1_IHC	Ralgapa1
616	9.91215e-18	1.02951	0.768	0.413	2.5051e-13	10-1_IHC	Phtf1
617	9.92379e-18	1.3636	0.652	0.294	2.50804e-13	10-1_IHC	Nedd4l
618	1.01861e-17	1.50989	0.605	0.239	2.57432e-13	10-1_IHC	Skor2
619	1.03981e-17	0.69236	0.951	0.771	2.6279e-13	10-1_IHC	mt-Nd3
620	1.05396e-17	1.02942	0.794	0.423	2.66367e-13	10-1_IHC	Paqr8
621	1.07514e-17	1.23838	0.685	0.313	2.71721e-13	10-1_IHC	Golga4
622	1.09626e-17	1.3665	0.601	0.214	2.77059e-13	10-1_IHC	Tulp3
623	1.10497e-17	1.51328	0.643	0.284	2.79258e-13	10-1_IHC	Kif6
624	1.20283e-17	1.28276	0.801	0.567	3.03991e-13	10-1_IHC	Anks1b
625	1.21326e-17	1.25747	0.671	0.299	3.06627e-13	10-1_IHC	Dennd4c
626	1.2493e-17	0.964843	0.966	0.766	3.15736e-13	10-1_IHC	Fam107b
627	1.27018e-17	1.37375	0.641	0.289	3.21012e-13	10-1_IHC	Myo3a
628	1.30179e-17	-1.30034	0.568	0.706	3.29001e-13	10-1_IHC	D8Ertd738e
629	1.42313e-17	0.666325	0.911	0.677	3.59667e-13	10-1_IHC	Map1b
630	1.61813e-17	1.45307	0.579	0.209	4.0895e-13	10-1_IHC	Gbf1
631	1.69902e-17	1.38007	0.589	0.224	4.29394e-13	10-1_IHC	Tnpo1
632	1.8261e-17	0.888041	0.768	0.408	4.6151e-13	10-1_IHC	Hdac9
633	1.89514e-17	1.21	0.748	0.408	4.78958e-13	10-1_IHC	Rnf24
634	2.08924e-17	0.951973	0.789	0.408	5.28012e-13	10-1_IHC	Mllt10
635	2.1369e-17	-0.868748	0.866	0.876	5.40059e-13	10-1_IHC	Prdx1
636	2.31568e-17	1.02293	0.746	0.368	5.85243e-13	10-1_IHC	Tanc2
637	2.33063e-17	1.13045	0.727	0.373	5.89019e-13	10-1_IHC	Fut8
638	2.39604e-17	1.13246	0.716	0.348	6.05552e-13	10-1_IHC	Ccdc148
639	2.45016e-17	1.35284	0.614	0.239	6.1923e-13	10-1_IHC	Sh3pxd2a
640	2.72349e-17	1.35967	0.663	0.323	6.88307e-13	10-1_IHC	Hivep2
641	2.72389e-17	1.15095	0.69	0.323	6.88408e-13	10-1_IHC	Safb
642	2.96787e-17	1.18975	0.675	0.313	7.50069e-13	10-1_IHC	Myo7a
643	3.22363e-17	-0.918631	0.94	0.886	8.14708e-13	10-1_IHC	Spp1
644	3.26991e-17	-1.1721	0.777	0.841	8.26403e-13	10-1_IHC	Gm30191
645	3.27998e-17	1.3546	0.602	0.249	8.2895e-13	10-1_IHC	Srrm3
646	3.32321e-17	1.05417	0.789	0.473	8.39875e-13	10-1_IHC	Stag1
647	3.52191e-17	1.10044	0.761	0.443	8.90093e-13	10-1_IHC	Cfap61
648	3.54828e-17	1.51564	0.557	0.214	8.96757e-13	10-1_IHC	Kansl1l
649	3.73051e-17	-1.73373	0.284	0.507	9.42811e-13	10-1_IHC	Sap18
650	4.03284e-17	1.48082	0.586	0.224	1.01922e-12	10-1_IHC	1700025G04Rik
651	4.20568e-17	-0.737132	0.897	0.905	1.0629e-12	10-1_IHC	Gabarap
652	4.57614e-17	1.48149	0.594	0.244	1.15653e-12	10-1_IHC	Tmtc1
653	4.59834e-17	1.25512	0.629	0.274	1.16214e-12	10-1_IHC	Wdr26
654	4.79223e-17	1.56677	0.766	0.502	1.21114e-12	10-1_IHC	Cntnap2
655	4.79256e-17	-0.859642	0.76	0.846	1.21122e-12	10-1_IHC	Cox6a1
656	5.03247e-17	0.750312	0.912	0.672	1.27186e-12	10-1_IHC	Gphn
657	5.46485e-17	-1.24549	0.507	0.652	1.38113e-12	10-1_IHC	Bola3
658	6.08646e-17	0.773231	0.927	0.667	1.53823e-12	10-1_IHC	Ppp3ca
659	6.279e-17	1.36029	0.656	0.343	1.58689e-12	10-1_IHC	Meis2
660	6.605e-17	-1.17362	0.784	0.811	1.66928e-12	10-1_IHC	Lhfpl5
661	6.66578e-17	-1.1611	0.536	0.701	1.68464e-12	10-1_IHC	Scp2
662	6.85328e-17	0.94146	0.839	0.502	1.73203e-12	10-1_IHC	Cfap77
663	7.5231e-17	1.19812	0.593	0.214	1.90131e-12	10-1_IHC	Clip1
664	7.57076e-17	1.09574	0.752	0.428	1.91336e-12	10-1_IHC	Top2b
665	7.92446e-17	-1.21491	0.552	0.697	2.00275e-12	10-1_IHC	Psmb6
666	8.87208e-17	1.06789	0.737	0.378	2.24224e-12	10-1_IHC	Ogt
667	9.41329e-17	0.92726	0.787	0.413	2.37902e-12	10-1_IHC	Nek7
668	9.57015e-17	1.45875	0.58	0.229	2.41867e-12	10-1_IHC	Ablim2
669	9.89736e-17	1.62551	0.628	0.299	2.50136e-12	10-1_IHC	Sema6d
670	9.99874e-17	-1.39878	0.592	0.711	2.52698e-12	10-1_IHC	Selenom
671	1.04114e-16	1.01562	0.81	0.512	2.63128e-12	10-1_IHC	Ap2b1
672	1.05559e-16	1.21738	0.628	0.269	2.6678e-12	10-1_IHC	Cdk12
673	1.12277e-16	1.1093	0.711	0.363	2.83757e-12	10-1_IHC	Ust
674	1.13628e-16	-0.850649	0.897	0.896	2.87172e-12	10-1_IHC	1110017D15Rik
675	1.14065e-16	1.0876	0.736	0.363	2.88278e-12	10-1_IHC	Efcab6
676	1.17008e-16	1.60706	0.585	0.239	2.95713e-12	10-1_IHC	Catspere2
677	1.35021e-16	0.854271	0.867	0.542	3.41239e-12	10-1_IHC	Rpl23a
678	1.42373e-16	0.877144	0.883	0.746	3.5982e-12	10-1_IHC	Tmc1
679	1.43985e-16	-1.13008	0.577	0.706	3.63895e-12	10-1_IHC	Lamtor2
680	1.44506e-16	0.97471	0.813	0.493	3.6521e-12	10-1_IHC	Trip12
681	1.48684e-16	1.49216	0.586	0.249	3.75769e-12	10-1_IHC	Ddo
682	1.54759e-16	-1.28781	0.504	0.652	3.91123e-12	10-1_IHC	Ss18l2
683	1.87289e-16	1.38659	0.585	0.229	4.73335e-12	10-1_IHC	Cacna2d1
684	1.89203e-16	0.787224	0.844	0.502	4.78172e-12	10-1_IHC	Strn3
685	1.94498e-16	1.36823	0.567	0.224	4.91555e-12	10-1_IHC	mt-Nd6
686	2.12473e-16	0.635891	0.913	0.751	5.36984e-12	10-1_IHC	Ttc3
687	2.19032e-16	1.84814	0.536	0.209	5.53559e-12	10-1_IHC	E130114P18Rik
688	2.21441e-16	-1.76692	0.386	0.572	5.59647e-12	10-1_IHC	Gm1673
689	2.24105e-16	1.12028	0.715	0.378	5.6638e-12	10-1_IHC	Zfyve9
690	2.25855e-16	0.8115	0.893	0.622	5.70804e-12	10-1_IHC	Chd9
691	2.2621e-16	0.919114	0.798	0.433	5.71701e-12	10-1_IHC	Crim1
692	2.54271e-16	-1.53786	0.501	0.647	6.42619e-12	10-1_IHC	Uqcc2
693	2.73569e-16	1.29152	0.573	0.229	6.91391e-12	10-1_IHC	Hipk1
694	2.75755e-16	-1.03368	0.828	0.866	6.96916e-12	10-1_IHC	2300009A05Rik
695	2.78801e-16	1.38291	0.612	0.284	7.04615e-12	10-1_IHC	Syt1
696	2.79811e-16	1.6345	0.511	0.174	7.07167e-12	10-1_IHC	Dstyk
697	2.80512e-16	1.15448	0.69	0.318	7.08937e-12	10-1_IHC	Lrguk
698	2.91881e-16	1.60981	0.511	0.179	7.37672e-12	10-1_IHC	Eml5
699	3.15524e-16	1.09821	0.725	0.373	7.97424e-12	10-1_IHC	Scaf8
700	3.17401e-16	0.731296	0.932	0.682	8.02169e-12	10-1_IHC	Cfap69
701	3.18389e-16	0.858347	0.826	0.463	8.04665e-12	10-1_IHC	Kif27
702	3.24355e-16	1.27636	0.592	0.244	8.19741e-12	10-1_IHC	Dtnb
703	3.30964e-16	1.65931	0.513	0.184	8.36444e-12	10-1_IHC	Myo9a
704	3.33833e-16	1.30404	0.616	0.269	8.43695e-12	10-1_IHC	Plekha5
705	3.44135e-16	1.56675	0.555	0.214	8.69732e-12	10-1_IHC	Ksr2
706	3.46654e-16	0.887277	0.831	0.537	8.76098e-12	10-1_IHC	Nipbl
707	3.96115e-16	0.925816	0.769	0.423	1.0011e-11	10-1_IHC	Rock1
708	4.81295e-16	0.709008	0.907	0.642	1.21638e-11	10-1_IHC	Dync2h1
709	5.16682e-16	1.35723	0.609	0.259	1.30581e-11	10-1_IHC	Faf1
710	5.24884e-16	1.07514	0.686	0.323	1.32654e-11	10-1_IHC	Apc
711	5.46596e-16	0.761092	0.875	0.602	1.38141e-11	10-1_IHC	Ankrd12
712	5.5608e-16	1.5995	0.528	0.194	1.40538e-11	10-1_IHC	Zeb1
713	5.73733e-16	-1.58947	0.47	0.647	1.44999e-11	10-1_IHC	Bola1
714	6.12357e-16	1.30612	0.612	0.264	1.54761e-11	10-1_IHC	Arl15
715	6.17031e-16	-1.2556	0.55	0.677	1.55942e-11	10-1_IHC	Cisd1
716	6.33914e-16	1.15569	0.669	0.308	1.60209e-11	10-1_IHC	Ankrd17
717	6.5763e-16	-0.534523	0.925	0.965	1.66203e-11	10-1_IHC	Ybx1
718	7.08926e-16	1.19722	0.694	0.333	1.79167e-11	10-1_IHC	Vwa8
719	7.39888e-16	1.336	0.535	0.189	1.86992e-11	10-1_IHC	Sos2
720	8.18341e-16	1.11615	0.722	0.378	2.06819e-11	10-1_IHC	Xpr1
721	8.25348e-16	1.41919	0.603	0.264	2.0859e-11	10-1_IHC	Glis3
722	8.38348e-16	1.09422	0.723	0.378	2.11876e-11	10-1_IHC	Kmt2a
723	8.54847e-16	1.15567	0.7	0.363	2.16045e-11	10-1_IHC	Sybu
724	9.20565e-16	1.79118	0.5	0.184	2.32654e-11	10-1_IHC	Syt16
725	9.29021e-16	0.546088	0.993	0.965	2.34791e-11	10-1_IHC	Ptprz1
726	9.30975e-16	0.753443	0.905	0.622	2.35285e-11	10-1_IHC	Spef2
727	9.7402e-16	1.20691	0.6	0.254	2.46164e-11	10-1_IHC	Ppp2r3a
728	1.09239e-15	1.36825	0.568	0.234	2.76079e-11	10-1_IHC	Gapvd1
729	1.21595e-15	1.25777	0.629	0.284	3.07308e-11	10-1_IHC	Med12l
730	1.25102e-15	0.897829	0.813	0.512	3.1617e-11	10-1_IHC	Etnk1
731	1.27917e-15	1.12229	0.594	0.244	3.23285e-11	10-1_IHC	Dock1
732	1.29466e-15	0.943974	0.761	0.418	3.27198e-11	10-1_IHC	Chd7
733	1.33042e-15	0.882336	0.959	0.786	3.36236e-11	10-1_IHC	Otof
734	1.39595e-15	0.940116	0.88	0.632	3.52798e-11	10-1_IHC	Lpgat1
735	1.73719e-15	1.12556	0.719	0.368	4.3904e-11	10-1_IHC	Acss3
736	1.80966e-15	1.3649	0.545	0.219	4.57354e-11	10-1_IHC	Elp4
737	1.82199e-15	1.34675	0.579	0.244	4.60471e-11	10-1_IHC	Fcho2
738	1.91658e-15	0.533129	0.988	0.876	4.84378e-11	10-1_IHC	Myo6
739	1.94075e-15	-1.15566	0.649	0.726	4.90485e-11	10-1_IHC	1700001C02Rik
740	1.95343e-15	1.10525	0.676	0.318	4.93691e-11	10-1_IHC	Dock3
741	1.97479e-15	1.21369	0.567	0.209	4.9909e-11	10-1_IHC	Odf2
742	2.16916e-15	0.897077	0.793	0.428	5.48211e-11	10-1_IHC	Kdm7a
743	2.17617e-15	1.36956	0.514	0.174	5.49983e-11	10-1_IHC	Klf7
744	2.1826e-15	1.33726	0.588	0.244	5.51608e-11	10-1_IHC	Synj1
745	2.20476e-15	-1.36286	0.492	0.637	5.57208e-11	10-1_IHC	Tmem258
746	2.31819e-15	1.12706	0.553	0.219	5.85877e-11	10-1_IHC	Adam22
747	2.55603e-15	1.03662	0.793	0.478	6.45985e-11	10-1_IHC	Gpr155
748	2.5677e-15	0.969394	0.759	0.423	6.48935e-11	10-1_IHC	Rnf180
749	2.65196e-15	1.70505	0.517	0.194	6.70229e-11	10-1_IHC	Sorcs1
750	2.8327e-15	1.10137	0.731	0.408	7.15909e-11	10-1_IHC	Pkp4
751	3.01282e-15	-1.40935	0.438	0.612	7.61429e-11	10-1_IHC	Mrpl17
752	3.35803e-15	0.961907	0.72	0.343	8.48676e-11	10-1_IHC	Espnl
753	3.38992e-15	1.07906	0.704	0.363	8.56735e-11	10-1_IHC	Efhb
754	3.68899e-15	1.07378	0.664	0.308	9.32317e-11	10-1_IHC	Stk3
755	3.76896e-15	1.07795	0.707	0.363	9.5253e-11	10-1_IHC	Dlg1
756	3.82522e-15	1.33849	0.577	0.249	9.66748e-11	10-1_IHC	Sik2
757	3.91826e-15	-1.12437	0.573	0.697	9.90263e-11	10-1_IHC	Ube2m
758	4.09393e-15	1.46665	0.523	0.189	1.03466e-10	10-1_IHC	Fam193a
759	4.22889e-15	1.23778	0.6	0.269	1.06877e-10	10-1_IHC	Taok1
760	4.34976e-15	1.15617	0.641	0.284	1.09932e-10	10-1_IHC	Armc2
761	4.58592e-15	1.08177	0.629	0.299	1.159e-10	10-1_IHC	Scmh1
762	4.91661e-15	1.14622	0.632	0.289	1.24257e-10	10-1_IHC	Ncoa2
763	5.26515e-15	-1.37748	0.454	0.612	1.33066e-10	10-1_IHC	Taf10
764	5.30145e-15	-1.03972	0.82	0.826	1.33984e-10	10-1_IHC	Dynlrb2
765	5.53236e-15	0.863697	0.762	0.448	1.39819e-10	10-1_IHC	Nktr
766	5.69919e-15	-0.878952	0.772	0.806	1.44036e-10	10-1_IHC	Eef1b2
767	5.75575e-15	1.34854	0.552	0.219	1.45465e-10	10-1_IHC	Brd4
768	5.8384e-15	1.03492	0.729	0.393	1.47554e-10	10-1_IHC	Efcab1
769	5.92759e-15	1.27461	0.546	0.199	1.49808e-10	10-1_IHC	Map7
770	5.95733e-15	-0.968504	0.709	0.786	1.5056e-10	10-1_IHC	Swi5
771	5.98121e-15	1.41349	0.57	0.229	1.51163e-10	10-1_IHC	Slc23a2
772	6.39498e-15	-1.21126	0.531	0.652	1.6162e-10	10-1_IHC	Trappc2l
773	6.67326e-15	0.926266	0.78	0.458	1.68653e-10	10-1_IHC	Eif4g3
774	7.12266e-15	1.21313	0.617	0.264	1.80011e-10	10-1_IHC	Raver2
775	7.21652e-15	-1.53261	0.387	0.567	1.82383e-10	10-1_IHC	Alyref
776	7.51186e-15	1.01054	0.67	0.313	1.89847e-10	10-1_IHC	Sgms1
777	7.59811e-15	-1.22067	0.568	0.692	1.92027e-10	10-1_IHC	Guk1
778	7.75098e-15	1.10926	0.649	0.308	1.95891e-10	10-1_IHC	Stat3
779	7.96933e-15	1.27153	0.61	0.299	2.01409e-10	10-1_IHC	Sema3e
780	8.23661e-15	-1.62401	0.353	0.537	2.08164e-10	10-1_IHC	Cuta
781	8.54438e-15	1.26073	0.623	0.284	2.15942e-10	10-1_IHC	Ldb3
782	8.83991e-15	-1.39215	0.391	0.577	2.23411e-10	10-1_IHC	Fam103a1
783	8.84706e-15	1.3545	0.568	0.229	2.23592e-10	10-1_IHC	Fbxw11
784	9.01076e-15	0.916942	0.706	0.343	2.27729e-10	10-1_IHC	Senp7
785	9.11683e-15	0.88779	0.65	0.303	2.3041e-10	10-1_IHC	Kcnb1
786	9.26475e-15	1.53498	0.55	0.219	2.34148e-10	10-1_IHC	Pign
787	9.40347e-15	0.954325	0.829	0.532	2.37654e-10	10-1_IHC	Rbfox2
788	9.46563e-15	1.52266	0.601	0.313	2.39225e-10	10-1_IHC	Fgf12
789	9.94446e-15	1.1174	0.672	0.328	2.51326e-10	10-1_IHC	Spata17
790	1.05634e-14	-1.30366	0.466	0.617	2.66969e-10	10-1_IHC	Snrpe
791	1.06582e-14	1.48955	0.532	0.209	2.69364e-10	10-1_IHC	Zmat4
792	1.08195e-14	0.734092	0.767	0.403	2.73442e-10	10-1_IHC	Slc38a1
793	1.1117e-14	1.54569	0.516	0.199	2.80959e-10	10-1_IHC	Setd7
794	1.11786e-14	1.21969	0.623	0.303	2.82516e-10	10-1_IHC	Uvrag
795	1.17341e-14	1.0833	0.63	0.294	2.96555e-10	10-1_IHC	Cdkal1
796	1.25169e-14	1.07514	0.807	0.577	3.1634e-10	10-1_IHC	Immp2l
797	1.27047e-14	0.810466	0.81	0.483	3.21086e-10	10-1_IHC	Sptbn1
798	1.42084e-14	1.39673	0.581	0.279	3.59088e-10	10-1_IHC	Arhgef12
799	1.44923e-14	1.11832	0.686	0.353	3.66265e-10	10-1_IHC	Rab11fip3
800	1.47692e-14	0.901769	0.674	0.323	3.73261e-10	10-1_IHC	Ranbp2
801	1.59653e-14	1.16386	0.6	0.264	4.03491e-10	10-1_IHC	Togaram1
802	1.68131e-14	1.16068	0.61	0.259	4.24917e-10	10-1_IHC	Cnnm2
803	1.74499e-14	-1.37974	0.43	0.612	4.41012e-10	10-1_IHC	Ndufa3
804	1.74588e-14	1.22754	0.535	0.199	4.41237e-10	10-1_IHC	Xkr6
805	1.99116e-14	-1.4252	0.369	0.557	5.03226e-10	10-1_IHC	Tbcc
806	2.17971e-14	1.27185	0.682	0.373	5.50879e-10	10-1_IHC	Mid1
807	2.20138e-14	1.39008	0.51	0.194	5.56354e-10	10-1_IHC	Tcf20
808	2.22503e-14	-1.53423	0.317	0.507	5.62333e-10	10-1_IHC	Pcbd2
809	2.30459e-14	0.971084	0.718	0.378	5.82438e-10	10-1_IHC	Wnk1
810	2.31434e-14	-0.75165	0.747	0.846	5.84904e-10	10-1_IHC	Snu13
811	2.69745e-14	-0.86522	0.713	0.786	6.81726e-10	10-1_IHC	Vdac3
812	2.85147e-14	-1.08862	0.608	0.701	7.20653e-10	10-1_IHC	Mpc2
813	2.90822e-14	1.31085	0.507	0.174	7.34994e-10	10-1_IHC	Farp2
814	2.90888e-14	1.42948	0.527	0.214	7.35162e-10	10-1_IHC	Vps13d
815	2.92317e-14	1.09279	0.715	0.378	7.38773e-10	10-1_IHC	Pex5l
816	2.96319e-14	1.15601	0.672	0.343	7.48886e-10	10-1_IHC	E130308A19Rik
817	3.02544e-14	-1.3027	0.535	0.652	7.64618e-10	10-1_IHC	Nenf
818	3.1323e-14	1.22164	0.554	0.219	7.91625e-10	10-1_IHC	Itsn2
819	3.27294e-14	-1.14333	0.572	0.677	8.2717e-10	10-1_IHC	Ssr4
820	3.46162e-14	1.07167	0.651	0.303	8.74855e-10	10-1_IHC	Herc1
821	3.80382e-14	1.06387	0.611	0.279	9.61339e-10	10-1_IHC	Erbin
822	3.88697e-14	0.851713	0.722	0.368	9.82353e-10	10-1_IHC	Mecp2
823	3.91846e-14	1.58659	0.516	0.224	9.90313e-10	10-1_IHC	Tpk1
824	4.02838e-14	0.665107	0.854	0.522	1.01809e-09	10-1_IHC	Atrx
825	4.13122e-14	0.876871	0.79	0.493	1.04408e-09	10-1_IHC	Casz1
826	4.16807e-14	0.873588	0.839	0.547	1.0534e-09	10-1_IHC	Phf20l1
827	4.23121e-14	1.16131	0.556	0.219	1.06935e-09	10-1_IHC	Pds5a
828	4.48128e-14	-1.35396	0.564	0.677	1.13255e-09	10-1_IHC	Defb25
829	4.52564e-14	0.7428	0.908	0.687	1.14377e-09	10-1_IHC	Spag6l
830	4.73239e-14	-0.501615	0.934	0.97	1.19602e-09	10-1_IHC	Rpl7
831	4.75063e-14	1.19654	0.582	0.249	1.20063e-09	10-1_IHC	Zfp612
832	4.83755e-14	1.29678	0.505	0.189	1.22259e-09	10-1_IHC	Gm4593
833	5.2212e-14	1.19717	0.785	0.716	1.31955e-09	10-1_IHC	Cdh18
834	5.33395e-14	-0.943023	0.791	0.806	1.34805e-09	10-1_IHC	Pifo
835	5.34053e-14	-0.954083	0.776	0.806	1.34971e-09	10-1_IHC	Naca
836	5.35475e-14	0.710623	0.877	0.582	1.35331e-09	10-1_IHC	Prrc2c
837	6.46474e-14	-1.15152	0.53	0.662	1.63383e-09	10-1_IHC	Ndufaf8
838	6.75493e-14	0.939393	0.692	0.348	1.70717e-09	10-1_IHC	Ddx17
839	6.87143e-14	0.857227	0.738	0.428	1.73662e-09	10-1_IHC	Rabgap1l
840	7.04879e-14	1.02663	0.579	0.244	1.78144e-09	10-1_IHC	9930021J03Rik
841	7.08844e-14	1.17074	0.601	0.279	1.79146e-09	10-1_IHC	Lrrc8b
842	7.13343e-14	1.254	0.567	0.249	1.80283e-09	10-1_IHC	Atp9b
843	7.20017e-14	1.81965	0.608	0.353	1.8197e-09	10-1_IHC	Lsamp
844	7.21247e-14	1.32869	0.538	0.224	1.82281e-09	10-1_IHC	Srcin1
845	7.41241e-14	1.3785	0.523	0.209	1.87334e-09	10-1_IHC	Nr2c2
846	7.88921e-14	0.976269	0.714	0.408	1.99384e-09	10-1_IHC	Plppr5
847	8.04648e-14	0.986827	0.768	0.423	2.03359e-09	10-1_IHC	Mtss1
848	8.20216e-14	-1.31823	0.559	0.652	2.07293e-09	10-1_IHC	Hspe1
849	8.47381e-14	1.35333	0.546	0.244	2.14159e-09	10-1_IHC	Phactr2
850	8.89174e-14	1.13088	0.525	0.204	2.24721e-09	10-1_IHC	Ubr5
851	9.05538e-14	1.06063	0.636	0.303	2.28857e-09	10-1_IHC	Ubr3
852	1.00768e-13	0.81075	0.727	0.398	2.54671e-09	10-1_IHC	Aff4
853	1.01916e-13	0.651799	0.813	0.458	2.57571e-09	10-1_IHC	Magi3
854	1.04766e-13	1.05613	0.636	0.294	2.64775e-09	10-1_IHC	Lyst
855	1.09379e-13	1.19338	0.582	0.254	2.76434e-09	10-1_IHC	Bbx
856	1.09689e-13	-0.86784	0.709	0.786	2.77217e-09	10-1_IHC	Ndufa6
857	1.14231e-13	1.28586	0.564	0.244	2.88696e-09	10-1_IHC	Gm14025
858	1.14252e-13	0.917724	0.744	0.413	2.88749e-09	10-1_IHC	Cfap46
859	1.15808e-13	0.899633	0.736	0.403	2.92682e-09	10-1_IHC	Msi2
860	1.2418e-13	1.3266	0.552	0.249	3.13841e-09	10-1_IHC	Tmod1
861	1.2434e-13	1.1324	0.549	0.239	3.14244e-09	10-1_IHC	Epb41
862	1.36917e-13	-1.07156	0.637	0.716	3.46031e-09	10-1_IHC	Nme1
863	1.41185e-13	1.13096	0.577	0.239	3.56817e-09	10-1_IHC	Usp47
864	1.47049e-13	-0.958233	0.634	0.731	3.71637e-09	10-1_IHC	Psmb2
865	1.47651e-13	-0.883881	0.727	0.786	3.73159e-09	10-1_IHC	Psma2
866	1.61625e-13	-0.777366	0.785	0.836	4.08475e-09	10-1_IHC	Psma7
867	1.79207e-13	-1.01294	0.581	0.692	4.52911e-09	10-1_IHC	Mrps14
868	1.80448e-13	1.09801	0.642	0.323	4.56045e-09	10-1_IHC	St8sia2
869	1.86329e-13	0.750523	0.843	0.527	4.7091e-09	10-1_IHC	Cpeb3
870	1.91131e-13	0.898325	0.693	0.368	4.83046e-09	10-1_IHC	Pum2
871	1.93489e-13	0.777183	0.81	0.532	4.89005e-09	10-1_IHC	Uaca
872	2.07243e-13	-1.40755	0.447	0.607	5.23766e-09	10-1_IHC	Gm10076
873	2.35512e-13	1.21219	0.513	0.189	5.95208e-09	10-1_IHC	Fhad1
874	2.50155e-13	0.931564	0.706	0.358	6.32216e-09	10-1_IHC	Kif9
875	2.93144e-13	0.840421	0.725	0.423	7.40863e-09	10-1_IHC	Mprip
876	2.95056e-13	1.28421	0.545	0.229	7.45695e-09	10-1_IHC	Ggnbp2
877	2.98816e-13	1.09679	0.614	0.294	7.55198e-09	10-1_IHC	Tuft1
878	3.17978e-13	-1.03503	0.561	0.677	8.03626e-09	10-1_IHC	Ppp1r11
879	3.25671e-13	-1.18123	0.63	0.692	8.23067e-09	10-1_IHC	Mrpl23
880	3.26345e-13	1.00638	0.644	0.318	8.24772e-09	10-1_IHC	Cyp7b1
881	3.27751e-13	1.26971	0.505	0.194	8.28325e-09	10-1_IHC	Usp20
882	3.386e-13	1.07092	0.569	0.244	8.55744e-09	10-1_IHC	Arhgap39
883	3.44743e-13	-0.924893	0.784	0.791	8.71268e-09	10-1_IHC	Aldoa
884	3.47202e-13	0.670848	0.85	0.572	8.77483e-09	10-1_IHC	Rims2
885	3.47786e-13	1.00654	0.598	0.274	8.7896e-09	10-1_IHC	Ttc19
886	3.55004e-13	-1.14461	0.464	0.627	8.97202e-09	10-1_IHC	Eif3i
887	3.68994e-13	0.947745	0.639	0.313	9.32558e-09	10-1_IHC	Gtf2ird1
888	3.78883e-13	0.873841	0.761	0.463	9.57552e-09	10-1_IHC	Setd5
889	4.0139e-13	1.09722	0.657	0.353	1.01443e-08	10-1_IHC	Tmcc1
890	4.03559e-13	0.82635	0.729	0.388	1.01991e-08	10-1_IHC	Clk1
891	4.16761e-13	0.985776	0.63	0.318	1.05328e-08	10-1_IHC	Dapk1
892	4.16866e-13	0.968977	0.852	0.652	1.05355e-08	10-1_IHC	1700007G11Rik
893	4.71826e-13	0.684171	0.898	0.647	1.19245e-08	10-1_IHC	Ncor1
894	5.03434e-13	-0.576526	0.885	0.905	1.27233e-08	10-1_IHC	Cetn2
895	5.40368e-13	-1.1084	0.654	0.726	1.36567e-08	10-1_IHC	Mif
896	5.55154e-13	1.12141	0.647	0.348	1.40304e-08	10-1_IHC	Ctnnal1
897	5.59314e-13	1.00187	0.651	0.333	1.41355e-08	10-1_IHC	Spred2
898	5.62361e-13	1.06573	0.62	0.318	1.42125e-08	10-1_IHC	Kdm5a
899	5.68142e-13	1.16178	0.578	0.279	1.43587e-08	10-1_IHC	4930402H24Rik
900	5.7195e-13	0.875899	0.703	0.393	1.44549e-08	10-1_IHC	Pbrm1
901	5.7517e-13	-1.66249	0.362	0.512	1.45363e-08	10-1_IHC	1110008P14Rik
902	5.86441e-13	0.899954	0.678	0.348	1.48211e-08	10-1_IHC	Chd6
903	5.91927e-13	1.21581	0.559	0.249	1.49598e-08	10-1_IHC	Mpped2
904	6.16377e-13	0.82164	0.758	0.408	1.55777e-08	10-1_IHC	Otud7b
905	6.406e-13	0.788529	0.759	0.423	1.61899e-08	10-1_IHC	Ank3
906	7.01113e-13	1.2716	0.535	0.224	1.77192e-08	10-1_IHC	Ptprg
907	7.62063e-13	-1.17169	0.6	0.692	1.92596e-08	10-1_IHC	Syne4
908	7.85235e-13	0.738388	0.815	0.517	1.98452e-08	10-1_IHC	Ptpn3
909	8.24408e-13	-1.01795	0.62	0.716	2.08353e-08	10-1_IHC	Ddrgk1
910	8.39211e-13	1.21565	0.512	0.204	2.12094e-08	10-1_IHC	Gm42722
911	8.5612e-13	1.15132	0.616	0.299	2.16367e-08	10-1_IHC	Smg6
912	8.83037e-13	1.05379	0.655	0.353	2.2317e-08	10-1_IHC	Trp53inp1
913	9.23202e-13	0.990598	0.665	0.353	2.33321e-08	10-1_IHC	Trappc9
914	9.36047e-13	0.949828	0.655	0.343	2.36567e-08	10-1_IHC	Dnajc1
915	9.38178e-13	0.912978	0.574	0.244	2.37106e-08	10-1_IHC	Gm26551
916	1.0277e-12	0.781345	0.834	0.577	2.59732e-08	10-1_IHC	Mpdz
917	1.08075e-12	0.855156	0.815	0.507	2.73138e-08	10-1_IHC	Mllt3
918	1.103e-12	1.21592	0.54	0.239	2.78761e-08	10-1_IHC	Tmem164
919	1.10551e-12	0.746295	0.807	0.498	2.79395e-08	10-1_IHC	Chrna10
920	1.10693e-12	1.1444	0.539	0.244	2.79754e-08	10-1_IHC	Numa1
921	1.12643e-12	0.725104	0.863	0.602	2.84683e-08	10-1_IHC	Eef2
922	1.16238e-12	1.05905	0.572	0.259	2.93768e-08	10-1_IHC	Dhx32
923	1.18636e-12	1.21566	0.536	0.239	2.9983e-08	10-1_IHC	Lrrc58
924	1.22249e-12	1.0546	0.652	0.353	3.08959e-08	10-1_IHC	Psme4
925	1.23973e-12	-0.67267	0.804	0.841	3.13317e-08	10-1_IHC	Npm1
926	1.44959e-12	-1.21464	0.473	0.607	3.66356e-08	10-1_IHC	Sf3b5
927	1.47059e-12	0.944348	0.644	0.323	3.71661e-08	10-1_IHC	Rfx7
928	1.47727e-12	0.909307	0.646	0.328	3.73351e-08	10-1_IHC	Papola
929	1.5578e-12	-1.42041	0.411	0.557	3.93704e-08	10-1_IHC	Mien1
930	1.60595e-12	1.06709	0.553	0.259	4.05872e-08	10-1_IHC	Mib1
931	1.60795e-12	-1.27678	0.417	0.577	4.06378e-08	10-1_IHC	Ndufb6
932	1.61661e-12	0.715787	0.727	0.378	4.08566e-08	10-1_IHC	Bbof1
933	1.64794e-12	-1.17405	0.539	0.652	4.16485e-08	10-1_IHC	Stmn3
934	1.73197e-12	0.710788	0.862	0.567	4.3772e-08	10-1_IHC	Trim36
935	1.74042e-12	0.933823	0.768	0.488	4.39856e-08	10-1_IHC	Nfib
936	1.75539e-12	0.836653	0.668	0.343	4.43639e-08	10-1_IHC	Zfp280d
937	1.76805e-12	0.828315	0.716	0.388	4.46838e-08	10-1_IHC	Tacc2
938	1.82381e-12	0.645454	0.785	0.458	4.60932e-08	10-1_IHC	Wdr66
939	1.93328e-12	0.939705	0.772	0.498	4.88599e-08	10-1_IHC	Afdn
940	1.98622e-12	0.924636	0.655	0.333	5.01978e-08	10-1_IHC	Wwc2
941	2.03364e-12	0.768557	0.767	0.453	5.13961e-08	10-1_IHC	Sestd1
942	2.05614e-12	1.12082	0.613	0.299	5.19647e-08	10-1_IHC	Stxbp4
943	2.07291e-12	0.622935	0.896	0.647	5.23887e-08	10-1_IHC	E230025N22Rik
944	2.1756e-12	1.04199	0.598	0.299	5.49839e-08	10-1_IHC	Hs6st2
945	2.19797e-12	0.921415	0.815	0.562	5.55493e-08	10-1_IHC	Egr1
946	2.22679e-12	1.08875	0.542	0.234	5.62776e-08	10-1_IHC	Mtmr7
947	2.23952e-12	-1.2125	0.645	0.677	5.65993e-08	10-1_IHC	1700024G13Rik
948	2.25314e-12	0.841386	0.714	0.403	5.69436e-08	10-1_IHC	Cdk13
949	2.31169e-12	1.22268	0.552	0.254	5.84233e-08	10-1_IHC	Stk33
950	2.41845e-12	-0.983874	0.556	0.667	6.11216e-08	10-1_IHC	Tmbim4
951	2.46664e-12	0.597718	0.89	0.667	6.23394e-08	10-1_IHC	Gm20388
952	2.5056e-12	-1.0936	0.551	0.667	6.3324e-08	10-1_IHC	Rab3a
953	2.5168e-12	-1.32852	0.4	0.567	6.36071e-08	10-1_IHC	Ech1
954	2.56383e-12	0.746056	0.796	0.502	6.47956e-08	10-1_IHC	Hectd1
955	2.82036e-12	0.643905	0.869	0.572	7.1279e-08	10-1_IHC	Asap1
956	2.82879e-12	1.42289	0.503	0.224	7.14921e-08	10-1_IHC	Cobl
957	2.83326e-12	0.712991	0.766	0.438	7.16049e-08	10-1_IHC	Birc6
958	2.88695e-12	-0.704769	0.804	0.841	7.29618e-08	10-1_IHC	Tspan3
959	2.93674e-12	-0.931815	0.618	0.711	7.42203e-08	10-1_IHC	Serpinb6a
960	2.98476e-12	-1.08576	0.498	0.627	7.54339e-08	10-1_IHC	Hagh
961	3.0166e-12	0.924573	0.662	0.323	7.62386e-08	10-1_IHC	Pip4k2a
962	3.07168e-12	-0.697814	0.842	0.876	7.76306e-08	10-1_IHC	Vapa
963	3.12378e-12	0.975851	0.609	0.289	7.89473e-08	10-1_IHC	Tnks
964	3.17314e-12	0.625505	0.903	0.662	8.01947e-08	10-1_IHC	Luc7l2
965	3.22843e-12	1.0128	0.582	0.279	8.1592e-08	10-1_IHC	Nek1
966	3.26484e-12	0.971978	0.656	0.348	8.25123e-08	10-1_IHC	Ddx50
967	3.29199e-12	1.32134	0.506	0.209	8.31984e-08	10-1_IHC	Atxn7l1
968	3.31506e-12	1.02545	0.556	0.249	8.37815e-08	10-1_IHC	Glg1
969	3.40628e-12	0.930478	0.668	0.348	8.60868e-08	10-1_IHC	Clrn1
970	3.55812e-12	0.755081	0.708	0.368	8.99244e-08	10-1_IHC	Arid1a
971	3.67373e-12	1.15719	0.536	0.249	9.28462e-08	10-1_IHC	Epb41l5
972	3.88628e-12	0.811267	0.618	0.294	9.82181e-08	10-1_IHC	Six4
973	3.91435e-12	-1.42165	0.367	0.527	9.89274e-08	10-1_IHC	Mrpl34
974	4.14178e-12	0.504186	0.912	0.642	1.04675e-07	10-1_IHC	Arfgef1
975	4.22874e-12	1.15887	0.536	0.239	1.06873e-07	10-1_IHC	Elfn1
976	4.36886e-12	-1.2659	0.364	0.537	1.10414e-07	10-1_IHC	Fam162a
977	4.39855e-12	-1.25596	0.473	0.607	1.11165e-07	10-1_IHC	Mrpl58
978	4.8219e-12	0.878317	0.514	0.199	1.21864e-07	10-1_IHC	Arid2
979	4.86737e-12	0.966887	0.66	0.378	1.23013e-07	10-1_IHC	Mef2a
980	5.00968e-12	0.855048	0.762	0.493	1.2661e-07	10-1_IHC	Smyd3
981	5.03873e-12	-3.39409	0.492	0.602	1.27344e-07	10-1_IHC	Dbi
982	5.15279e-12	0.727835	0.79	0.478	1.30227e-07	10-1_IHC	Snap91
983	5.66683e-12	0.650309	0.83	0.517	1.43218e-07	10-1_IHC	Ccdc39
984	5.6725e-12	0.899625	0.663	0.348	1.43361e-07	10-1_IHC	Atf7ip
985	5.99918e-12	1.04916	0.551	0.254	1.51617e-07	10-1_IHC	Mga
986	6.12336e-12	-1.32219	0.366	0.517	1.54756e-07	10-1_IHC	Polr2f
987	6.1923e-12	1.04325	0.572	0.254	1.56498e-07	10-1_IHC	Rapgef2
988	6.24246e-12	-0.932176	0.622	0.726	1.57766e-07	10-1_IHC	Rtraf
989	6.31548e-12	1.22095	0.5	0.189	1.59611e-07	10-1_IHC	Prrc2b
990	6.42963e-12	0.922158	0.626	0.328	1.62496e-07	10-1_IHC	Prkar2a
991	6.43831e-12	0.930741	0.666	0.368	1.62715e-07	10-1_IHC	D7Ertd443e
992	6.46606e-12	-0.436643	0.958	0.985	1.63417e-07	10-1_IHC	Hsp90ab1
993	6.46882e-12	0.687664	0.853	0.562	1.63486e-07	10-1_IHC	Eif4g2
994	6.64327e-12	1.33896	0.524	0.254	1.67895e-07	10-1_IHC	Gm1715
995	7.0026e-12	0.804241	0.738	0.418	1.76977e-07	10-1_IHC	Rph3al
996	7.02592e-12	1.33129	0.522	0.239	1.77566e-07	10-1_IHC	AW554918
997	7.19128e-12	1.08127	0.606	0.313	1.81745e-07	10-1_IHC	Lekr1
998	7.59213e-12	0.715007	0.83	0.547	1.91876e-07	10-1_IHC	Fgfr2
999	7.69053e-12	0.717467	0.649	0.323	1.94363e-07	10-1_IHC	Spata7
1000	7.71329e-12	-0.887559	0.687	0.721	1.94938e-07	10-1_IHC	Snx3
1001	7.72618e-12	1.15886	0.521	0.219	1.95264e-07	10-1_IHC	Atxn7
1002	7.73362e-12	0.852485	0.741	0.448	1.95452e-07	10-1_IHC	Phlpp1
1003	7.90685e-12	1.23815	0.509	0.224	1.9983e-07	10-1_IHC	Pdss2
1004	8.21961e-12	-1.45018	0.337	0.507	2.07734e-07	10-1_IHC	Tbcb
1005	8.45265e-12	0.857764	0.699	0.388	2.13624e-07	10-1_IHC	Ppp1r12a
1006	9.08577e-12	0.860781	0.726	0.418	2.29625e-07	10-1_IHC	Chd2
1007	9.76773e-12	-1.2529	0.413	0.562	2.4686e-07	10-1_IHC	Glrx2
1008	9.86051e-12	0.776915	0.695	0.378	2.49205e-07	10-1_IHC	Bicd1
1009	1.0231e-11	-1.37177	0.322	0.502	2.58568e-07	10-1_IHC	Tm2d2
1010	1.04735e-11	-1.37738	0.366	0.517	2.64696e-07	10-1_IHC	Mrps18a
1011	1.10506e-11	0.858481	0.644	0.333	2.79282e-07	10-1_IHC	Rabgap1
1012	1.10649e-11	0.765529	0.71	0.408	2.79644e-07	10-1_IHC	Zfp644
1013	1.11964e-11	0.640893	0.844	0.532	2.82966e-07	10-1_IHC	Wdr63
1014	1.12392e-11	-1.02826	0.561	0.662	2.84047e-07	10-1_IHC	Eif3h
1015	1.19573e-11	1.15665	0.505	0.209	3.02196e-07	10-1_IHC	Kdm4c
1016	1.20785e-11	1.10866	0.567	0.269	3.05259e-07	10-1_IHC	Tbc1d9
1017	1.22797e-11	0.943348	0.651	0.348	3.10345e-07	10-1_IHC	Cnot6l
1018	1.22995e-11	1.0791	0.644	0.368	3.10846e-07	10-1_IHC	Utrn
1019	1.25388e-11	0.935502	0.638	0.318	3.16894e-07	10-1_IHC	Tbl1xr1
1020	1.31339e-11	0.801658	0.711	0.423	3.31934e-07	10-1_IHC	Crebrf
1021	1.35399e-11	1.31046	0.652	0.403	3.42194e-07	10-1_IHC	Ppp2r2b
1022	1.35987e-11	0.626682	0.913	0.711	3.4368e-07	10-1_IHC	Ica1
1023	1.36617e-11	0.415225	0.977	0.955	3.45273e-07	10-1_IHC	Ddx5
1024	1.36882e-11	0.765485	0.742	0.438	3.45943e-07	10-1_IHC	Pnisr
1025	1.37519e-11	0.846731	0.695	0.388	3.47553e-07	10-1_IHC	Wdr33
1026	1.483e-11	-0.99436	0.6	0.677	3.74799e-07	10-1_IHC	Sf3b6
1027	1.49294e-11	-1.11191	0.498	0.627	3.77311e-07	10-1_IHC	Ccdc107
1028	1.51049e-11	1.03071	0.599	0.294	3.81746e-07	10-1_IHC	Picalm
1029	1.52884e-11	0.854069	0.683	0.373	3.86384e-07	10-1_IHC	Rlf
1030	1.70177e-11	1.02592	0.561	0.264	4.30089e-07	10-1_IHC	Ehbp1
1031	1.76914e-11	0.979076	0.584	0.274	4.47114e-07	10-1_IHC	AC151836.1
1032	1.80051e-11	1.01832	0.513	0.229	4.55042e-07	10-1_IHC	Herc2
1033	1.92551e-11	-1.21554	0.476	0.607	4.86634e-07	10-1_IHC	Psmd6
1034	1.95321e-11	0.832995	0.659	0.323	4.93635e-07	10-1_IHC	Eif4enif1
1035	1.97693e-11	0.644406	0.892	0.647	4.99631e-07	10-1_IHC	Phip
1036	2.01677e-11	-1.39084	0.36	0.512	5.09698e-07	10-1_IHC	Lamtor4
1037	2.02544e-11	1.0084	0.6	0.299	5.11888e-07	10-1_IHC	Map3k20
1038	2.07436e-11	-1.00005	0.597	0.667	5.24252e-07	10-1_IHC	Ranbp1
1039	2.10027e-11	1.08063	0.593	0.308	5.30802e-07	10-1_IHC	Tanc1
1040	2.12007e-11	0.639993	0.879	0.657	5.35805e-07	10-1_IHC	Arf3
1041	2.12271e-11	0.721383	0.717	0.373	5.36472e-07	10-1_IHC	Cfap44
1042	2.14847e-11	-1.47945	0.347	0.507	5.42984e-07	10-1_IHC	Nudt14
1043	2.26612e-11	0.908045	0.666	0.383	5.72715e-07	10-1_IHC	Ap3m2
1044	2.27117e-11	0.914356	0.584	0.269	5.73992e-07	10-1_IHC	Brwd1
1045	2.37797e-11	-1.38318	0.339	0.517	6.00985e-07	10-1_IHC	Naxe
1046	2.39737e-11	0.859366	0.64	0.358	6.05888e-07	10-1_IHC	Lrrc9
1047	2.64997e-11	0.864601	0.649	0.353	6.69726e-07	10-1_IHC	Mbnl1
1048	2.67892e-11	0.955481	0.574	0.279	6.77042e-07	10-1_IHC	Zfp532
1049	2.70324e-11	0.884067	0.52	0.209	6.8319e-07	10-1_IHC	Eno4
1050	2.75644e-11	0.913279	0.618	0.318	6.96634e-07	10-1_IHC	Galnt7
1051	2.80187e-11	0.953623	0.649	0.358	7.08117e-07	10-1_IHC	Ccdc88a
1052	2.94548e-11	1.20894	0.517	0.229	7.44411e-07	10-1_IHC	Efhc1
1053	2.99711e-11	-0.981125	0.566	0.677	7.5746e-07	10-1_IHC	Txndc15
1054	3.07309e-11	0.914114	0.713	0.438	7.76662e-07	10-1_IHC	Ulk2
1055	3.07874e-11	1.02189	0.541	0.244	7.7809e-07	10-1_IHC	Clasp2
1056	3.22858e-11	0.715206	0.784	0.483	8.15958e-07	10-1_IHC	Cfap65
1057	3.37475e-11	-1.35603	0.535	0.622	8.52901e-07	10-1_IHC	Aes
1058	3.42601e-11	-0.956735	0.575	0.667	8.65855e-07	10-1_IHC	Ubxn1
1059	3.44808e-11	1.03855	0.61	0.318	8.71433e-07	10-1_IHC	Rsph4a
1060	3.47324e-11	0.928601	0.615	0.294	8.77793e-07	10-1_IHC	Dnal1
1061	3.58108e-11	-1.52528	0.386	0.522	9.05045e-07	10-1_IHC	C1qtnf4
1062	3.61851e-11	1.01276	0.537	0.254	9.14507e-07	10-1_IHC	Hmbox1
1063	3.68043e-11	-1.32396	0.347	0.502	9.30156e-07	10-1_IHC	Cops6
1064	3.81944e-11	1.06777	0.535	0.259	9.65286e-07	10-1_IHC	Ube2h
1065	3.86985e-11	0.716308	0.835	0.567	9.78028e-07	10-1_IHC	Zmiz1
1066	3.93722e-11	1.08502	0.501	0.214	9.95055e-07	10-1_IHC	Btrc
1067	4.07003e-11	0.749061	0.831	0.562	1.02862e-06	10-1_IHC	Fign
1068	4.37057e-11	-0.910798	0.676	0.741	1.10457e-06	10-1_IHC	Sys1
1069	4.46783e-11	0.630412	0.813	0.562	1.12915e-06	10-1_IHC	Cdkl4
1070	4.54738e-11	-0.468997	0.932	0.96	1.14926e-06	10-1_IHC	Rpl14
1071	4.78049e-11	0.909603	0.56	0.254	1.20817e-06	10-1_IHC	Med13
1072	4.96485e-11	-1.40942	0.433	0.567	1.25477e-06	10-1_IHC	Lsm4
1073	5.06772e-11	-0.555599	0.944	0.97	1.28077e-06	10-1_IHC	Jund
1074	5.12139e-11	0.865614	0.651	0.363	1.29433e-06	10-1_IHC	Fam208a
1075	5.29936e-11	-1.13273	0.478	0.602	1.33931e-06	10-1_IHC	Pafah1b3
1076	5.55345e-11	0.845826	0.674	0.368	1.40352e-06	10-1_IHC	Klhdc10
1077	5.57915e-11	0.920144	0.539	0.239	1.41002e-06	10-1_IHC	Ddx3x
1078	5.74427e-11	0.848668	0.606	0.313	1.45175e-06	10-1_IHC	Daam1
1079	5.91856e-11	0.902785	0.672	0.373	1.4958e-06	10-1_IHC	Kif13a
1080	5.93241e-11	0.80014	0.621	0.323	1.4993e-06	10-1_IHC	Uty
1081	6.12836e-11	0.514039	0.912	0.721	1.54882e-06	10-1_IHC	Ddx6
1082	6.22518e-11	-1.01047	0.478	0.602	1.57329e-06	10-1_IHC	Eloc
1083	6.23845e-11	0.796762	0.737	0.433	1.57664e-06	10-1_IHC	Cpd
1084	6.4257e-11	0.904534	0.674	0.373	1.62397e-06	10-1_IHC	Tln2
1085	6.46292e-11	0.974385	0.58	0.289	1.63337e-06	10-1_IHC	Ppm1a
1086	6.5248e-11	-1.14288	0.566	0.642	1.64901e-06	10-1_IHC	Efcab10
1087	6.52806e-11	1.07621	0.517	0.229	1.64984e-06	10-1_IHC	Csnk1g1
1088	6.54196e-11	-1.13251	0.483	0.607	1.65335e-06	10-1_IHC	Lrrc73
1089	6.85248e-11	0.712403	0.837	0.592	1.73183e-06	10-1_IHC	Atp2a2
1090	7.02992e-11	0.60449	0.668	0.358	1.77667e-06	10-1_IHC	Ica1l
1091	7.12127e-11	0.911757	0.637	0.353	1.79976e-06	10-1_IHC	Gipc3
1092	7.45984e-11	0.675948	0.791	0.517	1.88533e-06	10-1_IHC	Bptf
1093	7.46955e-11	-1.26002	0.376	0.537	1.88778e-06	10-1_IHC	Rad23a
1094	7.57701e-11	-1.06772	0.483	0.602	1.91494e-06	10-1_IHC	Aurkaip1
1095	7.6865e-11	-0.902299	0.649	0.726	1.94261e-06	10-1_IHC	Bri3
1096	7.74232e-11	0.781828	0.742	0.438	1.95672e-06	10-1_IHC	Retreg1
1097	7.78576e-11	0.942507	0.544	0.249	1.96769e-06	10-1_IHC	Larp4b
1098	7.85099e-11	1.00375	0.502	0.219	1.98418e-06	10-1_IHC	Rc3h1
1099	8.26266e-11	0.800033	0.64	0.343	2.08822e-06	10-1_IHC	Oxct1
1100	8.42869e-11	0.793063	0.784	0.527	2.13018e-06	10-1_IHC	Ube2e2
1101	8.4812e-11	1.32888	0.6	0.338	2.14345e-06	10-1_IHC	Shisa6
1102	8.73104e-11	0.99975	0.527	0.234	2.20659e-06	10-1_IHC	Cfap70
1103	8.78556e-11	0.967961	0.573	0.274	2.22037e-06	10-1_IHC	Cdc37l1
1104	8.86422e-11	0.765137	0.581	0.294	2.24025e-06	10-1_IHC	Bmt2
1105	8.89584e-11	0.96489	0.734	0.458	2.24825e-06	10-1_IHC	Bcl2
1106	9.31166e-11	0.726868	0.761	0.458	2.35334e-06	10-1_IHC	Eps8l2
1107	1.00823e-10	0.872061	0.546	0.264	2.5481e-06	10-1_IHC	2410089E03Rik
1108	1.02484e-10	-1.38028	0.44	0.552	2.59008e-06	10-1_IHC	Ndufs3
1109	1.05867e-10	-1.09485	0.578	0.662	2.67559e-06	10-1_IHC	Lmo1
1110	1.06891e-10	1.01491	0.514	0.234	2.70146e-06	10-1_IHC	C2cd5
1111	1.07667e-10	0.934302	0.61	0.308	2.72106e-06	10-1_IHC	Nek11
1112	1.12222e-10	0.678788	0.765	0.483	2.83618e-06	10-1_IHC	Usp9x
1113	1.15426e-10	-0.474833	0.936	0.935	2.91716e-06	10-1_IHC	Hmgb1
1114	1.17062e-10	-1.17878	0.483	0.592	2.95852e-06	10-1_IHC	C1d
1115	1.18033e-10	1.11935	0.528	0.249	2.98305e-06	10-1_IHC	Slc25a12
1116	1.18555e-10	0.802154	0.625	0.318	2.99623e-06	10-1_IHC	Fgfr1op
1117	1.22891e-10	0.848833	0.78	0.532	3.10582e-06	10-1_IHC	Acss2
1118	1.23598e-10	0.851567	0.638	0.358	3.12369e-06	10-1_IHC	Trim44
1119	1.40915e-10	-0.988725	0.631	0.692	3.56133e-06	10-1_IHC	Gm17018
1120	1.48463e-10	0.584328	0.88	0.687	3.75209e-06	10-1_IHC	Kmt2e
1121	1.54449e-10	0.693252	0.878	0.662	3.9034e-06	10-1_IHC	Man1a2
1122	1.58845e-10	0.902934	0.602	0.313	4.0145e-06	10-1_IHC	Kidins220
1123	1.60103e-10	0.818173	0.683	0.393	4.04629e-06	10-1_IHC	Sclt1
1124	1.65582e-10	0.825308	0.639	0.333	4.18477e-06	10-1_IHC	Cgn
1125	1.65795e-10	-0.882046	0.661	0.687	4.19013e-06	10-1_IHC	Ndufs6
1126	1.69928e-10	0.78174	0.747	0.463	4.2946e-06	10-1_IHC	Lmod1
1127	1.88084e-10	1.0257	0.578	0.294	4.75345e-06	10-1_IHC	Cnksr2
1128	2.06956e-10	-0.502118	0.906	0.93	5.23039e-06	10-1_IHC	Rpl17
1129	2.07246e-10	0.595319	0.899	0.662	5.23773e-06	10-1_IHC	Atp11a
1130	2.24948e-10	1.11957	0.506	0.239	5.68512e-06	10-1_IHC	Tenm3
1131	2.3078e-10	0.829931	0.851	0.627	5.83249e-06	10-1_IHC	Nin
1132	2.33348e-10	1.35969	0.552	0.323	5.89739e-06	10-1_IHC	Nrcam
1133	2.43825e-10	0.887737	0.601	0.323	6.16219e-06	10-1_IHC	Btbd7
1134	2.52556e-10	0.677106	0.637	0.333	6.38286e-06	10-1_IHC	Clint1
1135	2.5746e-10	0.764226	0.735	0.438	6.50678e-06	10-1_IHC	Nckap1
1136	2.63001e-10	0.77368	0.582	0.284	6.64683e-06	10-1_IHC	Zranb1
1137	2.65687e-10	-0.911691	0.594	0.657	6.7147e-06	10-1_IHC	Rer1
1138	2.81688e-10	1.05554	0.504	0.219	7.11909e-06	10-1_IHC	Rc3h2
1139	2.95553e-10	1.07066	0.562	0.303	7.46951e-06	10-1_IHC	Shroom3
1140	2.97728e-10	0.734453	0.613	0.308	7.52447e-06	10-1_IHC	Nt5c2
1141	2.98466e-10	0.758715	0.723	0.428	7.54313e-06	10-1_IHC	Rsrp1
1142	3.17847e-10	0.668191	0.796	0.532	8.03296e-06	10-1_IHC	Eps8
1143	3.19059e-10	-1.20379	0.409	0.537	8.06357e-06	10-1_IHC	Fmc1
1144	3.1909e-10	0.934755	0.565	0.279	8.06436e-06	10-1_IHC	Abi2
1145	3.22265e-10	0.687721	0.698	0.393	8.14461e-06	10-1_IHC	Cdk8
1146	3.29531e-10	0.933363	0.526	0.244	8.32825e-06	10-1_IHC	Ube4b
1147	3.3695e-10	0.807952	0.643	0.363	8.51573e-06	10-1_IHC	Six1
1148	3.42281e-10	0.795364	0.72	0.443	8.65046e-06	10-1_IHC	Spock1
1149	3.49479e-10	0.685968	0.699	0.378	8.83238e-06	10-1_IHC	Ccdc40
1150	3.64599e-10	-1.14151	0.6	0.652	9.21451e-06	10-1_IHC	Reep5
1151	3.91357e-10	0.644116	0.819	0.567	9.89076e-06	10-1_IHC	Aplp2
1152	4.08866e-10	0.797409	0.656	0.348	1.03333e-05	10-1_IHC	Tra2a
1153	4.16839e-10	1.03186	0.521	0.244	1.05348e-05	10-1_IHC	Cnot10
1154	4.21838e-10	-1.26003	0.43	0.552	1.06611e-05	10-1_IHC	Snrpg
1155	4.57675e-10	0.726074	0.552	0.244	1.15668e-05	10-1_IHC	Usp8
1156	4.8642e-10	0.627379	0.888	0.662	1.22933e-05	10-1_IHC	Dennd5b
1157	4.89136e-10	0.435047	0.955	0.806	1.23619e-05	10-1_IHC	Apba1
1158	4.90174e-10	1.03723	0.524	0.244	1.23882e-05	10-1_IHC	Lrrfip1
1159	4.92876e-10	0.698932	0.696	0.408	1.24565e-05	10-1_IHC	Phf3
1160	5.08181e-10	0.809328	0.625	0.338	1.28433e-05	10-1_IHC	AI314180
1161	5.35761e-10	1.08348	0.588	0.343	1.35403e-05	10-1_IHC	Upp2
1162	5.41952e-10	0.887814	0.539	0.254	1.36968e-05	10-1_IHC	Kmt5b
1163	5.45935e-10	0.727274	0.56	0.274	1.37974e-05	10-1_IHC	Lrch3
1164	5.55372e-10	0.766921	0.612	0.318	1.40359e-05	10-1_IHC	Usp15
1165	5.78105e-10	0.819159	0.599	0.303	1.46105e-05	10-1_IHC	Trak1
1166	5.81652e-10	0.564401	0.919	0.716	1.47001e-05	10-1_IHC	Kif21a
1167	5.82295e-10	0.757724	0.68	0.383	1.47163e-05	10-1_IHC	Ccdc114
1168	6.18824e-10	0.687548	0.776	0.517	1.56395e-05	10-1_IHC	Huwe1
1169	6.22734e-10	0.525794	0.916	0.697	1.57383e-05	10-1_IHC	Gtf2i
1170	6.26775e-10	0.876227	0.513	0.239	1.58405e-05	10-1_IHC	Usp48
1171	6.47015e-10	-0.807654	0.713	0.741	1.6352e-05	10-1_IHC	Tomm20
1172	6.47934e-10	0.852583	0.616	0.333	1.63752e-05	10-1_IHC	Nub1
1173	6.57276e-10	0.757123	0.701	0.423	1.66113e-05	10-1_IHC	Abhd17b
1174	6.58145e-10	-0.559643	0.898	0.92	1.66333e-05	10-1_IHC	Rps3a1
1175	6.66419e-10	-0.766261	0.668	0.766	1.68424e-05	10-1_IHC	Cyb561d2
1176	6.91277e-10	0.666174	0.764	0.443	1.74706e-05	10-1_IHC	Tmcc2
1177	6.97326e-10	0.812347	0.548	0.264	1.76235e-05	10-1_IHC	Pik3ca
1178	7.01143e-10	0.808733	0.617	0.338	1.772e-05	10-1_IHC	Zmynd8
1179	7.05099e-10	-0.834094	0.68	0.716	1.782e-05	10-1_IHC	Zcrb1
1180	7.25089e-10	-1.25868	0.37	0.512	1.83252e-05	10-1_IHC	Tmem160
1181	7.46469e-10	-1.14005	0.503	0.612	1.88655e-05	10-1_IHC	Sdhb
1182	8.29326e-10	0.485094	0.897	0.692	2.09595e-05	10-1_IHC	Csnk1a1
1183	8.50393e-10	-1.24003	0.425	0.537	2.1492e-05	10-1_IHC	Cenpx
1184	8.5481e-10	-1.27719	0.397	0.517	2.16036e-05	10-1_IHC	2410015M20Rik
1185	8.59862e-10	1.1476	0.501	0.249	2.17313e-05	10-1_IHC	Zfand3
1186	8.6563e-10	0.652174	0.749	0.468	2.18771e-05	10-1_IHC	Pum1
1187	8.68062e-10	0.689575	0.793	0.522	2.19385e-05	10-1_IHC	Tsc22d1
1188	8.78903e-10	1.0378	0.538	0.279	2.22125e-05	10-1_IHC	Hecw2
1189	9.1014e-10	0.76177	0.649	0.343	2.3002e-05	10-1_IHC	Cyp51
1190	9.13239e-10	-0.755045	0.752	0.781	2.30803e-05	10-1_IHC	Chrna9
1191	9.14782e-10	1.14761	0.579	0.328	2.31193e-05	10-1_IHC	Sema3a
1192	9.49463e-10	1.01552	0.551	0.284	2.39958e-05	10-1_IHC	Ythdf3
1193	9.65795e-10	0.73065	0.629	0.328	2.44085e-05	10-1_IHC	Ankrd24
1194	1.00629e-09	-0.818642	0.61	0.677	2.5432e-05	10-1_IHC	Arpc1a
1195	1.02129e-09	0.929524	0.534	0.259	2.5811e-05	10-1_IHC	Wdr7
1196	1.02347e-09	1.16368	0.557	0.333	2.58661e-05	10-1_IHC	Dnm3
1197	1.05985e-09	-0.827978	0.531	0.637	2.67856e-05	10-1_IHC	Cct5
1198	1.10381e-09	0.613266	0.763	0.483	2.78966e-05	10-1_IHC	Zfp292
1199	1.10666e-09	0.789978	0.589	0.318	2.79687e-05	10-1_IHC	Tfdp2
1200	1.13862e-09	0.939455	0.533	0.259	2.87764e-05	10-1_IHC	Gigyf2
1201	1.15649e-09	0.741635	0.653	0.358	2.92281e-05	10-1_IHC	Ankhd1
1202	1.16244e-09	0.671423	0.696	0.408	2.93784e-05	10-1_IHC	R3hdm2
1203	1.19195e-09	-0.39603	0.964	0.955	3.01242e-05	10-1_IHC	Pkig
1204	1.20074e-09	0.962848	0.515	0.254	3.03464e-05	10-1_IHC	Cep350
1205	1.22518e-09	0.842666	0.517	0.254	3.09639e-05	10-1_IHC	Klhl7
1206	1.23863e-09	1.04281	0.55	0.284	3.13039e-05	10-1_IHC	Ccny
1207	1.33263e-09	0.890678	0.556	0.274	3.36794e-05	10-1_IHC	Lrrk1
1208	1.34188e-09	-1.07104	0.564	0.617	3.39134e-05	10-1_IHC	1110008F13Rik
1209	1.4815e-09	0.591133	0.817	0.562	3.7442e-05	10-1_IHC	Spag9
1210	1.4946e-09	-0.796846	0.707	0.731	3.77731e-05	10-1_IHC	Mpc1
1211	1.59754e-09	-0.940577	0.543	0.642	4.03745e-05	10-1_IHC	Chrac1
1212	1.62623e-09	0.646132	0.822	0.602	4.10998e-05	10-1_IHC	Pawr
1213	1.62855e-09	-0.806836	0.724	0.766	4.11584e-05	10-1_IHC	Txn1
1214	1.67808e-09	0.807603	0.552	0.279	4.24101e-05	10-1_IHC	Gatad2b
1215	1.75032e-09	0.849378	0.766	0.662	4.42359e-05	10-1_IHC	Atp2b2
1216	1.78458e-09	0.764834	0.67	0.393	4.51017e-05	10-1_IHC	Zbtb38
1217	1.81643e-09	0.817924	0.539	0.279	4.59065e-05	10-1_IHC	Tmem135
1218	1.83304e-09	-0.709297	0.743	0.771	4.63265e-05	10-1_IHC	Psmb1
1219	1.88578e-09	0.639958	0.799	0.522	4.76592e-05	10-1_IHC	Senp6
1220	1.90744e-09	0.609641	0.751	0.453	4.82068e-05	10-1_IHC	Xrcc5
1221	1.9991e-09	0.80003	0.581	0.284	5.05232e-05	10-1_IHC	Mtmr3
1222	2.07296e-09	0.760371	0.735	0.438	5.23898e-05	10-1_IHC	Maats1
1223	2.11216e-09	-0.960976	0.504	0.597	5.33806e-05	10-1_IHC	Sar1b
1224	2.11989e-09	0.886377	0.56	0.294	5.35759e-05	10-1_IHC	Lrig2
1225	2.18139e-09	0.732673	0.647	0.383	5.51302e-05	10-1_IHC	Drg1
1226	2.22725e-09	0.631534	0.723	0.433	5.62892e-05	10-1_IHC	Cyfip2
1227	2.24766e-09	0.970849	0.508	0.249	5.68051e-05	10-1_IHC	Tlk2
1228	2.44794e-09	0.67265	0.671	0.403	6.18668e-05	10-1_IHC	Por
1229	2.55191e-09	0.584721	0.659	0.348	6.44944e-05	10-1_IHC	Osbpl11
1230	2.56538e-09	0.377583	0.979	0.881	6.48348e-05	10-1_IHC	Rbm39
1231	2.58597e-09	0.43936	0.729	0.438	6.53553e-05	10-1_IHC	Scd2
1232	2.61184e-09	0.870286	0.547	0.264	6.60091e-05	10-1_IHC	Gxylt2
1233	2.63097e-09	0.896049	0.781	0.562	6.64925e-05	10-1_IHC	Cped1
1234	2.63104e-09	1.01477	0.618	0.393	6.64943e-05	10-1_IHC	Ccdc81
1235	2.72227e-09	0.993126	0.504	0.244	6.88e-05	10-1_IHC	Elovl6
1236	2.73002e-09	0.947179	0.557	0.299	6.89957e-05	10-1_IHC	Suz12
1237	2.8147e-09	0.763748	0.58	0.289	7.1136e-05	10-1_IHC	Arhgap35
1238	2.85492e-09	-0.861671	0.705	0.716	7.21524e-05	10-1_IHC	Cldn9
1239	2.88166e-09	0.596536	0.805	0.498	7.28282e-05	10-1_IHC	Clcn3
1240	2.92423e-09	0.730662	0.619	0.358	7.39041e-05	10-1_IHC	Xrn1
1241	2.9634e-09	0.720409	0.505	0.234	7.4894e-05	10-1_IHC	Rnf6
1242	3.04614e-09	0.843091	0.576	0.303	7.69851e-05	10-1_IHC	Fbxo11
1243	3.13357e-09	-1.24051	0.421	0.532	7.91948e-05	10-1_IHC	Psmd8
1244	3.13889e-09	0.735271	0.683	0.413	7.93292e-05	10-1_IHC	Pten
1245	3.20217e-09	0.77774	0.572	0.284	8.09285e-05	10-1_IHC	Rprd2
1246	3.30158e-09	0.85506	0.531	0.259	8.34409e-05	10-1_IHC	Trpm7
1247	3.32582e-09	-0.752212	0.696	0.731	8.40534e-05	10-1_IHC	Prdx5
1248	3.48821e-09	-0.714076	0.838	0.841	8.81576e-05	10-1_IHC	Chchd6
1249	3.63153e-09	0.676089	0.591	0.303	9.17796e-05	10-1_IHC	Liph
1250	3.7453e-09	0.577534	0.823	0.582	9.46551e-05	10-1_IHC	Fus
1251	3.76944e-09	0.765893	0.672	0.403	9.52651e-05	10-1_IHC	Tjp1
1252	3.95513e-09	0.70938	0.701	0.438	9.9958e-05	10-1_IHC	Pdk3
1253	4.09439e-09	0.694964	0.645	0.358	0.000103478	10-1_IHC	Trim33
1254	4.17021e-09	0.831446	0.603	0.348	0.000105394	10-1_IHC	Fam214a
1255	4.18526e-09	-0.927079	0.655	0.721	0.000105774	10-1_IHC	Gnb2
1256	4.41722e-09	-0.925997	0.606	0.657	0.000111636	10-1_IHC	Ube2s
1257	4.43954e-09	0.733476	0.591	0.313	0.0001122	10-1_IHC	Ap1ar
1258	4.60225e-09	0.768125	0.502	0.254	0.000116313	10-1_IHC	Ino80d
1259	4.63793e-09	0.739326	0.583	0.313	0.000117214	10-1_IHC	Kat6a
1260	4.68553e-09	0.590999	0.746	0.453	0.000118417	10-1_IHC	Vcl
1261	4.69918e-09	0.55546	0.59	0.294	0.000118762	10-1_IHC	Hmgcr
1262	5.0863e-09	0.796277	0.59	0.299	0.000128546	10-1_IHC	Pan3
1263	5.11982e-09	0.38408	0.924	0.791	0.000129393	10-1_IHC	Son
1264	5.31152e-09	0.750749	0.767	0.507	0.000134238	10-1_IHC	Stk39
1265	5.43855e-09	0.677685	0.805	0.587	0.000137449	10-1_IHC	Lrriq1
1266	5.50369e-09	0.535281	0.837	0.572	0.000139095	10-1_IHC	Nedd4
1267	5.58351e-09	-0.552897	0.84	0.846	0.000141112	10-1_IHC	Rsph1
1268	5.77644e-09	0.813907	0.584	0.308	0.000145988	10-1_IHC	Dyrk1a
1269	5.96498e-09	0.646471	0.722	0.453	0.000150753	10-1_IHC	Evi5
1270	6.14173e-09	-0.864234	0.605	0.657	0.00015522	10-1_IHC	Snrpd1
1271	6.15658e-09	0.650086	0.661	0.358	0.000155595	10-1_IHC	Dnaic1
1272	6.41757e-09	0.763119	0.672	0.423	0.000162191	10-1_IHC	Btbd1
1273	6.54556e-09	0.630074	0.693	0.428	0.000165426	10-1_IHC	Supt16
1274	6.72841e-09	0.30136	0.953	0.955	0.000170047	10-1_IHC	Rps14
1275	6.85262e-09	-1.11692	0.397	0.527	0.000173186	10-1_IHC	Pfn1
1276	7.02865e-09	0.701517	0.597	0.313	0.000177635	10-1_IHC	Susd6
1277	7.08154e-09	-0.948376	0.48	0.587	0.000178972	10-1_IHC	Zfp706
1278	7.44648e-09	-1.05574	0.65	0.667	0.000188195	10-1_IHC	Tmem107
1279	7.77261e-09	0.826868	0.562	0.303	0.000196437	10-1_IHC	Cmtm4
1280	8.05537e-09	-0.353488	0.955	0.995	0.000203583	10-1_IHC	H3f3a
1281	8.0812e-09	0.78072	0.679	0.423	0.000204236	10-1_IHC	Fam49a
1282	8.48567e-09	0.738766	0.621	0.348	0.000214458	10-1_IHC	Ssbp2
1283	8.56366e-09	-0.767243	0.741	0.736	0.000216429	10-1_IHC	Trnp1
1284	8.75947e-09	-1.10899	0.507	0.582	0.000221378	10-1_IHC	Ostc
1285	8.80522e-09	-0.691389	0.757	0.796	0.000222534	10-1_IHC	Sfr1
1286	9.12649e-09	0.492764	0.721	0.418	0.000230654	10-1_IHC	Scaf11
1287	9.23579e-09	-0.906806	0.568	0.642	0.000233416	10-1_IHC	Rbx1
1288	9.49296e-09	-0.795017	0.711	0.746	0.000239915	10-1_IHC	Flywch2
1289	9.60907e-09	0.751257	0.621	0.368	0.00024285	10-1_IHC	Kdm2a
1290	1.03894e-08	0.694424	0.686	0.413	0.000262571	10-1_IHC	Dnm1l
1291	1.0605e-08	0.831235	0.554	0.289	0.00026802	10-1_IHC	Cacfd1
1292	1.09887e-08	0.846282	0.502	0.249	0.000277718	10-1_IHC	Ankrd42
1293	1.11363e-08	0.784341	0.539	0.284	0.000281447	10-1_IHC	Carf
1294	1.14661e-08	0.705706	0.601	0.318	0.000289782	10-1_IHC	Npepps
1295	1.17897e-08	-0.828623	0.634	0.672	0.000297961	10-1_IHC	Snrnp27
1296	1.21461e-08	0.816739	0.556	0.299	0.000306968	10-1_IHC	Mapk1
1297	1.22657e-08	0.457437	0.756	0.458	0.00030999	10-1_IHC	Gpatch8
1298	1.23225e-08	0.787336	0.569	0.303	0.000311428	10-1_IHC	Pias2
1299	1.27066e-08	-1.06586	0.475	0.557	0.000321133	10-1_IHC	Chchd1
1300	1.29206e-08	0.477963	0.908	0.741	0.000326542	10-1_IHC	Ccdc30
1301	1.3198e-08	0.521343	0.826	0.587	0.000333552	10-1_IHC	Zfr
1302	1.39181e-08	-1.22573	0.403	0.517	0.000351751	10-1_IHC	Crip3
1303	1.43123e-08	0.610101	0.703	0.438	0.000361714	10-1_IHC	Akap8l
1304	1.44013e-08	0.474556	0.846	0.617	0.000363965	10-1_IHC	Atp6v0a1
1305	1.54526e-08	0.837342	0.613	0.368	0.000390534	10-1_IHC	Metap1d
1306	1.56534e-08	0.724497	0.709	0.468	0.000395609	10-1_IHC	Ndrg3
1307	1.60323e-08	0.497196	0.779	0.522	0.000405185	10-1_IHC	Nsd1
1308	1.64313e-08	0.852117	0.508	0.244	0.000415268	10-1_IHC	Usp37
1309	1.67265e-08	0.720701	0.571	0.299	0.000422728	10-1_IHC	Akt2
1310	1.72037e-08	0.828404	0.529	0.279	0.000434788	10-1_IHC	Lcor
1311	1.80062e-08	0.610954	0.692	0.418	0.000455069	10-1_IHC	Zfp638
1312	1.8294e-08	-0.983861	0.49	0.582	0.000462345	10-1_IHC	Mrpl54
1313	1.83828e-08	-1.15311	0.47	0.557	0.000464589	10-1_IHC	Stub1
1314	1.83901e-08	0.79603	0.547	0.274	0.000464772	10-1_IHC	Eif4b
1315	1.84294e-08	-0.756342	0.705	0.711	0.000465766	10-1_IHC	Cox7b
1316	1.86608e-08	0.632017	0.722	0.478	0.000471614	10-1_IHC	Hmg20a
1317	1.89806e-08	0.616799	0.649	0.358	0.000479696	10-1_IHC	Pde5a
1318	1.97392e-08	0.581116	0.756	0.502	0.000498869	10-1_IHC	Ift81
1319	1.99044e-08	0.689017	0.613	0.358	0.000503045	10-1_IHC	Zcchc7
1320	1.99341e-08	0.759325	0.614	0.363	0.000503795	10-1_IHC	Cpsf6
1321	2.0076e-08	0.481545	0.77	0.507	0.000507381	10-1_IHC	Wdr78
1322	2.00818e-08	0.422558	0.855	0.602	0.000507526	10-1_IHC	Drc1
1323	2.12355e-08	0.589468	0.725	0.443	0.000536685	10-1_IHC	Ubap2l
1324	2.20073e-08	0.776742	0.612	0.343	0.000556191	10-1_IHC	Morn1
1325	2.28806e-08	0.688636	0.663	0.368	0.000578262	10-1_IHC	Sptan1
1326	2.3306e-08	0.789578	0.589	0.348	0.000589012	10-1_IHC	Rock2
1327	2.40547e-08	0.612161	0.599	0.318	0.000607935	10-1_IHC	BC005537
1328	2.44842e-08	0.761501	0.576	0.313	0.00061879	10-1_IHC	Nsd3
1329	2.56973e-08	0.591185	0.781	0.498	0.000649447	10-1_IHC	Zbbx
1330	2.75218e-08	0.615833	0.569	0.323	0.000695558	10-1_IHC	Tlk1
1331	2.75909e-08	0.872651	0.507	0.254	0.000697305	10-1_IHC	Cul5
1332	2.81734e-08	0.821018	0.502	0.244	0.000712027	10-1_IHC	Med13l
1333	2.81874e-08	0.776222	0.72	0.502	0.000712381	10-1_IHC	Slc4a4
1334	2.95903e-08	0.842296	0.506	0.244	0.000747837	10-1_IHC	Appbp2
1335	2.96661e-08	0.860855	0.599	0.353	0.000749751	10-1_IHC	Ccdc162
1336	3.14231e-08	-0.878466	0.707	0.711	0.000794155	10-1_IHC	Ift20
1337	3.17733e-08	-1.03207	0.6	0.627	0.000803008	10-1_IHC	Sod2
1338	3.24728e-08	0.715808	0.598	0.343	0.000820685	10-1_IHC	Zmym4
1339	3.2899e-08	0.471509	0.898	0.697	0.000831458	10-1_IHC	Aftph
1340	3.38422e-08	0.576115	0.548	0.274	0.000855295	10-1_IHC	Smarca2
1341	3.74368e-08	-0.58825	0.775	0.781	0.000946139	10-1_IHC	Ube2b
1342	3.7604e-08	0.696924	0.641	0.368	0.000950365	10-1_IHC	Ascc3
1343	4.02745e-08	-0.976678	0.554	0.632	0.00101786	10-1_IHC	Nsa2
1344	4.07341e-08	-0.928823	0.538	0.587	0.00102947	10-1_IHC	Hnrnpa0
1345	4.14176e-08	0.746954	0.524	0.264	0.00104675	10-1_IHC	Mtmr11
1346	4.15599e-08	0.917249	0.522	0.279	0.00105034	10-1_IHC	Cux1
1347	4.22844e-08	0.774382	0.57	0.303	0.00106865	10-1_IHC	Gprasp1
1348	4.32025e-08	0.607737	0.764	0.527	0.00109186	10-1_IHC	Gramd1c
1349	4.50618e-08	0.887365	0.529	0.279	0.00113885	10-1_IHC	Usp2
1350	4.5273e-08	-0.984363	0.494	0.577	0.00114418	10-1_IHC	Cnpy2
1351	4.69377e-08	0.449107	0.941	0.736	0.00118626	10-1_IHC	Syt14
1352	4.72452e-08	-1.11844	0.451	0.542	0.00119403	10-1_IHC	Med28
1353	4.88538e-08	0.653275	0.515	0.259	0.00123468	10-1_IHC	Prpf38b
1354	4.89313e-08	0.606854	0.593	0.318	0.00123664	10-1_IHC	Rnf10
1355	5.04136e-08	0.826999	0.503	0.249	0.0012741	10-1_IHC	Armc3
1356	5.05974e-08	0.897516	0.518	0.274	0.00127875	10-1_IHC	Dnm1
1357	5.09137e-08	-1.07793	0.395	0.517	0.00128674	10-1_IHC	Mrps12
1358	5.1654e-08	0.759171	0.678	0.443	0.00130545	10-1_IHC	Kank1
1359	5.24986e-08	-1.23971	0.419	0.522	0.0013268	10-1_IHC	Gstm5
1360	5.49092e-08	0.695719	0.62	0.363	0.00138772	10-1_IHC	Ap1g1
1361	5.58225e-08	0.775566	0.521	0.269	0.0014108	10-1_IHC	Pcf11
1362	5.63183e-08	0.636099	0.589	0.333	0.00142333	10-1_IHC	Clock
1363	5.76234e-08	-1.1013	0.428	0.527	0.00145632	10-1_IHC	Cops9
1364	5.80482e-08	-0.686962	0.768	0.811	0.00146705	10-1_IHC	Bex2
1365	5.83739e-08	0.643478	0.63	0.363	0.00147528	10-1_IHC	Rbm5
1366	5.86307e-08	0.735676	0.52	0.269	0.00148177	10-1_IHC	Pibf1
1367	5.99724e-08	0.3663	0.956	0.821	0.00151568	10-1_IHC	Srrm2
1368	6.06768e-08	0.677859	0.595	0.328	0.00153348	10-1_IHC	Hdgfl3
1369	6.10164e-08	-0.549414	0.845	0.9	0.00154207	10-1_IHC	Pgam1
1370	6.28108e-08	-0.875337	0.549	0.612	0.00158742	10-1_IHC	Tctex1d2
1371	6.55379e-08	-0.718667	0.754	0.726	0.00165634	10-1_IHC	Lamp1
1372	6.63761e-08	0.764208	0.592	0.358	0.00167752	10-1_IHC	Iqgap2
1373	6.67717e-08	0.777706	0.509	0.259	0.00168752	10-1_IHC	Tardbp
1374	6.76664e-08	-0.8906	0.563	0.637	0.00171013	10-1_IHC	Cyb5a
1375	6.85801e-08	0.671271	0.595	0.343	0.00173323	10-1_IHC	Brd2
1376	6.92389e-08	-1.14869	0.399	0.522	0.00174987	10-1_IHC	Ppdpf
1377	6.94781e-08	0.761323	0.532	0.279	0.00175592	10-1_IHC	Fam160b1
1378	7.3187e-08	-0.779113	0.74	0.736	0.00184966	10-1_IHC	Tbca
1379	7.45695e-08	0.783321	0.503	0.264	0.00188459	10-1_IHC	Polr2a
1380	7.56498e-08	-0.908569	0.62	0.672	0.0019119	10-1_IHC	Tm2d1
1381	7.58484e-08	0.846499	0.654	0.453	0.00191692	10-1_IHC	Acsl1
1382	8.01337e-08	0.699324	0.547	0.299	0.00202522	10-1_IHC	Glyr1
1383	8.12862e-08	0.748498	0.649	0.413	0.00205435	10-1_IHC	Mast4
1384	8.211e-08	0.611645	0.88	0.711	0.00207517	10-1_IHC	Nefm
1385	8.21348e-08	0.833295	0.521	0.279	0.00207579	10-1_IHC	Nfx1
1386	8.35571e-08	0.495692	0.749	0.498	0.00211174	10-1_IHC	Upf2
1387	8.43753e-08	0.631465	0.654	0.403	0.00213242	10-1_IHC	Eea1
1388	8.73732e-08	0.69743	0.616	0.373	0.00220818	10-1_IHC	Thoc2
1389	9.06027e-08	0.557354	0.675	0.398	0.0022898	10-1_IHC	Zcchc11
1390	9.18177e-08	0.601529	0.606	0.343	0.00232051	10-1_IHC	Dync1h1
1391	9.43184e-08	-1.04975	0.448	0.537	0.00238371	10-1_IHC	Glo1
1392	9.68217e-08	1.00906	0.52	0.294	0.00244698	10-1_IHC	Cdh2
1393	9.78644e-08	-0.655377	0.845	0.831	0.00247333	10-1_IHC	Eif1b
1394	9.9159e-08	0.553817	0.801	0.567	0.00250605	10-1_IHC	Bclaf1
1395	1.00444e-07	-0.409471	0.916	0.905	0.00253851	10-1_IHC	Ywhae
1396	1.01653e-07	0.818541	0.53	0.294	0.00256907	10-1_IHC	Jarid2
1397	1.06562e-07	0.614657	0.736	0.473	0.00269314	10-1_IHC	Padi2
1398	1.0972e-07	0.55626	0.684	0.423	0.00277295	10-1_IHC	Acin1
1399	1.12533e-07	-0.634187	0.773	0.766	0.00284404	10-1_IHC	Pcbp1
1400	1.18452e-07	0.481072	0.847	0.612	0.00299364	10-1_IHC	Csde1
1401	1.18585e-07	0.605013	0.662	0.388	0.00299701	10-1_IHC	Kiz
1402	1.19142e-07	-1.10913	0.403	0.502	0.00301107	10-1_IHC	Eid2
1403	1.2004e-07	0.516988	0.884	0.657	0.00303377	10-1_IHC	Grxcr1
1404	1.21263e-07	0.619953	0.653	0.383	0.00306468	10-1_IHC	Trip11
1405	1.21562e-07	0.768057	0.532	0.284	0.00307224	10-1_IHC	Xpo1
1406	1.30243e-07	0.692345	0.587	0.333	0.00329163	10-1_IHC	Rabep1
1407	1.31041e-07	-0.763999	0.708	0.706	0.00331181	10-1_IHC	Mdh2
1408	1.31672e-07	0.685632	0.626	0.388	0.00332774	10-1_IHC	Rb1
1409	1.33099e-07	0.741715	0.527	0.289	0.00336381	10-1_IHC	Taf1
1410	1.35304e-07	0.443904	0.877	0.657	0.00341955	10-1_IHC	Hspa4l
1411	1.35606e-07	0.663848	0.606	0.343	0.00342718	10-1_IHC	Serinc3
1412	1.36379e-07	-0.664145	0.908	0.821	0.00344671	10-1_IHC	Evl
1413	1.37712e-07	0.616727	0.66	0.398	0.00348039	10-1_IHC	Hdlbp
1414	1.43411e-07	0.600461	0.74	0.468	0.00362443	10-1_IHC	Rbm25
1415	1.44605e-07	0.697651	0.512	0.254	0.0036546	10-1_IHC	Zzz3
1416	1.46017e-07	0.659169	0.564	0.323	0.00369029	10-1_IHC	Zfp949
1417	1.48941e-07	-1.01555	0.411	0.512	0.00376418	10-1_IHC	Fkbp8
1418	1.50268e-07	0.531079	0.755	0.522	0.00379773	10-1_IHC	Cspp1
1419	1.51507e-07	0.605773	0.72	0.483	0.00382904	10-1_IHC	Ccdc191
1420	1.52968e-07	-0.812917	0.618	0.652	0.00386596	10-1_IHC	Actr10
1421	1.56012e-07	0.507903	0.644	0.348	0.00394288	10-1_IHC	Rpgrip1l
1422	1.5603e-07	-1.87249	0.403	0.522	0.00394336	10-1_IHC	Clu
1423	1.62643e-07	-0.777451	0.576	0.647	0.00411048	10-1_IHC	Ier3ip1
1424	1.79872e-07	0.646843	0.581	0.313	0.0045459	10-1_IHC	Dmxl1
1425	1.93625e-07	0.534899	0.775	0.547	0.00489348	10-1_IHC	Wdr60
1426	1.95537e-07	-0.678034	0.853	0.836	0.0049418	10-1_IHC	Actg1
1427	2.03056e-07	0.749392	0.547	0.313	0.00513183	10-1_IHC	Ppme1
1428	2.05672e-07	0.659858	0.522	0.289	0.00519795	10-1_IHC	Mat2a
1429	2.07059e-07	0.799335	0.524	0.294	0.00523301	10-1_IHC	Asb3
1430	2.20628e-07	0.645947	0.62	0.358	0.00557593	10-1_IHC	Peli1
1431	2.21882e-07	0.704908	0.542	0.294	0.00560762	10-1_IHC	Smarcc1
1432	2.24532e-07	0.536747	0.66	0.403	0.00567461	10-1_IHC	Mxi1
1433	2.2562e-07	0.566264	0.526	0.264	0.00570209	10-1_IHC	Sfrp1
1434	2.29693e-07	-0.571074	0.849	0.806	0.00580503	10-1_IHC	Twf2
1435	2.29745e-07	0.56537	0.605	0.348	0.00580635	10-1_IHC	Runx1t1
1436	2.32455e-07	-0.868194	0.461	0.557	0.00587483	10-1_IHC	Ubxn6
1437	2.32876e-07	0.568752	0.581	0.323	0.00588548	10-1_IHC	Supt6
1438	2.36442e-07	0.697011	0.516	0.279	0.00597561	10-1_IHC	Stau2
1439	2.42635e-07	0.46901	0.849	0.607	0.00613211	10-1_IHC	Hnrnpu
1440	2.43029e-07	0.768312	0.503	0.279	0.00614206	10-1_IHC	Nup98
1441	2.50137e-07	-1.01775	0.497	0.562	0.00632171	10-1_IHC	Slc25a5
1442	2.54396e-07	-0.930151	0.525	0.577	0.00642934	10-1_IHC	H2afv
1443	2.57953e-07	0.783525	0.62	0.398	0.00651925	10-1_IHC	Trdn
1444	2.58103e-07	-0.952531	0.443	0.527	0.00652305	10-1_IHC	Cyc1
1445	2.63494e-07	0.419465	0.906	0.701	0.0066593	10-1_IHC	Ap3b2
1446	2.66202e-07	0.528156	0.727	0.473	0.00672773	10-1_IHC	Nisch
1447	2.75313e-07	-0.852004	0.472	0.567	0.00695799	10-1_IHC	Polr2j
1448	2.78589e-07	0.425789	0.537	0.274	0.00704077	10-1_IHC	Ccdc146
1449	2.82484e-07	0.518906	0.571	0.308	0.00713923	10-1_IHC	Luc7l3
1450	2.92587e-07	0.676334	0.657	0.413	0.00739455	10-1_IHC	Cntln
1451	2.92756e-07	0.748877	0.501	0.259	0.00739882	10-1_IHC	Nek5
1452	2.96836e-07	-0.814018	0.485	0.572	0.00750194	10-1_IHC	Scoc
1453	3.01854e-07	0.702071	0.556	0.313	0.00762877	10-1_IHC	Ccdc50
1454	3.05731e-07	-1.11424	0.455	0.522	0.00772674	10-1_IHC	Hddc3
1455	3.17254e-07	-0.749696	0.688	0.687	0.00801795	10-1_IHC	Arl6
1456	3.50416e-07	0.563238	0.608	0.353	0.00885605	10-1_IHC	Dcaf8
1457	3.55411e-07	0.550073	0.68	0.428	0.0089823	10-1_IHC	4932438A13Rik
1458	3.61475e-07	0.577265	0.525	0.274	0.00913556	10-1_IHC	Pcnx4
1459	3.82089e-07	-0.979193	0.511	0.572	0.00965653	10-1_IHC	Spa17
1460	3.86075e-07	-0.837933	0.526	0.587	0.00975728	10-1_IHC	Ubald2
1461	4.23723e-07	0.680003	0.524	0.289	0.0107087	10-1_IHC	Itch
1462	4.60209e-07	-1.03161	0.428	0.517	0.0116309	10-1_IHC	Ift27
1463	4.76836e-07	0.707943	0.726	0.587	0.0120511	10-1_IHC	Map4k4
1464	4.79687e-07	0.442853	0.709	0.468	0.0121231	10-1_IHC	Cul1
1465	4.79853e-07	-0.743543	0.609	0.687	0.0121273	10-1_IHC	Hsd17b14
1466	4.82146e-07	0.980179	0.606	0.428	0.0121853	10-1_IHC	Kalrn
1467	4.90494e-07	0.602568	0.561	0.308	0.0123962	10-1_IHC	March7
1468	4.95947e-07	0.670614	0.57	0.338	0.0125341	10-1_IHC	4831440D22Rik
1469	5.02182e-07	0.481146	0.734	0.473	0.0126916	10-1_IHC	Hnrnpm
1470	5.03705e-07	0.499287	0.704	0.463	0.0127301	10-1_IHC	Pdzph1
1471	5.06871e-07	0.43775	0.869	0.701	0.0128101	10-1_IHC	Dner
1472	5.14612e-07	0.437594	0.862	0.622	0.0130058	10-1_IHC	Me1
1473	5.23832e-07	-1.15527	0.459	0.527	0.0132388	10-1_IHC	Uba52
1474	5.49607e-07	0.604202	0.602	0.363	0.0138902	10-1_IHC	Rsf1
1475	6.28523e-07	0.632645	0.632	0.378	0.0158847	10-1_IHC	Tango6
1476	6.484e-07	0.619432	0.533	0.284	0.016387	10-1_IHC	Map2k4
1477	6.63564e-07	0.312594	0.989	0.98	0.0167703	10-1_IHC	Pde4d
1478	6.91219e-07	0.621326	0.579	0.348	0.0174692	10-1_IHC	Zfp266
1479	6.96659e-07	-0.50838	0.909	0.891	0.0176067	10-1_IHC	Cirbp
1480	7.09556e-07	-1.02901	0.465	0.542	0.0179326	10-1_IHC	Emc6
1481	7.34328e-07	0.669657	0.533	0.299	0.0185587	10-1_IHC	Gclc
1482	7.88846e-07	0.623328	0.5	0.274	0.0199365	10-1_IHC	Fnbp1l
1483	7.98185e-07	0.72637	0.77	0.622	0.0201725	10-1_IHC	Shtn1
1484	8.30894e-07	0.613722	0.6	0.348	0.0209992	10-1_IHC	Pacsin1
1485	8.34874e-07	0.515683	0.684	0.398	0.0210998	10-1_IHC	Iqub
1486	8.41702e-07	-0.915285	0.543	0.592	0.0212723	10-1_IHC	Ndufa8
1487	8.45409e-07	-1.17238	0.438	0.527	0.021366	10-1_IHC	Crip2
1488	9.13425e-07	0.599953	0.504	0.269	0.023085	10-1_IHC	Dicer1
1489	9.1824e-07	0.572191	0.542	0.303	0.0232067	10-1_IHC	Rab3gap1
1490	9.65997e-07	0.400737	0.868	0.706	0.0244136	10-1_IHC	Id4
1491	9.74537e-07	-0.683989	0.724	0.711	0.0246295	10-1_IHC	Rpl31
1492	9.77166e-07	0.402107	0.719	0.448	0.0246959	10-1_IHC	Srek1
1493	9.97097e-07	0.625224	0.531	0.303	0.0251996	10-1_IHC	Lnpep
1494	1.01046e-06	0.486083	0.866	0.607	0.0255372	10-1_IHC	Ush1c
1495	1.02189e-06	0.742768	0.517	0.299	0.0258261	10-1_IHC	Abi1
1496	1.02565e-06	-0.843939	0.584	0.602	0.0259211	10-1_IHC	Supt4a
1497	1.02678e-06	-0.45023	0.875	0.871	0.0259498	10-1_IHC	Rps17
1498	1.04088e-06	0.592345	0.533	0.299	0.0263061	10-1_IHC	Brsk1
1499	1.0579e-06	0.568596	0.61	0.378	0.0267364	10-1_IHC	Rab10
1500	1.08372e-06	0.721727	0.57	0.348	0.0273888	10-1_IHC	Tnfaip1
1501	1.09769e-06	-0.870695	0.5	0.562	0.0277418	10-1_IHC	Polr2k
1502	1.10508e-06	0.415759	0.561	0.303	0.0279287	10-1_IHC	Lrrn1
1503	1.10578e-06	0.55434	0.808	0.587	0.0279465	10-1_IHC	Rnf128
1504	1.12426e-06	-0.819163	0.552	0.607	0.0284134	10-1_IHC	Suclg1
1505	1.13772e-06	0.551306	0.646	0.408	0.0287536	10-1_IHC	Zc3h6
1506	1.14556e-06	-0.458716	0.834	0.836	0.0289518	10-1_IHC	Hnrnpk
1507	1.15632e-06	0.495732	0.525	0.294	0.0292237	10-1_IHC	Akap11
1508	1.16589e-06	0.614554	0.607	0.363	0.0294656	10-1_IHC	Fsd1l
1509	1.17955e-06	-0.892096	0.535	0.592	0.0298107	10-1_IHC	Srp9
1510	1.1948e-06	0.534603	0.532	0.284	0.0301963	10-1_IHC	Trp53bp1
1511	1.2258e-06	0.562554	0.516	0.274	0.0309796	10-1_IHC	Tbl1x
1512	1.23389e-06	-0.4856	0.807	0.791	0.031184	10-1_IHC	Arl6ip1
1513	1.24035e-06	-0.520814	0.793	0.756	0.0313475	10-1_IHC	Tsn
1514	1.24796e-06	0.521427	0.539	0.294	0.0315396	10-1_IHC	Ttc14
1515	1.25141e-06	0.467088	0.656	0.393	0.031627	10-1_IHC	Serinc1
1516	1.28211e-06	-0.915448	0.57	0.602	0.0324028	10-1_IHC	Ppib
1517	1.30034e-06	0.512996	0.86	0.652	0.0328636	10-1_IHC	Efr3a
1518	1.35316e-06	-0.832389	0.578	0.612	0.0341984	10-1_IHC	Manf
1519	1.37108e-06	0.523155	0.551	0.313	0.0346512	10-1_IHC	Nsmce2
1520	1.37122e-06	0.632763	0.598	0.368	0.0346547	10-1_IHC	Camk2d
1521	1.38654e-06	0.523899	0.536	0.303	0.035042	10-1_IHC	Atad2b
1522	1.3973e-06	0.675298	0.515	0.299	0.0353139	10-1_IHC	R3hdm1
1523	1.4071e-06	-0.644477	0.695	0.706	0.0355616	10-1_IHC	Thoc7
1524	1.48168e-06	-0.631314	0.617	0.652	0.0374466	10-1_IHC	Pdia6
1525	1.4849e-06	-0.568407	0.778	0.736	0.0375278	10-1_IHC	Pdia3
1526	1.52081e-06	-0.937384	0.474	0.532	0.0384353	10-1_IHC	Arpc3
1527	1.60169e-06	-0.941365	0.445	0.517	0.0404794	10-1_IHC	Mrpl18
1528	1.60934e-06	-0.841024	0.475	0.562	0.0406727	10-1_IHC	Tmem147
1529	1.64538e-06	0.60221	0.636	0.393	0.0415838	10-1_IHC	Fars2
1530	1.71045e-06	-0.975805	0.483	0.537	0.0432283	10-1_IHC	Glrx5
1531	1.73716e-06	0.604298	0.576	0.333	0.0439032	10-1_IHC	Kpna4
1532	1.75242e-06	0.809875	0.501	0.294	0.0442888	10-1_IHC	Nlk
1533	1.83516e-06	0.336848	0.917	0.841	0.0463801	10-1_IHC	Rps15
1534	1.85388e-06	-0.800667	0.508	0.577	0.046853	10-1_IHC	Polr1d
1535	1.99921e-06	-0.713142	0.685	0.687	0.0505259	10-1_IHC	Pfdn2
1536	2.04889e-06	-0.74866	0.455	0.532	0.0517815	10-1_IHC	Emc4
1537	2.16137e-06	0.366067	0.924	0.746	0.0546243	10-1_IHC	Abca5
1538	2.18499e-06	0.450317	0.783	0.547	0.0552213	10-1_IHC	Wac
1539	2.25994e-06	0.430634	0.509	0.284	0.0571154	10-1_IHC	Suco
1540	2.29111e-06	0.542672	0.65	0.423	0.0579033	10-1_IHC	Mark3
1541	2.46236e-06	-0.98664	0.651	0.677	0.0622312	10-1_IHC	Cd81
1542	2.53287e-06	-0.91879	0.521	0.562	0.0640132	10-1_IHC	Trappc4
1543	2.54304e-06	-0.710613	0.607	0.652	0.0642703	10-1_IHC	U2af1
1544	2.67192e-06	0.380938	0.926	0.771	0.0675273	10-1_IHC	Lmo7
1545	2.68723e-06	0.476742	0.584	0.343	0.0679143	10-1_IHC	Rnf149
1546	2.72844e-06	0.421092	0.601	0.318	0.0689559	10-1_IHC	Foxj1
1547	2.7289e-06	0.3382	0.815	0.587	0.0689674	10-1_IHC	Arid4b
1548	2.729e-06	0.632066	0.584	0.373	0.06897	10-1_IHC	Rb1cc1
1549	2.82349e-06	0.539824	0.565	0.348	0.071358	10-1_IHC	Nono
1550	2.84047e-06	0.533426	0.526	0.313	0.0717872	10-1_IHC	Slc8a2
1551	3.03911e-06	0.437739	0.805	0.617	0.0768073	10-1_IHC	Lrtm2
1552	3.07438e-06	0.5808	0.797	0.617	0.0776988	10-1_IHC	Ttc7
1553	3.10466e-06	0.605521	0.533	0.313	0.0784641	10-1_IHC	Sfi1
1554	3.14392e-06	0.573636	0.573	0.343	0.0794564	10-1_IHC	Sbno1
1555	3.35096e-06	0.37707	0.701	0.433	0.0846887	10-1_IHC	Sltm
1556	3.35261e-06	0.505526	0.756	0.542	0.0847304	10-1_IHC	Rab6a
1557	3.57421e-06	0.745745	0.514	0.308	0.090331	10-1_IHC	Tbc1d32
1558	3.6015e-06	-0.481597	0.93	0.93	0.0910206	10-1_IHC	Acbd7
1559	3.64389e-06	-0.896733	0.436	0.537	0.092092	10-1_IHC	Sdhaf4
1560	3.69332e-06	-0.900414	0.505	0.562	0.0933412	10-1_IHC	Spcs2
1561	3.72534e-06	-0.968191	0.462	0.527	0.0941504	10-1_IHC	Pmvk
1562	3.82598e-06	-0.796823	0.583	0.612	0.096694	10-1_IHC	Spryd7
1563	3.84539e-06	0.253319	0.52	0.284	0.0971846	10-1_IHC	Numb
1564	3.98933e-06	0.494013	0.577	0.343	0.100822	10-1_IHC	Lrp6
1565	3.99394e-06	0.629641	0.561	0.348	0.100939	10-1_IHC	Plppr4
1566	4.08606e-06	0.56517	0.538	0.313	0.103267	10-1_IHC	Tasp1
1567	4.11847e-06	0.461183	0.678	0.423	0.104086	10-1_IHC	Wapl
1568	4.1356e-06	0.560278	0.514	0.299	0.104519	10-1_IHC	Rasa1
1569	4.25716e-06	0.489873	0.674	0.438	0.107591	10-1_IHC	Bod1l
1570	4.32586e-06	-0.578477	0.651	0.687	0.109328	10-1_IHC	Dnajc15
1571	4.41293e-06	-0.803216	0.548	0.597	0.111528	10-1_IHC	Dynlrb1
1572	4.68689e-06	-0.953001	0.462	0.527	0.118452	10-1_IHC	Siva1
1573	4.71503e-06	-0.733775	0.636	0.667	0.119163	10-1_IHC	Atp6v1e1
1574	4.83686e-06	0.547043	0.647	0.398	0.122242	10-1_IHC	Cnot4
1575	4.88058e-06	0.423409	0.536	0.294	0.123347	10-1_IHC	Tex52
1576	5.10475e-06	0.643339	0.513	0.303	0.129012	10-1_IHC	Dhx15
1577	5.1843e-06	0.490122	0.549	0.303	0.131023	10-1_IHC	Ccar1
1578	5.28021e-06	0.54952	0.507	0.289	0.133447	10-1_IHC	Actn4
1579	5.37645e-06	-0.62146	0.767	0.726	0.135879	10-1_IHC	Nme5
1580	5.48339e-06	0.519558	0.587	0.363	0.138582	10-1_IHC	Nup153
1581	5.54865e-06	0.374609	0.721	0.458	0.140231	10-1_IHC	Srpk2
1582	5.78962e-06	-0.881078	0.434	0.512	0.146321	10-1_IHC	Psma6
1583	5.8325e-06	0.563765	0.576	0.343	0.147405	10-1_IHC	Lars2
1584	5.83952e-06	0.503131	0.605	0.373	0.147582	10-1_IHC	Phf14
1585	5.89566e-06	0.516254	0.634	0.393	0.149001	10-1_IHC	Zfp148
1586	6.01405e-06	0.296834	0.701	0.502	0.151993	10-1_IHC	Slc17a8
1587	6.35221e-06	0.356518	0.818	0.622	0.160539	10-1_IHC	Nfic
1588	6.3802e-06	-0.662852	0.818	0.801	0.161247	10-1_IHC	Sri
1589	6.56932e-06	0.438539	0.557	0.323	0.166027	10-1_IHC	Gns
1590	6.57891e-06	-0.685465	0.755	0.761	0.166269	10-1_IHC	Cib3
1591	6.78947e-06	0.682299	0.578	0.418	0.17159	10-1_IHC	Adam11
1592	7.04285e-06	0.52669	0.728	0.542	0.177994	10-1_IHC	Ubash3b
1593	7.12704e-06	-0.633717	0.823	0.866	0.180122	10-1_IHC	Anxa5
1594	7.42462e-06	0.457712	0.51	0.284	0.187642	10-1_IHC	Uhrf1bp1l
1595	7.49411e-06	0.445629	0.715	0.463	0.189399	10-1_IHC	Senp2
1596	7.82699e-06	0.541167	0.545	0.333	0.197811	10-1_IHC	Cstf3
1597	8.15267e-06	0.384722	0.775	0.542	0.206042	10-1_IHC	Slc5a3
1598	8.26249e-06	0.526343	0.58	0.368	0.208818	10-1_IHC	Snap25
1599	8.41855e-06	0.564819	0.515	0.303	0.212762	10-1_IHC	Mpp5
1600	8.51685e-06	0.546975	0.594	0.368	0.215246	10-1_IHC	Syt2
1601	8.56414e-06	-0.892188	0.523	0.567	0.216442	10-1_IHC	Ngrn
1602	8.66385e-06	-0.846671	0.449	0.537	0.218962	10-1_IHC	Hmox2
1603	9.25805e-06	-0.905259	0.469	0.537	0.233979	10-1_IHC	Erp29
1604	9.4523e-06	0.691735	0.555	0.348	0.238888	10-1_IHC	Babam2
1605	9.55226e-06	-0.908723	0.554	0.587	0.241414	10-1_IHC	Sec11c
1606	9.6108e-06	0.457337	0.761	0.557	0.242894	10-1_IHC	Tpm1
1607	9.86109e-06	-0.55207	0.806	0.791	0.249219	10-1_IHC	Sdc4
1608	9.94835e-06	-0.896375	0.422	0.502	0.251425	10-1_IHC	Ppid
1609	1.00231e-05	-1.03346	0.698	0.751	0.253314	10-1_IHC	S100a1
1610	1.01339e-05	0.558011	0.541	0.323	0.256115	10-1_IHC	Acbd5
1611	1.05368e-05	0.496418	0.56	0.333	0.266296	10-1_IHC	Appl1
1612	1.10869e-05	0.42089	0.529	0.318	0.2802	10-1_IHC	Aco2
1613	1.10939e-05	0.501769	0.502	0.284	0.280375	10-1_IHC	Sec63
1614	1.11381e-05	-0.802997	0.693	0.692	0.281493	10-1_IHC	Wbp1
1615	1.14933e-05	-0.85072	0.634	0.687	0.29047	10-1_IHC	Mgst3
1616	1.19848e-05	0.444386	0.503	0.294	0.302891	10-1_IHC	Phf20
1617	1.21952e-05	-0.803993	0.552	0.592	0.308209	10-1_IHC	Bcap31
1618	1.27568e-05	-0.703752	0.671	0.682	0.322401	10-1_IHC	Slc9a3r2
1619	1.30424e-05	0.807841	0.582	0.423	0.329621	10-1_IHC	Fam19a2
1620	1.35553e-05	0.422124	0.588	0.363	0.342584	10-1_IHC	Kdm5b
1621	1.39613e-05	-0.625425	0.776	0.801	0.352844	10-1_IHC	Cbx3
1622	1.40063e-05	0.437763	0.56	0.328	0.353982	10-1_IHC	Sertad2
1623	1.40551e-05	-0.734295	0.668	0.647	0.355214	10-1_IHC	Mlf2
1624	1.43968e-05	-0.774782	0.503	0.567	0.363849	10-1_IHC	Sra1
1625	1.44401e-05	0.425959	0.518	0.303	0.364946	10-1_IHC	Ehmt1
1626	1.45598e-05	0.552809	0.594	0.363	0.367971	10-1_IHC	Jak1
1627	1.48245e-05	0.374141	0.845	0.632	0.37466	10-1_IHC	Txnrd1
1628	1.48686e-05	0.364453	0.812	0.587	0.375775	10-1_IHC	Clic5
1629	1.54373e-05	0.459266	0.675	0.458	0.390147	10-1_IHC	Ncald
1630	1.55006e-05	0.587017	0.544	0.348	0.391748	10-1_IHC	Pdpk1
1631	1.61646e-05	0.463362	0.643	0.413	0.408529	10-1_IHC	Ppp4r3b
1632	1.63749e-05	-0.721899	0.51	0.577	0.413842	10-1_IHC	Fam174a
1633	1.64642e-05	0.416055	0.688	0.453	0.4161	10-1_IHC	Otud3
1634	1.65738e-05	0.323632	0.892	0.731	0.418869	10-1_IHC	Ncl
1635	1.66387e-05	0.433743	0.741	0.522	0.42051	10-1_IHC	Smarca5
1636	1.67027e-05	0.381363	0.655	0.393	0.422127	10-1_IHC	D230017M19Rik
1637	1.7386e-05	0.438981	0.933	0.836	0.439396	10-1_IHC	Bdnf
1638	1.76298e-05	-0.782912	0.559	0.597	0.445558	10-1_IHC	Srp19
1639	1.87387e-05	0.34644	0.888	0.731	0.473584	10-1_IHC	Arglu1
1640	1.88953e-05	0.470726	0.637	0.413	0.47754	10-1_IHC	Dnaic2
1641	1.92545e-05	0.476643	0.547	0.328	0.486618	10-1_IHC	Zfp277
1642	1.95413e-05	0.607368	0.508	0.308	0.493867	10-1_IHC	Wwp1
1643	2.01625e-05	0.400818	0.615	0.398	0.509566	10-1_IHC	Zc3h13
1644	2.05769e-05	0.395118	0.775	0.562	0.520041	10-1_IHC	Nbas
1645	2.07117e-05	0.524402	0.56	0.338	0.523448	10-1_IHC	Unc119b
1646	2.07294e-05	0.397294	0.819	0.642	0.523895	10-1_IHC	Map9
1647	2.20372e-05	0.350121	0.657	0.393	0.556946	10-1_IHC	Tnrc6a
1648	2.20976e-05	0.387854	0.787	0.577	0.558474	10-1_IHC	Chd4
1649	2.25623e-05	0.285197	0.771	0.542	0.570216	10-1_IHC	Ube3a
1650	2.26709e-05	0.505634	0.588	0.368	0.57296	10-1_IHC	Hipk3
1651	2.41636e-05	0.436323	0.543	0.338	0.610685	10-1_IHC	Ptp4a2
1652	2.52179e-05	-0.766152	0.63	0.632	0.637331	10-1_IHC	Prr15
1653	2.64149e-05	0.479356	0.784	0.612	0.667583	10-1_IHC	Mlf1
1654	2.76937e-05	0.282752	0.931	0.761	0.699902	10-1_IHC	Pafah1b1
1655	2.81345e-05	-0.657442	0.699	0.701	0.711042	10-1_IHC	Arl3
1656	2.85433e-05	-0.943921	0.428	0.507	0.721375	10-1_IHC	Acp1
1657	2.95334e-05	0.479178	0.52	0.338	0.746397	10-1_IHC	Rsrc1
1658	3.05605e-05	0.461051	0.517	0.299	0.772354	10-1_IHC	Zcchc3
1659	3.23818e-05	0.32615	0.591	0.358	0.818384	10-1_IHC	Amfr
1660	3.29405e-05	0.315341	0.552	0.343	0.832505	10-1_IHC	Srsf1
1661	3.39995e-05	0.448808	0.582	0.353	0.859268	10-1_IHC	Ephx1
1662	3.405e-05	0.475295	0.63	0.393	0.860545	10-1_IHC	Prpf8
1663	3.43566e-05	0.581992	0.526	0.328	0.868294	10-1_IHC	Nrip1
1664	3.45064e-05	-0.761911	0.576	0.582	0.872081	10-1_IHC	Rps27l
1665	3.49039e-05	-0.780788	0.544	0.572	0.882127	10-1_IHC	Ufc1
1666	3.53216e-05	0.444	0.649	0.413	0.892683	10-1_IHC	Prpf40a
1667	3.64145e-05	0.622498	0.58	0.378	0.920303	10-1_IHC	Nek2
1668	3.90298e-05	0.293597	0.554	0.318	0.986399	10-1_IHC	Rbm27
1669	4.02951e-05	-0.897488	0.616	0.632	1	10-1_IHC	Tbc1d7
1670	4.04329e-05	0.41835	0.719	0.493	1	10-1_IHC	Taf15
1671	4.41474e-05	0.44521	0.583	0.358	1	10-1_IHC	Rsbn1l
1672	4.44329e-05	0.502926	0.546	0.343	1	10-1_IHC	Tmx4
1673	4.45714e-05	-0.72035	0.667	0.662	1	10-1_IHC	Smim5
1674	4.49584e-05	0.435395	0.588	0.373	1	10-1_IHC	Ppp3cb
1675	4.52497e-05	-0.665298	0.514	0.562	1	10-1_IHC	Cltb
1676	4.9025e-05	-0.723679	0.548	0.572	1	10-1_IHC	Nxf1
1677	4.91123e-05	-1.00521	0.485	0.512	1	10-1_IHC	Rwdd1
1678	4.95764e-05	0.45307	0.528	0.318	1	10-1_IHC	Atf2
1679	5.25997e-05	-0.572129	0.698	0.701	1	10-1_IHC	Hebp2
1680	5.40037e-05	0.365687	0.577	0.353	1	10-1_IHC	Wdr35
1681	5.40637e-05	-0.645667	0.647	0.632	1	10-1_IHC	Trir
1682	5.50749e-05	-0.682446	0.611	0.602	1	10-1_IHC	Chmp5
1683	5.51026e-05	0.366617	0.647	0.428	1	10-1_IHC	Eif4h
1684	5.60933e-05	0.459971	0.743	0.522	1	10-1_IHC	Prmt3
1685	5.71808e-05	0.460344	0.614	0.418	1	10-1_IHC	Fam13a
1686	6.06132e-05	0.350058	0.719	0.478	1	10-1_IHC	Mbd2
1687	6.06582e-05	0.318073	0.545	0.313	1	10-1_IHC	Iqcd
1688	6.07039e-05	0.440916	0.565	0.333	1	10-1_IHC	Fank1
1689	6.25759e-05	0.306923	0.822	0.597	1	10-1_IHC	Rtn3
1690	6.27797e-05	0.372389	0.612	0.393	1	10-1_IHC	Smchd1
1691	6.32678e-05	0.566337	0.542	0.353	1	10-1_IHC	Cdc73
1692	6.4015e-05	0.392573	0.642	0.408	1	10-1_IHC	Sdha
1693	6.8431e-05	0.456618	0.591	0.398	1	10-1_IHC	Rsbn1
1694	6.85924e-05	0.407615	0.786	0.587	1	10-1_IHC	mt-Atp8
1695	6.98592e-05	-0.892433	0.527	0.557	1	10-1_IHC	Gm2694
1696	6.99851e-05	-0.767847	0.521	0.557	1	10-1_IHC	Sptssa
1697	7.02494e-05	0.369533	0.522	0.308	1	10-1_IHC	Syncrip
1698	7.17065e-05	0.479524	0.723	0.502	1	10-1_IHC	Emb
1699	7.17377e-05	0.509084	0.508	0.299	1	10-1_IHC	Vps13c
1700	7.20152e-05	-0.34365	0.885	0.886	1	10-1_IHC	Eid1
1701	7.39842e-05	-0.536863	0.829	0.766	1	10-1_IHC	Dnaja1
1702	7.40129e-05	0.284229	0.782	0.567	1	10-1_IHC	Osbpl1a
1703	7.49619e-05	-0.708311	0.563	0.582	1	10-1_IHC	Ube2e1
1704	7.89269e-05	0.44832	0.626	0.423	1	10-1_IHC	Tmem63b
1705	8.02772e-05	0.364653	0.65	0.453	1	10-1_IHC	Btg1
1706	8.06252e-05	0.589711	0.582	0.368	1	10-1_IHC	Lamp2
1707	8.52013e-05	0.559073	0.522	0.328	1	10-1_IHC	Uba6
1708	8.57212e-05	-0.304534	0.943	0.92	1	10-1_IHC	Tspan13
1709	9.29609e-05	0.353579	0.778	0.552	1	10-1_IHC	Tm9sf3
1710	9.54294e-05	0.49681	0.557	0.358	1	10-1_IHC	Lzic
1711	9.69589e-05	0.437103	0.57	0.368	1	10-1_IHC	Fndc3a
1712	0.000100746	0.390367	0.522	0.313	1	10-1_IHC	Rimklb
1713	0.000102505	0.378038	0.52	0.303	1	10-1_IHC	Fam120a
1714	0.000102865	-0.52804	0.67	0.682	1	10-1_IHC	Atp6v1d
1715	0.00010465	0.411857	0.532	0.333	1	10-1_IHC	Psmd2
1716	0.00010732	-0.290517	0.934	0.945	1	10-1_IHC	Rps25
1717	0.00010841	-0.721489	0.535	0.552	1	10-1_IHC	2310009B15Rik
1718	0.000124931	0.312217	0.759	0.522	1	10-1_IHC	Pja2
1719	0.000125519	-0.673534	0.622	0.627	1	10-1_IHC	Ndufa12
1720	0.000127736	0.439495	0.506	0.303	1	10-1_IHC	Azin1
1721	0.000130941	-0.598543	0.678	0.682	1	10-1_IHC	Bmyc
1722	0.000134683	-0.644287	0.539	0.572	1	10-1_IHC	Sdf2
1723	0.000135671	-0.760569	0.654	0.637	1	10-1_IHC	Cetn3
1724	0.000137754	0.380705	0.569	0.353	1	10-1_IHC	Vps35
1725	0.00013958	0.279882	0.605	0.378	1	10-1_IHC	Sqle
1726	0.000141244	-0.532988	0.654	0.667	1	10-1_IHC	Zc3h15
1727	0.000149068	-0.826517	0.466	0.532	1	10-1_IHC	Aimp1
1728	0.000162506	-0.537981	0.794	0.751	1	10-1_IHC	Pjvk
1729	0.000162955	0.346673	0.832	0.662	1	10-1_IHC	Stag2
1730	0.000167988	0.31876	0.504	0.303	1	10-1_IHC	Capza1
1731	0.000169348	0.326205	0.578	0.353	1	10-1_IHC	Spire1
1732	0.000170219	0.337309	0.888	0.697	1	10-1_IHC	Snrnp70
1733	0.000171157	0.350871	0.549	0.333	1	10-1_IHC	Drc3
1734	0.000181632	-0.296461	0.976	0.945	1	10-1_IHC	Espn
1735	0.000183483	0.324444	0.641	0.408	1	10-1_IHC	Atp6v1b2
1736	0.000185715	-0.779099	0.484	0.512	1	10-1_IHC	Arpp19
1737	0.000188521	0.297952	0.693	0.448	1	10-1_IHC	Klf3
1738	0.000190703	-0.306347	0.839	0.846	1	10-1_IHC	Rps6
1739	0.000190867	0.394858	0.667	0.453	1	10-1_IHC	Rbm26
1740	0.000199958	-0.416049	0.79	0.776	1	10-1_IHC	Gnas
1741	0.00020015	0.389903	0.549	0.358	1	10-1_IHC	Bcl7a
1742	0.000205379	0.398008	0.823	0.697	1	10-1_IHC	Pcdh20
1743	0.00020655	0.347095	0.533	0.328	1	10-1_IHC	Vps4b
1744	0.000227786	0.522566	0.556	0.388	1	10-1_IHC	Nfe2l1
1745	0.000243818	0.369872	0.632	0.418	1	10-1_IHC	Smc1a
1746	0.000244242	-0.615662	0.755	0.701	1	10-1_IHC	Hmgn3
1747	0.000247893	0.386545	0.525	0.328	1	10-1_IHC	Ift80
1748	0.00024939	0.319396	0.57	0.358	1	10-1_IHC	Ddx42
1749	0.000254228	0.331828	0.648	0.433	1	10-1_IHC	Tmtc4
1750	0.00027132	-0.774776	0.525	0.542	1	10-1_IHC	Tmed2
1751	0.000276985	0.365187	0.506	0.303	1	10-1_IHC	Aldh1a3
1752	0.000298274	-0.367516	0.873	0.806	1	10-1_IHC	Atxn7l3b
1753	0.000298498	-0.786242	0.743	0.711	1	10-1_IHC	4933434E20Rik
1754	0.000298755	-0.647983	0.641	0.627	1	10-1_IHC	Spryd3
1755	0.000304845	0.352331	0.609	0.403	1	10-1_IHC	Zmym2
1756	0.000307891	-0.383509	0.86	0.806	1	10-1_IHC	Cfap126
1757	0.00031347	0.53259	0.51	0.328	1	10-1_IHC	Agfg2
1758	0.000322328	0.328172	0.581	0.368	1	10-1_IHC	Sgpp1
1759	0.000325255	0.282453	0.529	0.333	1	10-1_IHC	Dnajb14
1760	0.000331109	0.422264	0.509	0.313	1	10-1_IHC	Klf13
1761	0.000333921	0.278995	0.825	0.637	1	10-1_IHC	Hnrnph1
1762	0.000335584	-0.415695	0.873	0.826	1	10-1_IHC	Triobp
1763	0.000339584	-0.546858	0.772	0.736	1	10-1_IHC	1110004E09Rik
1764	0.000345169	0.253476	0.658	0.448	1	10-1_IHC	Hnrnpc
1765	0.0003506	-0.384937	0.802	0.781	1	10-1_IHC	Ywhaq
1766	0.000351284	0.321436	0.597	0.383	1	10-1_IHC	Ift88
1767	0.000360273	0.30112	0.582	0.373	1	10-1_IHC	Inpp5f
1768	0.000376426	-0.425149	0.732	0.726	1	10-1_IHC	Sumo1
1769	0.000381863	0.306846	0.717	0.493	1	10-1_IHC	Eif3a
1770	0.000394451	0.321108	0.546	0.353	1	10-1_IHC	Cd2ap
1771	0.000398681	0.502095	0.525	0.343	1	10-1_IHC	Tnfrsf21
1772	0.000402253	0.403223	0.659	0.453	1	10-1_IHC	Ptbp3
1773	0.000421422	-0.601624	0.667	0.667	1	10-1_IHC	Arl6ip5
1774	0.000421589	-0.60464	0.659	0.647	1	10-1_IHC	Lrrc51
1775	0.000452974	-0.737423	0.48	0.517	1	10-1_IHC	Gtf2h5
1776	0.000491806	0.27332	0.679	0.468	1	10-1_IHC	Zc3h14
1777	0.000499986	0.361758	0.603	0.393	1	10-1_IHC	Uhmk1
1778	0.00052218	-0.421548	0.647	0.672	1	10-1_IHC	Uqcrc2
1779	0.000529467	0.485278	0.747	0.597	1	10-1_IHC	Atp2b1
1780	0.000543484	0.353292	0.675	0.468	1	10-1_IHC	Tnks2
1781	0.000548239	0.363447	0.612	0.418	1	10-1_IHC	Thrap3
1782	0.000560316	0.251689	0.807	0.647	1	10-1_IHC	Zfand5
1783	0.000563352	0.365438	0.55	0.373	1	10-1_IHC	Gabarapl1
1784	0.000565662	-0.71919	0.585	0.577	1	10-1_IHC	Lsm6
1785	0.000585573	0.378045	0.688	0.507	1	10-1_IHC	Sfpq
1786	0.00059769	-0.821793	0.538	0.547	1	10-1_IHC	Bphl
1787	0.000617623	0.374559	0.513	0.328	1	10-1_IHC	Mapre2
1788	0.000635319	0.262636	0.547	0.358	1	10-1_IHC	N4bp2l2
1789	0.000658819	0.370567	0.512	0.328	1	10-1_IHC	4430402I18Rik
1790	0.000671666	0.285193	0.504	0.323	1	10-1_IHC	Snx2
1791	0.000717682	0.314665	0.763	0.582	1	10-1_IHC	Tjap1
1792	0.000721326	0.305074	0.5	0.323	1	10-1_IHC	Plscr2
1793	0.000723772	0.396053	0.63	0.433	1	10-1_IHC	Pkn2
1794	0.000732269	0.399595	0.643	0.453	1	10-1_IHC	Atf6
1795	0.000734249	0.283711	0.835	0.697	1	10-1_IHC	Iqcg
1796	0.000748615	-0.688183	0.544	0.552	1	10-1_IHC	Rsph9
1797	0.000786404	0.408794	0.584	0.383	1	10-1_IHC	Plpp3
1798	0.000833154	-0.405165	0.8	0.751	1	10-1_IHC	Top1
1799	0.00084526	0.349326	0.598	0.413	1	10-1_IHC	Smad7
1800	0.00084807	0.268209	0.505	0.328	1	10-1_IHC	Zfp451
1801	0.000848858	0.291372	0.708	0.512	1	10-1_IHC	Cers5
1802	0.000889179	-0.403493	0.817	0.781	1	10-1_IHC	Tmbim6
1803	0.000899377	-0.421418	0.762	0.761	1	10-1_IHC	Cdc42
1804	0.000900828	0.287522	0.771	0.582	1	10-1_IHC	Ubl3
1805	0.000908408	-0.336375	0.87	0.856	1	10-1_IHC	Sub1
1806	0.000930034	0.326423	0.563	0.368	1	10-1_IHC	Hnrnpul2
1807	0.000933309	-0.676531	0.55	0.552	1	10-1_IHC	Creld2
1808	0.00096787	0.359481	0.561	0.368	1	10-1_IHC	Morf4l2
1809	0.000986329	0.260357	0.693	0.498	1	10-1_IHC	Pabpc1
1810	0.00100436	-0.731772	0.479	0.507	1	10-1_IHC	Pfdn1
1811	0.00100546	0.273347	0.516	0.333	1	10-1_IHC	Akirin1
1812	0.00100937	0.324277	0.577	0.388	1	10-1_IHC	Rrbp1
1813	0.00104002	0.40852	0.508	0.343	1	10-1_IHC	Knop1
1814	0.00105761	-0.326697	0.832	0.826	1	10-1_IHC	Aig1
1815	0.00113253	-0.513993	0.69	0.627	1	10-1_IHC	Arf1
1816	0.00113399	0.293056	0.667	0.453	1	10-1_IHC	Scamp1
1817	0.00114354	0.27263	0.616	0.413	1	10-1_IHC	Mia3
1818	0.00115048	-0.807547	0.52	0.517	1	10-1_IHC	Ppp1r32
1819	0.00121773	0.263927	0.842	0.642	1	10-1_IHC	Tpr
1820	0.00125808	0.344522	0.618	0.418	1	10-1_IHC	Smg7
1821	0.00125871	0.309732	0.842	0.711	1	10-1_IHC	Rpl4
1822	0.00127465	-0.535706	0.56	0.567	1	10-1_IHC	Rpn1
1823	0.0012779	0.330951	0.756	0.567	1	10-1_IHC	Gnb1
1824	0.00129336	-0.642038	0.608	0.567	1	10-1_IHC	Chmp2a
1825	0.00130553	0.294576	0.634	0.448	1	10-1_IHC	Vcp
1826	0.00144278	-0.27524	0.995	0.985	1	10-1_IHC	mt-Co1
1827	0.00147732	-0.690002	0.466	0.502	1	10-1_IHC	Ccs
1828	0.00150073	-0.564681	0.812	0.746	1	10-1_IHC	Hspa5
1829	0.00171238	-0.391701	0.68	0.682	1	10-1_IHC	Rrp1
1830	0.00174243	0.280099	0.555	0.368	1	10-1_IHC	Ing1
1831	0.00177776	0.302931	0.767	0.612	1	10-1_IHC	Fbxw7
1832	0.00178673	-0.497723	0.682	0.647	1	10-1_IHC	Rheb
1833	0.00179906	0.283432	0.599	0.403	1	10-1_IHC	Ube2w
1834	0.00186812	-0.660544	0.646	0.637	1	10-1_IHC	Taldo1
1835	0.00198811	-0.438205	0.641	0.617	1	10-1_IHC	Psmd4
1836	0.00203861	0.304139	0.637	0.458	1	10-1_IHC	Caprin1
1837	0.00204972	0.402165	0.563	0.393	1	10-1_IHC	Celf1
1838	0.00229751	0.320889	0.615	0.433	1	10-1_IHC	Rdh12
1839	0.0023079	0.351647	0.622	0.463	1	10-1_IHC	Aif1l
1840	0.00235382	-0.38077	0.763	0.736	1	10-1_IHC	Ndfip1
1841	0.00241584	0.331518	0.591	0.408	1	10-1_IHC	Epc1
1842	0.00250328	-0.504209	0.766	0.682	1	10-1_IHC	Cfdp1
1843	0.0025595	-0.49001	0.732	0.682	1	10-1_IHC	Suds3
1844	0.00259205	0.335378	0.707	0.542	1	10-1_IHC	Ubxn4
1845	0.0025963	-0.499676	0.676	0.637	1	10-1_IHC	Cct4
1846	0.00272562	0.340484	0.531	0.368	1	10-1_IHC	Rmdn1
1847	0.00284041	0.281936	0.612	0.423	1	10-1_IHC	Nrd1
1848	0.00314994	0.347298	0.522	0.358	1	10-1_IHC	BC005561
1849	0.00315357	0.250825	0.609	0.433	1	10-1_IHC	Yme1l1
1850	0.00316967	-0.448619	0.753	0.711	1	10-1_IHC	Rnf11
1851	0.00320818	-0.494688	0.737	0.692	1	10-1_IHC	Epcam
1852	0.00336217	0.26788	0.521	0.358	1	10-1_IHC	Vezf1
1853	0.00355229	-0.373856	0.882	0.796	1	10-1_IHC	Ppp1cb
1854	0.00363652	-0.458726	0.67	0.652	1	10-1_IHC	1110004F10Rik
1855	0.00369209	0.295317	0.728	0.562	1	10-1_IHC	1700020I14Rik
1856	0.0036985	-0.474451	0.693	0.642	1	10-1_IHC	Sarnp
1857	0.00382903	-0.48249	0.71	0.667	1	10-1_IHC	Hnrnpdl
1858	0.003945	0.320694	0.706	0.572	1	10-1_IHC	Lpin2
1859	0.00416398	-0.571434	0.508	0.532	1	10-1_IHC	Cwc15
1860	0.00461338	0.260396	0.507	0.348	1	10-1_IHC	Abcf1
1861	0.00461617	0.298995	0.745	0.627	1	10-1_IHC	Cdkl2
1862	0.00464182	0.27882	0.69	0.572	1	10-1_IHC	Cacna2d4
1863	0.00477674	-0.740168	0.521	0.502	1	10-1_IHC	Commd3
1864	0.00479081	-0.315066	0.818	0.761	1	10-1_IHC	Cnbp
1865	0.0049231	0.388922	0.649	0.562	1	10-1_IHC	Car12
1866	0.00508875	0.265278	0.589	0.413	1	10-1_IHC	Ctcf
1867	0.0051945	-0.590319	0.564	0.547	1	10-1_IHC	Dpy30
1868	0.00530613	-0.270898	0.852	0.846	1	10-1_IHC	Ktn1
1869	0.00532555	0.310985	0.774	0.602	1	10-1_IHC	Smap2
1870	0.00538483	0.278516	0.749	0.572	1	10-1_IHC	Cab39l
1871	0.00543947	0.253023	0.728	0.537	1	10-1_IHC	Slc25a25
1872	0.00576563	-0.616691	0.501	0.502	1	10-1_IHC	Emc7
1873	0.006141	0.645378	0.512	0.433	1	10-1_IHC	Pou6f2
1874	0.00633256	0.306415	0.656	0.512	1	10-1_IHC	Hacd3
1875	0.0063374	-0.54573	0.692	0.627	1	10-1_IHC	Fbxo36
1876	0.00634385	-0.819123	0.556	0.542	1	10-1_IHC	Selenos
1877	0.00654347	-0.482639	0.728	0.677	1	10-1_IHC	Rab11a
1878	0.00667008	0.281176	0.572	0.403	1	10-1_IHC	Rab15
1879	0.00695852	-0.414684	0.69	0.632	1	10-1_IHC	Bnip3l
1880	0.00703214	-0.646678	0.537	0.527	1	10-1_IHC	1700016K19Rik
1881	0.00740291	-0.463045	0.594	0.587	1	10-1_IHC	Chmp4b
1882	0.00760546	-0.613502	0.621	0.597	1	10-1_IHC	Nol7
1883	0.00764786	-0.350874	0.585	0.413	1	10-1_IHC	Igfbp5
1884	0.00774795	-0.504282	0.715	0.672	1	10-1_IHC	Eif2s2
1885	0.00804779	-0.507454	0.693	0.627	1	10-1_IHC	Minos1
1886	0.00837615	0.253887	0.587	0.403	1	10-1_IHC	Ccdc47
1887	0.00861719	-0.395856	0.697	0.677	1	10-1_IHC	Chic2
1888	0.00869796	-0.523002	0.688	0.607	1	10-1_IHC	Fscn2
1889	0.00878853	0.399886	0.538	0.393	1	10-1_IHC	Ralgps2
1890	0.00892419	-0.480211	0.586	0.577	1	10-1_IHC	Tmed4
1891	0.0089409	-0.567293	0.556	0.542	1	10-1_IHC	Pkm
1892	0.00914237	-0.442674	0.722	0.667	1	10-1_IHC	Psma3
1893	0.00964708	-0.37794	0.837	0.741	1	10-1_IHC	Sec62
1894	0.00972603	-0.504127	0.665	0.622	1	10-1_IHC	Hdac3
1895	0.0101029	-0.442033	0.64	0.602	1	10-1_IHC	Ssu72
1896	0.0103111	-0.591948	0.613	0.582	1	10-1_IHC	Saxo2
1897	0.010584	-0.499801	0.58	0.552	1	10-1_IHC	Cbx1
1898	0.0109379	0.267718	0.512	0.358	1	10-1_IHC	Psmd1
1899	0.0110949	-0.853327	0.503	0.493	1	10-1_IHC	Lrpap1
1900	0.0112172	-0.46235	0.621	0.597	1	10-1_IHC	Gltp
1901	0.0112798	-0.669861	0.503	0.488	1	10-1_IHC	Psma5
1902	0.011347	0.265408	0.529	0.373	1	10-1_IHC	Chchd3
1903	0.0121544	-0.524991	0.526	0.522	1	10-1_IHC	Dnajb11
1904	0.0122646	-0.309824	0.735	0.692	1	10-1_IHC	Rbbp4
1905	0.0131072	-0.391171	0.795	0.716	1	10-1_IHC	Srsf3
1906	0.013133	-0.390027	0.655	0.652	1	10-1_IHC	Cct3
1907	0.0135541	-0.737359	0.608	0.557	1	10-1_IHC	Meig1
1908	0.013909	-0.55766	0.501	0.498	1	10-1_IHC	Diablo
1909	0.0141101	-0.539097	0.676	0.632	1	10-1_IHC	Card19
1910	0.0148291	-0.479915	0.538	0.532	1	10-1_IHC	Psmd12
1911	0.0150698	0.285138	0.504	0.363	1	10-1_IHC	Srpk1
1912	0.0159709	0.251202	0.645	0.468	1	10-1_IHC	Smc3
1913	0.0167883	0.303498	0.872	0.726	1	10-1_IHC	Slc38a2
1914	0.0190206	-0.47548	0.584	0.557	1	10-1_IHC	Fam32a
1915	0.0204025	-2.11847	0.539	0.368	1	10-1_IHC	Apoe
1916	0.0215091	-0.365098	0.668	0.652	1	10-1_IHC	Set
1917	0.0220246	0.294207	0.517	0.383	1	10-1_IHC	Fam204a
1918	0.0221706	-0.426056	0.562	0.547	1	10-1_IHC	Smpdl3a
1919	0.0260033	-0.313502	0.799	0.706	1	10-1_IHC	Calm3
1920	0.0261153	-0.47832	0.677	0.642	1	10-1_IHC	Ciapin1
1921	0.0269715	-0.307185	0.812	0.796	1	10-1_IHC	Rbm3
1922	0.0292534	-0.54033	0.64	0.592	1	10-1_IHC	Ift43
1923	0.0292622	-0.405108	0.689	0.642	1	10-1_IHC	Lgmn
1924	0.0304022	-0.342846	0.8	0.731	1	10-1_IHC	Ghitm
1925	0.030699	-0.28968	0.843	0.781	1	10-1_IHC	D630023F18Rik
1926	0.0310715	-0.458548	0.576	0.547	1	10-1_IHC	Nae1
1927	0.0314902	-0.523045	0.507	0.478	1	10-1_IHC	Polr3gl
1928	0.0327835	-0.445664	0.57	0.547	1	10-1_IHC	Anp32a
1929	0.0333684	-0.520941	0.546	0.512	1	10-1_IHC	BC005624
1930	0.033964	-0.545321	0.529	0.512	1	10-1_IHC	Bex1
1931	0.0366093	-0.475298	0.66	0.587	1	10-1_IHC	St13
1932	0.0395434	-0.563864	0.582	0.532	1	10-1_IHC	Akr1a1
1933	0.0413632	-0.580363	0.503	0.502	1	10-1_IHC	Med31
1934	0.0420726	-0.495896	0.506	0.488	1	10-1_IHC	Arl1
1935	0.0442896	-0.579508	0.517	0.512	1	10-1_IHC	Tmem191c
1936	0.0451379	-0.502177	0.556	0.522	1	10-1_IHC	Fkbp4
1937	0.0476242	-0.385308	0.615	0.567	1	10-1_IHC	3830406C13Rik
1938	0.0481749	-0.539163	0.537	0.498	1	10-1_IHC	Cldn14
1939	0.0495498	-0.416384	0.693	0.672	1	10-1_IHC	Msmo1
1940	3.54346e-91	-1.55655	0.897	0.973	8.95539e-87	11-1_Deiters	Ubb
1941	1.52101e-90	-2.11739	0.743	0.948	3.84405e-86	11-1_Deiters	Rps2
1942	6.94353e-86	1.23048	0.994	0.978	1.75484e-81	11-1_Deiters	Zbtb20
1943	1.31748e-82	-1.33185	0.899	0.978	3.32967e-78	11-1_Deiters	Ftl1
1944	3.81001e-78	-1.48625	0.893	0.97	9.62905e-74	11-1_Deiters	Rpl9
1945	8.44298e-77	-1.10865	0.979	0.993	2.13379e-72	11-1_Deiters	Fbxo2
1946	4.9039e-76	-1.54096	0.879	0.98	1.23936e-71	11-1_Deiters	Rpl41
1947	1.72267e-74	-1.2895	0.897	0.98	4.3537e-70	11-1_Deiters	Ppia
1948	8.13065e-74	-1.47322	0.899	0.99	2.05486e-69	11-1_Deiters	Rps24
1949	1.07028e-73	-1.49911	0.823	0.97	2.70492e-69	11-1_Deiters	Cox8a
1950	3.34567e-73	-1.19812	0.875	0.983	8.4555e-69	11-1_Deiters	Eif1
1951	5.91077e-72	1.63255	0.973	0.846	1.49383e-67	11-1_Deiters	Rora
1952	3.68878e-70	-1.3387	0.912	0.975	9.32265e-66	11-1_Deiters	Fau
1953	1.22758e-69	-1.40857	0.883	0.975	3.10247e-65	11-1_Deiters	Rps20
1954	1.97361e-68	-1.51132	0.761	0.933	4.9879e-64	11-1_Deiters	Rpl10
1955	2.30421e-68	1.6262	0.973	0.868	5.82343e-64	11-1_Deiters	Pde4b
1956	8.12822e-67	-1.47141	0.805	0.94	2.05424e-62	11-1_Deiters	Rpl21
1957	2.80855e-65	-1.3177	0.887	0.975	7.09805e-61	11-1_Deiters	Rpl30
1958	6.84513e-65	1.92026	0.928	0.51	1.72997e-60	11-1_Deiters	AY036118
1959	1.52051e-64	-2.3626	0.494	0.861	3.84277e-60	11-1_Deiters	Tmsb10
1960	5.16964e-64	-1.3598	0.926	0.988	1.30652e-59	11-1_Deiters	Dbi
1961	1.25405e-63	-1.0296	0.899	0.97	3.16937e-59	11-1_Deiters	Oaz1
1962	2.37761e-62	-1.23444	0.883	0.955	6.00894e-58	11-1_Deiters	Rpl19
1963	1.46765e-61	-1.73524	0.7	0.913	3.70919e-57	11-1_Deiters	Gapdh
1964	2.07583e-61	-1.26923	0.84	0.945	5.24625e-57	11-1_Deiters	Gng5
1965	1.39121e-60	1.49188	0.938	0.771	3.516e-56	11-1_Deiters	Srgap1
1966	6.76612e-60	0.9809	0.977	0.908	1.71e-55	11-1_Deiters	Tmod1
1967	1.74665e-57	-1.16073	0.912	0.975	4.41432e-53	11-1_Deiters	Rpl35a
1968	5.07416e-57	-1.26504	0.86	0.965	1.28239e-52	11-1_Deiters	Rpl11
1969	2.40727e-56	-1.13418	0.922	0.97	6.0839e-52	11-1_Deiters	Rpl13
1970	2.73019e-56	-1.22278	0.887	0.958	6.9e-52	11-1_Deiters	Rps15a
1971	5.26073e-55	1.04022	0.994	0.97	1.32954e-50	11-1_Deiters	mt-Co3
1972	1.88508e-54	-1.26343	0.881	0.965	4.76416e-50	11-1_Deiters	Rpl18a
1973	2.30811e-54	-1.22256	0.842	0.95	5.83329e-50	11-1_Deiters	Rpl8
1974	2.49272e-54	-1.45292	0.852	0.96	6.29986e-50	11-1_Deiters	Rpl37
1975	4.66978e-54	-1.08556	0.87	0.973	1.18019e-49	11-1_Deiters	Serf2
1976	5.65931e-54	-1.20624	0.817	0.948	1.43028e-49	11-1_Deiters	Rpl18
1977	6.19994e-54	1.16161	1	0.998	1.56691e-49	11-1_Deiters	Gm42418
1978	1.06482e-53	-1.91516	0.547	0.833	2.69113e-49	11-1_Deiters	Rpl35
1979	1.17127e-53	-1.51601	0.786	0.925	2.96014e-49	11-1_Deiters	Rps28
1980	2.42388e-53	1.4714	0.969	0.891	6.12587e-49	11-1_Deiters	Trpm3
1981	5.13242e-53	-1.46507	0.77	0.923	1.29712e-48	11-1_Deiters	Rpl38
1982	1.04052e-52	-1.29649	0.846	0.958	2.62972e-48	11-1_Deiters	Rps5
1983	1.13632e-52	1.13473	0.975	0.91	2.87182e-48	11-1_Deiters	mt-Nd1
1984	5.0466e-52	-1.24274	0.786	0.93	1.27543e-47	11-1_Deiters	Rpl10a
1985	8.13529e-52	-1.28078	0.749	0.925	2.05603e-47	11-1_Deiters	Cox6c
1986	1.23747e-51	-1.09049	0.891	0.965	3.12745e-47	11-1_Deiters	Rpl24
1987	1.41552e-51	-1.50728	0.642	0.858	3.57745e-47	11-1_Deiters	Ost4
1988	4.20818e-51	-1.08546	0.872	0.958	1.06353e-46	11-1_Deiters	Rps11
1989	7.39281e-51	-1.39018	0.784	0.91	1.86838e-46	11-1_Deiters	Rpl36
1990	1.4787e-50	1.88511	0.813	0.376	3.73712e-46	11-1_Deiters	Maml2
1991	3.64703e-50	-1.13312	0.862	0.96	9.21713e-46	11-1_Deiters	Rps7
1992	8.08613e-50	-1.15165	0.903	0.98	2.04361e-45	11-1_Deiters	Rps21
1993	1.77506e-49	-1.1251	0.899	0.97	4.4861e-45	11-1_Deiters	Rps27a
1994	2.08109e-49	1.56898	0.946	0.756	5.25953e-45	11-1_Deiters	Auts2
1995	8.10291e-49	-1.22368	0.87	0.963	2.04785e-44	11-1_Deiters	Rpl37a
1996	2.14419e-47	-1.39184	0.763	0.888	5.419e-43	11-1_Deiters	Atp5e
1997	2.30417e-47	-0.996419	0.844	0.955	5.82332e-43	11-1_Deiters	Chchd2
1998	1.01374e-46	-1.07924	0.86	0.963	2.56201e-42	11-1_Deiters	Rpl34
1999	1.54531e-46	-1.26754	0.726	0.898	3.90545e-42	11-1_Deiters	Prdx2
[truncated: 28,026 more rows]
