# Supplementary material for: Single-Cell Sequencing Reveals Circadian Sensitivity of Noise-Induced Hearing Loss Mediated by Macrophage-Driven NLRP3 Inflammasome Activation
Source: Neurosci Bull. 2025 Jul 20;42(2):319–37. doi: 10.1007/s12264-025-01440-1 (PMC12876505; doi:10.1007/s12264-025-01440-1)
Supplement: Supplementary file 4 — Supplementary file4 (XLSX 91 kb) [file 12264_2025_1440_MOESM4_ESM.xlsx]

## Sheet: SGN_type_I_reactom
p_val	avg_log2FC	pct.1	pct.2	p_val_adj	cluster	Enrichment pathway
1.51853e-39	1.59972	0.917	0.862	1.83591e-36	Ctrl	REACTOME-MITOCHONDRIAL-TRANSLATION
9.55119e-34	0.975275	0.985	0.976	1.15474e-30	Ctrl	REACTOME-MITOPHAGY
1.06177e-33	1.0973	0.977	0.978	1.28368e-30	Ctrl	REACTOME-PINK1-PRKN-MEDIATED-MITOPHAGY
8.79326e-33	1.10143	0.977	0.983	1.0631e-29	Ctrl	REACTOME-TRANSLATION
2.5038e-31	0.829136	1	0.996	3.0271e-28	Ctrl	REACTOME-SELECTIVE-AUTOPHAGY
2.02319e-30	0.704312	1	0.998	2.44604e-27	Ctrl	REACTOME-MACROAUTOPHAGY
2.7411e-30	0.932688	0.932	0.971	3.31399e-27	Ctrl	REACTOME-INACTIVATION-OF-CSF3-G-CSF-SIGNALING
5.36595e-30	1.56005	0.932	0.755	6.48743e-27	Ctrl	REACTOME-MITOCHONDRIAL-IRON-SULFUR-CLUSTER-BIOGENESIS
7.13757e-29	0.896837	0.977	0.989	8.62933e-26	Ctrl	REACTOME-CELLULAR-RESPONSE-TO-HYPOXIA
2.18599e-28	0.761287	0.955	0.966	2.64286e-25	Ctrl	REACTOME-FORMATION-OF-TC-NER-PRE-INCISION-COMPLEX
3.39111e-28	1.00962	0.977	0.983	4.09985e-25	Ctrl	REACTOME-REGULATION-OF-RUNX2-EXPRESSION-AND-ACTIVITY
3.74517e-28	0.75118	0.947	0.949	4.52792e-25	Ctrl	REACTOME-TRANSCRIPTION-COUPLED-NUCLEOTIDE-EXCISION-REPAIR-TC-NER
7.75439e-28	0.845619	0.947	0.916	9.37506e-25	Ctrl	REACTOME-DETOXIFICATION-OF-REACTIVE-OXYGEN-SPECIES
9.95054e-28	0.837886	0.97	0.984	1.20302e-24	Ctrl	REACTOME-VLDLR-INTERNALISATION-AND-DEGRADATION
1.75324e-27	0.970232	0.962	0.985	2.11967e-24	Ctrl	REACTOME-UBIQUITIN-MEDIATED-DEGRADATION-OF-PHOSPHORYLATED-CDC25A
2.00175e-27	1.30892	0.917	0.84	2.42011e-24	Ctrl	REACTOME-CREATINE-METABOLISM
2.56369e-27	0.890527	0.955	0.985	3.0995e-24	Ctrl	REACTOME-ASYMMETRIC-LOCALIZATION-OF-PCP-PROTEINS
2.83488e-27	0.814112	0.962	0.959	3.42737e-24	Ctrl	REACTOME-TNFR2-NON-CANONICAL-NF-KB-PATHWAY
2.88415e-27	0.9246	0.962	0.99	3.48693e-24	Ctrl	REACTOME-DECTIN-1-MEDIATED-NONCANONICAL-NF-KB-SIGNALING
3.48541e-27	0.635562	0.97	0.988	4.21386e-24	Ctrl	REACTOME-NEDDYLATION
4.05693e-27	0.902145	0.977	0.985	4.90483e-24	Ctrl	REACTOME-TRANSCRIPTIONAL-REGULATION-BY-RUNX2
5.47764e-27	0.905686	0.97	0.995	6.62247e-24	Ctrl	REACTOME-DEGRADATION-OF-DVL
5.62024e-27	0.916746	0.962	0.976	6.79487e-24	Ctrl	REACTOME-SCF-SKP2-MEDIATED-DEGRADATION-OF-P27-P21
8.61835e-27	0.798637	0.955	0.981	1.04196e-23	Ctrl	REACTOME-SIGNALING-BY-CSF3-G-CSF
9.07108e-27	0.930346	0.962	0.981	1.09669e-23	Ctrl	REACTOME-MAJOR-PATHWAY-OF-RRNA-PROCESSING-IN-THE-NUCLEOLUS-AND-CYTOSOL
1.20507e-26	0.925266	0.97	0.984	1.45693e-23	Ctrl	REACTOME-REGULATION-OF-RUNX3-EXPRESSION-AND-ACTIVITY
2.18931e-26	0.836003	0.97	0.985	2.64687e-23	Ctrl	REACTOME-G1-S-DNA-DAMAGE-CHECKPOINTS
2.38941e-26	0.894393	0.962	0.99	2.88879e-23	Ctrl	REACTOME-STABILIZATION-OF-P53
2.60028e-26	0.890286	0.97	0.993	3.14374e-23	Ctrl	REACTOME-DEGRADATION-OF-AXIN
2.6746e-26	0.846692	0.955	0.987	3.23359e-23	Ctrl	REACTOME-CDK-MEDIATED-PHOSPHORYLATION-AND-REMOVAL-OF-CDC6
2.68214e-26	0.828963	0.955	0.981	3.24271e-23	Ctrl	REACTOME-ACTIVATION-OF-APC-C-AND-APC-C-CDC20-MEDIATED-DEGRADATION-OF-MITOTIC-PROTEINS
3.24801e-26	0.762095	0.977	0.996	3.92684e-23	Ctrl	REACTOME-PCP-CE-PATHWAY
3.46501e-26	0.815827	0.977	0.993	4.1892e-23	Ctrl	REACTOME-REGULATION-OF-RAS-BY-GAPS
3.96527e-26	1.28963	0.985	0.993	4.79401e-23	Ctrl	REACTOME-NONSENSE-MEDIATED-DECAY-NMD-INDEPENDENT-OF-THE-EXON-JUNCTION-COMPLEX-EJC
4.63996e-26	0.625998	0.94	0.964	5.60971e-23	Ctrl	REACTOME-NUCLEOTIDE-EXCISION-REPAIR
4.74521e-26	0.750269	0.962	0.964	5.73696e-23	Ctrl	REACTOME-ENDOSOMAL-SORTING-COMPLEX-REQUIRED-FOR-TRANSPORT-ESCRT
4.77189e-26	0.829434	0.94	0.953	5.76921e-23	Ctrl	REACTOME-MRNA-SPLICING-MINOR-PATHWAY
5.13256e-26	0.825977	0.955	0.988	6.20527e-23	Ctrl	REACTOME-APC-C-CDH1-MEDIATED-DEGRADATION-OF-CDC20-AND-OTHER-APC-C-CDH1-TARGETED-PROTEINS-IN-LATE-MITOSIS-EARLY-G1
5.50481e-26	0.831362	0.955	0.98	6.65532e-23	Ctrl	REACTOME-ORC1-REMOVAL-FROM-CHROMATIN
6.63963e-26	1.07154	0.91	0.81	8.02731e-23	Ctrl	REACTOME-SLBP-DEPENDENT-PROCESSING-OF-REPLICATION-DEPENDENT-HISTONE-PRE-MRNAS
7.48714e-26	0.620476	0.992	0.992	9.05196e-23	Ctrl	REACTOME-IRON-UPTAKE-AND-TRANSPORT
8.11841e-26	0.903487	0.97	0.989	9.81516e-23	Ctrl	REACTOME-AUF1-HNRNP-D0-BINDS-AND-DESTABILIZES-MRNA
8.16384e-26	1.15304	0.992	0.993	9.87008e-23	Ctrl	REACTOME-EUKARYOTIC-TRANSLATION-INITIATION
8.20952e-26	0.731061	0.97	0.981	9.92531e-23	Ctrl	REACTOME-FCERI-MEDIATED-NF-KB-ACTIVATION
8.95088e-26	0.695658	0.947	0.957	1.08216e-22	Ctrl	REACTOME-DUAL-INCISION-IN-TC-NER
1.16615e-25	0.794328	0.955	0.978	1.40987e-22	Ctrl	REACTOME-ASSEMBLY-OF-THE-PRE-REPLICATIVE-COMPLEX
1.18248e-25	0.845537	0.962	0.988	1.42961e-22	Ctrl	REACTOME-HEDGEHOG-LIGAND-BIOGENESIS
1.58286e-25	0.946769	0.955	0.974	1.91368e-22	Ctrl	REACTOME-CROSS-PRESENTATION-OF-SOLUBLE-EXOGENOUS-ANTIGENS-ENDOSOMES
1.68711e-25	0.758166	0.932	0.972	2.03971e-22	Ctrl	REACTOME-DNA-REPLICATION-PRE-INITIATION
1.88485e-25	0.851209	0.992	0.998	2.27878e-22	Ctrl	REACTOME-AGGREPHAGY
2.51306e-25	0.787882	0.977	0.988	3.03829e-22	Ctrl	REACTOME-CYCLIN-A-CDK2-ASSOCIATED-EVENTS-AT-S-PHASE-ENTRY
3.08245e-25	1.64247	0.97	0.99	3.72668e-22	Ctrl	REACTOME-COMPLEX-I-BIOGENESIS
3.45117e-25	1.12565	1	0.997	4.17246e-22	Ctrl	REACTOME-NONSENSE-MEDIATED-DECAY-NMD
3.57696e-25	0.648403	0.962	0.98	4.32455e-22	Ctrl	REACTOME-G2-M-CHECKPOINTS
3.98226e-25	0.811405	0.992	0.994	4.81455e-22	Ctrl	REACTOME-RUNX1-REGULATES-TRANSCRIPTION-OF-GENES-INVOLVED-IN-DIFFERENTIATION-OF-HSCS
4.43301e-25	0.760846	0.947	0.982	5.35951e-22	Ctrl	REACTOME-SWITCHING-OF-ORIGINS-TO-A-POST-REPLICATIVE-STATE
5.03001e-25	1.11845	0.917	0.838	6.08128e-22	Ctrl	REACTOME-FGFR2-ALTERNATIVE-SPLICING
5.03001e-25	0.731935	0.985	0.971	6.08128e-22	Ctrl	REACTOME-AMINO-ACIDS-REGULATE-MTORC1
5.0716e-25	0.889259	0.977	0.99	6.13157e-22	Ctrl	REACTOME-NUCLEAR-EVENTS-MEDIATED-BY-NFE2L2
5.12759e-25	0.716312	0.985	0.985	6.19926e-22	Ctrl	REACTOME-ABC-FAMILY-PROTEINS-MEDIATED-TRANSPORT
5.97881e-25	0.623255	0.977	0.991	7.22838e-22	Ctrl	REACTOME-INTERLEUKIN-1-FAMILY-SIGNALING
6.07793e-25	0.777455	0.932	0.928	7.34822e-22	Ctrl	REACTOME-TP53-REGULATES-TRANSCRIPTION-OF-DNA-REPAIR-GENES
7.46325e-25	0.757448	0.962	0.987	9.02307e-22	Ctrl	REACTOME-APC-C-MEDIATED-DEGRADATION-OF-CELL-CYCLE-PROTEINS
8.46325e-25	0.701908	0.932	0.968	1.02321e-21	Ctrl	REACTOME-DNA-REPLICATION
9.41428e-25	0.796153	0.985	0.994	1.13819e-21	Ctrl	REACTOME-ACTIVATION-OF-NF-KAPPAB-IN-B-CELLS
9.88821e-25	0.542658	0.947	0.972	1.19548e-21	Ctrl	REACTOME-PROTEIN-LOCALIZATION
1.11182e-24	0.752038	0.985	0.993	1.34419e-21	Ctrl	REACTOME-MAPK6-MAPK4-SIGNALING
1.16136e-24	0.761443	0.992	0.996	1.40409e-21	Ctrl	REACTOME-REGULATION-OF-PTEN-STABILITY-AND-ACTIVITY
1.42046e-24	1.53374	0.992	0.999	1.71733e-21	Ctrl	REACTOME-RESPIRATORY-ELECTRON-TRANSPORT-ATP-SYNTHESIS-BY-CHEMIOSMOTIC-COUPLING-AND-HEAT-PRODUCTION-BY-UNCOUPLING-PROTEINS
1.42433e-24	1.28594	0.902	0.73	1.72201e-21	Ctrl	REACTOME-RELEASE-OF-APOPTOTIC-FACTORS-FROM-THE-MITOCHONDRIA
1.4399e-24	0.662142	0.985	0.996	1.74084e-21	Ctrl	REACTOME-CLEC7A-DECTIN-1-SIGNALING
1.4596e-24	1.55012	0.985	0.999	1.76466e-21	Ctrl	REACTOME-RESPIRATORY-ELECTRON-TRANSPORT
1.74143e-24	0.660016	1	0.995	2.10539e-21	Ctrl	REACTOME-PTEN-REGULATION
2.21656e-24	0.68459	0.97	0.984	2.67982e-21	Ctrl	REACTOME-DOWNSTREAM-TCR-SIGNALING
2.33355e-24	0.655165	0.992	1	2.82126e-21	Ctrl	REACTOME-CELLULAR-RESPONSE-TO-CHEMICAL-STRESS
2.78949e-24	0.90541	0.955	0.967	3.37249e-21	Ctrl	REACTOME-JOSEPHIN-DOMAIN-DUBS
4.05823e-24	0.697804	0.97	0.989	4.9064e-21	Ctrl	REACTOME-REGULATION-OF-MRNA-STABILITY-BY-PROTEINS-THAT-BIND-AU-RICH-ELEMENTS
4.78194e-24	0.856132	0.955	0.981	5.78137e-21	Ctrl	REACTOME-THE-ROLE-OF-GTSE1-IN-G2-M-PROGRESSION-AFTER-G2-CHECKPOINT
5.70938e-24	0.821813	0.97	0.993	6.90264e-21	Ctrl	REACTOME-GLI3-IS-PROCESSED-TO-GLI3R-BY-THE-PROTEASOME
5.99187e-24	0.824242	0.97	0.983	7.24417e-21	Ctrl	REACTOME-METABOLISM-OF-POLYAMINES
7.20892e-24	0.56666	1	1	8.71558e-21	Ctrl	REACTOME-METABOLISM-OF-RNA
8.13146e-24	0.737967	0.97	0.994	9.83093e-21	Ctrl	REACTOME-UCH-PROTEINASES
1.01231e-23	0.699553	0.992	0.999	1.22388e-20	Ctrl	REACTOME-DOWNSTREAM-SIGNALING-EVENTS-OF-B-CELL-RECEPTOR-BCR
1.07351e-23	1.01142	0.917	0.835	1.29787e-20	Ctrl	REACTOME-FORMATION-OF-THE-EARLY-ELONGATION-COMPLEX
2.00012e-23	0.690525	0.97	0.992	2.41815e-20	Ctrl	REACTOME-TRANSCRIPTIONAL-REGULATION-BY-RUNX3
2.01076e-23	0.691468	0.97	0.991	2.431e-20	Ctrl	REACTOME-HEDGEHOG-ON-STATE
2.08678e-23	1.2676	0.985	1	2.52291e-20	Ctrl	REACTOME-THE-CITRIC-ACID-TCA-CYCLE-AND-RESPIRATORY-ELECTRON-TRANSPORT
2.27741e-23	0.596943	0.985	0.999	2.75339e-20	Ctrl	REACTOME-BETA-CATENIN-INDEPENDENT-WNT-SIGNALING
2.46562e-23	0.62613	0.977	0.988	2.98094e-20	Ctrl	REACTOME-TCR-SIGNALING
2.97465e-23	1.29525	0.94	0.96	3.59636e-20	Ctrl	REACTOME-ER-QUALITY-CONTROL-COMPARTMENT-ERQC
3.43933e-23	0.897796	0.917	0.889	4.15816e-20	Ctrl	REACTOME-TRANSPORT-OF-NUCLEOSIDES-AND-FREE-PURINE-AND-PYRIMIDINE-BASES-ACROSS-THE-PLASMA-MEMBRANE
3.62556e-23	0.414014	1	1	4.3833e-20	Ctrl	REACTOME-METABOLISM-OF-PROTEINS
3.88265e-23	0.943326	0.902	0.849	4.69412e-20	Ctrl	REACTOME-RNA-POLYMERASE-II-PROMOTER-ESCAPE
4.09262e-23	1.89342	1	0.993	4.94797e-20	Ctrl	REACTOME-FORMATION-OF-ATP-BY-CHEMIOSMOTIC-COUPLING
4.65575e-23	0.998432	0.895	0.769	5.6288e-20	Ctrl	REACTOME-BIOSYNTHESIS-OF-E-SERIES-18-S-RESOLVINS
4.9459e-23	0.663649	0.955	0.981	5.97959e-20	Ctrl	REACTOME-G1-S-TRANSITION
7.40693e-23	1.39875	1	0.993	8.95498e-20	Ctrl	REACTOME-MITOCHONDRIAL-BIOGENESIS
7.44581e-23	0.933517	0.917	0.869	9.00198e-20	Ctrl	REACTOME-MRNA-CAPPING
7.54387e-23	0.563156	0.947	0.975	9.12054e-20	Ctrl	REACTOME-FORMATION-OF-INCISION-COMPLEX-IN-GG-NER
1.12198e-22	0.702864	0.97	0.987	1.35647e-19	Ctrl	REACTOME-RAS-PROCESSING
1.31857e-22	0.792323	0.932	0.895	1.59415e-19	Ctrl	REACTOME-MITOCHONDRIAL-CALCIUM-ION-TRANSPORT
1.34281e-22	1.04674	0.955	0.934	1.62345e-19	Ctrl	REACTOME-GLUCONEOGENESIS
1.78233e-22	0.680749	0.985	0.995	2.15483e-19	Ctrl	REACTOME-HEDGEHOG-OFF-STATE
2.1647e-22	0.539924	0.947	0.962	2.61712e-19	Ctrl	REACTOME-GLOBAL-GENOME-NUCLEOTIDE-EXCISION-REPAIR-GG-NER
3.85925e-22	1.02156	0.895	0.761	4.66583e-19	Ctrl	REACTOME-BIOSYNTHESIS-OF-EPA-DERIVED-SPMS
4.71618e-22	0.689622	0.992	0.998	5.70186e-19	Ctrl	REACTOME-KEAP1-NFE2L2-PATHWAY
7.83149e-22	0.471826	1	0.999	9.46828e-19	Ctrl	REACTOME-TRANSCRIPTIONAL-REGULATION-BY-TP53
1.01332e-21	0.924258	0.992	0.994	1.2251e-18	Ctrl	REACTOME-ACTIVATION-OF-THE-MRNA-UPON-BINDING-OF-THE-CAP-BINDING-COMPLEX-AND-EIFS-AND-SUBSEQUENT-BINDING-TO-43S
1.27087e-21	0.576653	0.992	0.998	1.53648e-18	Ctrl	REACTOME-C-TYPE-LECTIN-RECEPTORS-CLRS
1.28386e-21	0.574565	0.955	0.961	1.55218e-18	Ctrl	REACTOME-DNA-DAMAGE-RECOGNITION-IN-GG-NER
1.2904e-21	0.784529	1	0.999	1.56009e-18	Ctrl	REACTOME-TP53-REGULATES-METABOLIC-GENES
1.39612e-21	0.592364	0.977	0.98	1.6879e-18	Ctrl	REACTOME-MITOTIC-G1-PHASE-AND-G1-S-TRANSITION
2.25888e-21	0.669887	0.97	0.941	2.73099e-18	Ctrl	REACTOME-FORMATION-OF-RNA-POL-II-ELONGATION-COMPLEX
2.38793e-21	0.556563	0.985	0.996	2.88701e-18	Ctrl	REACTOME-SIGNALING-BY-THE-B-CELL-RECEPTOR-BCR
4.21736e-21	0.701988	0.962	0.973	5.09879e-18	Ctrl	REACTOME-NEGATIVE-REGULATORS-OF-DDX58-IFIH1-SIGNALING
4.7093e-21	1.65236	0.872	0.664	5.69354e-18	Ctrl	REACTOME-GLUTATHIONE-CONJUGATION
5.97328e-21	0.646166	0.97	0.941	7.2217e-18	Ctrl	REACTOME-RNA-POLYMERASE-II-PRE-TRANSCRIPTION-EVENTS
7.68594e-21	0.84758	0.947	0.967	9.2923e-18	Ctrl	REACTOME-PEXOPHAGY
1.23876e-20	0.636623	0.97	0.998	1.49766e-17	Ctrl	REACTOME-DEGRADATION-OF-BETA-CATENIN-BY-THE-DESTRUCTION-COMPLEX
1.81773e-20	0.78685	0.955	0.963	2.19764e-17	Ctrl	REACTOME-NRIF-SIGNALS-CELL-DEATH-FROM-THE-NUCLEUS
1.86776e-20	0.485872	0.992	0.999	2.25812e-17	Ctrl	REACTOME-METABOLISM
1.94297e-20	2.567	0.797	0.533	2.34906e-17	Ctrl	REACTOME-AFLATOXIN-ACTIVATION-AND-DETOXIFICATION
1.99149e-20	0.544076	0.955	0.983	2.40772e-17	Ctrl	REACTOME-E3-UBIQUITIN-LIGASES-UBIQUITINATE-TARGET-PROTEINS
2.32021e-20	0.770199	0.947	0.963	2.80514e-17	Ctrl	REACTOME-PTK6-REGULATES-RTKS-AND-THEIR-EFFECTORS-AKT1-AND-DOK1
2.86662e-20	0.513454	0.992	0.997	3.46575e-17	Ctrl	REACTOME-UB-SPECIFIC-PROCESSING-PROTEASES
4.35846e-20	0.450363	1	1	5.26938e-17	Ctrl	REACTOME-CELLULAR-RESPONSES-TO-STIMULI
5.48263e-20	0.632483	0.955	0.966	6.6285e-17	Ctrl	REACTOME-ANTIGEN-PROCESSING-CROSS-PRESENTATION
5.97074e-20	0.541202	0.97	0.985	7.21862e-17	Ctrl	REACTOME-S-PHASE
7.28889e-20	0.607806	0.955	0.963	8.81227e-17	Ctrl	REACTOME-TRANSLESION-SYNTHESIS-BY-POLH
7.74523e-20	0.690474	0.932	0.962	9.36398e-17	Ctrl	REACTOME-REGULATION-OF-INNATE-IMMUNE-RESPONSES-TO-CYTOSOLIC-DNA
8.8295e-20	0.525375	0.932	0.967	1.06749e-16	Ctrl	REACTOME-IKK-COMPLEX-RECRUITMENT-MEDIATED-BY-RIP1
1.09529e-19	0.680406	0.985	0.967	1.32421e-16	Ctrl	REACTOME-MTORC1-MEDIATED-SIGNALLING
1.34492e-19	0.592765	0.925	0.954	1.62601e-16	Ctrl	REACTOME-METABOLISM-OF-AMINO-ACIDS-AND-DERIVATIVES
2.24489e-19	0.572959	0.917	0.928	2.71407e-16	Ctrl	REACTOME-DUAL-INCISION-IN-GG-NER
2.37213e-19	0.563603	0.985	0.998	2.86791e-16	Ctrl	REACTOME-SIGNALING-BY-HEDGEHOG
3.41998e-19	0.609965	0.917	0.942	4.13476e-16	Ctrl	REACTOME-GAP-FILLING-DNA-REPAIR-SYNTHESIS-AND-LIGATION-IN-GG-NER
4.13831e-19	0.573667	0.94	0.967	5.00322e-16	Ctrl	REACTOME-APC-CDC20-MEDIATED-DEGRADATION-OF-NEK2A
4.4657e-19	0.69825	0.955	0.969	5.39904e-16	Ctrl	REACTOME-ACTIVATED-NOTCH1-TRANSMITS-SIGNAL-TO-THE-NUCLEUS
5.59599e-19	0.55247	0.932	0.939	6.76555e-16	Ctrl	REACTOME-RECOGNITION-OF-DNA-DAMAGE-BY-PCNA-CONTAINING-REPLICATION-COMPLEX
8.87497e-19	0.557749	0.932	0.97	1.07298e-15	Ctrl	REACTOME-REGULATION-OF-NF-KAPPA-B-SIGNALING
1.16621e-18	0.550704	0.947	0.968	1.40995e-15	Ctrl	REACTOME-APC-C-CDC20-MEDIATED-DEGRADATION-OF-CYCLIN-B
1.25727e-18	0.475439	0.992	0.998	1.52003e-15	Ctrl	REACTOME-FC-EPSILON-RECEPTOR-FCERI-SIGNALING
1.85485e-18	0.630405	0.955	0.967	2.24251e-15	Ctrl	REACTOME-IRAK2-MEDIATED-ACTIVATION-OF-TAK1-COMPLEX
1.89427e-18	0.576151	0.955	0.982	2.29017e-15	Ctrl	REACTOME-IRAK1-RECRUITS-IKK-COMPLEX
2.01285e-18	0.723337	0.947	0.967	2.43354e-15	Ctrl	REACTOME-SCF-BETA-TRCP-MEDIATED-DEGRADATION-OF-EMI1
2.15881e-18	1.07989	0.872	0.73	2.61e-15	Ctrl	REACTOME-HYPUSINE-SYNTHESIS-FROM-EIF5A-LYSINE
2.17397e-18	0.746355	0.94	0.901	2.62833e-15	Ctrl	REACTOME-MITOCHONDRIAL-FATTY-ACID-BETA-OXIDATION
2.95592e-18	0.521227	0.992	0.99	3.57371e-15	Ctrl	REACTOME-REGULATION-OF-TP53-ACTIVITY-THROUGH-METHYLATION
4.75228e-18	0.578382	0.947	0.971	5.74551e-15	Ctrl	REACTOME-ALPHA-PROTEIN-KINASE-1-SIGNALING-PATHWAY
4.86328e-18	0.592434	0.932	0.971	5.8797e-15	Ctrl	REACTOME-DOWNREGULATION-OF-TGF-BETA-RECEPTOR-SIGNALING
6.57671e-18	0.602882	0.932	0.919	7.95124e-15	Ctrl	REACTOME-FATTY-ACID-METABOLISM
1.0075e-17	0.756826	0.962	0.98	1.21807e-14	Ctrl	REACTOME-REGULATION-OF-EXPRESSION-OF-SLITS-AND-ROBOS
1.05947e-17	0.563459	0.962	0.97	1.2809e-14	Ctrl	REACTOME-ACTIVATION-OF-IRF3-IRF7-MEDIATED-BY-TBK1-IKBKE
1.06797e-17	0.483906	0.977	0.98	1.29118e-14	Ctrl	REACTOME-SIGNALING-BY-FGFR2
1.21779e-17	0.508309	0.925	0.953	1.47231e-14	Ctrl	REACTOME-PEROXISOMAL-PROTEIN-IMPORT
1.23739e-17	0.713655	0.947	0.854	1.49601e-14	Ctrl	REACTOME-SNRNP-ASSEMBLY
1.52236e-17	0.685997	0.947	0.963	1.84053e-14	Ctrl	REACTOME-P75NTR-RECRUITS-SIGNALLING-COMPLEXES
3.14815e-17	0.706931	0.925	0.87	3.80611e-14	Ctrl	REACTOME-PYROPTOSIS
3.26364e-17	0.425751	0.985	0.982	3.94574e-14	Ctrl	REACTOME-PLASMA-LIPOPROTEIN-CLEARANCE
4.92189e-17	0.50392	0.97	0.986	5.95057e-14	Ctrl	REACTOME-METALLOPROTEASE-DUBS
5.27545e-17	0.692148	0.955	0.95	6.37802e-14	Ctrl	REACTOME-GLUCOSE-METABOLISM
5.756e-17	1.6602	0.872	0.652	6.959e-14	Ctrl	REACTOME-RNA-POLYMERASE-III-TRANSCRIPTION-INITIATION-FROM-TYPE-3-PROMOTER
5.82065e-17	1.07688	0.88	0.74	7.03717e-14	Ctrl	REACTOME-PHASE-II-CONJUGATION-OF-COMPOUNDS
6.69927e-17	0.433125	0.955	0.974	8.09942e-14	Ctrl	REACTOME-REGULATED-NECROSIS
7.02026e-17	0.448784	0.97	0.983	8.4875e-14	Ctrl	REACTOME-TGF-BETA-RECEPTOR-SIGNALING-ACTIVATES-SMADS
7.43876e-17	0.609478	0.977	0.993	8.99346e-14	Ctrl	REACTOME-RHO-GTPASES-ACTIVATE-IQGAPS
7.62314e-17	1.77039	0.857	0.574	9.21637e-14	Ctrl	REACTOME-BIOSYNTHESIS-OF-SPECIALIZED-PRORESOLVING-MEDIATORS-SPMS
8.11304e-17	0.865535	0.902	0.806	9.80867e-14	Ctrl	REACTOME-METABOLISM-OF-NUCLEOTIDES
8.1311e-17	0.520545	0.947	0.959	9.8305e-14	Ctrl	REACTOME-TRAF6-MEDIATED-INDUCTION-OF-TAK1-COMPLEX-WITHIN-TLR4-COMPLEX
8.65317e-17	0.732904	0.947	0.873	1.04617e-13	Ctrl	REACTOME-MRNA-DECAY-BY-5-TO-3-EXORIBONUCLEASE
1.0311e-16	0.537741	0.955	0.975	1.2466e-13	Ctrl	REACTOME-TRANSLESION-SYNTHESIS-BY-POLK
1.29502e-16	0.682197	0.947	0.938	1.56568e-13	Ctrl	REACTOME-GLYCOLYSIS
1.72863e-16	0.681803	0.932	0.903	2.08991e-13	Ctrl	REACTOME-RECEPTOR-MEDIATED-MITOPHAGY
1.75159e-16	0.819265	0.962	0.898	2.11768e-13	Ctrl	REACTOME-CARBOXYTERMINAL-POST-TRANSLATIONAL-MODIFICATIONS-OF-TUBULIN
1.79844e-16	0.569441	0.977	0.986	2.17431e-13	Ctrl	REACTOME-GAP-JUNCTION-TRAFFICKING-AND-REGULATION
1.85058e-16	0.47674	1	0.999	2.23735e-13	Ctrl	REACTOME-SEPARATION-OF-SISTER-CHROMATIDS
2.00287e-16	0.65521	0.91	0.898	2.42147e-13	Ctrl	REACTOME-FANCONI-ANEMIA-PATHWAY
2.64551e-16	0.46173	0.932	0.956	3.19842e-13	Ctrl	REACTOME-REGULATION-OF-APC-C-ACTIVATORS-BETWEEN-G1-S-AND-EARLY-ANAPHASE
2.76979e-16	0.548551	0.94	0.941	3.34868e-13	Ctrl	REACTOME-GLUCAGON-TYPE-LIGAND-RECEPTORS
4.10023e-16	0.480524	0.962	0.972	4.95717e-13	Ctrl	REACTOME-REGULATION-OF-FZD-BY-UBIQUITINATION
4.33846e-16	0.776889	0.88	0.79	5.2452e-13	Ctrl	REACTOME-SYNTHESIS-OF-12-EICOSATETRAENOIC-ACID-DERIVATIVES
4.4049e-16	0.836679	0.932	0.901	5.32553e-13	Ctrl	REACTOME-SEALING-OF-THE-NUCLEAR-ENVELOPE-NE-BY-ESCRT-III
4.42407e-16	0.447795	0.992	0.999	5.3487e-13	Ctrl	REACTOME-TRANSCRIPTIONAL-REGULATION-BY-RUNX1
6.56007e-16	0.508285	0.94	0.967	7.93112e-13	Ctrl	REACTOME-NEGATIVE-REGULATION-OF-FLT3
8.71722e-16	0.537689	0.962	0.959	1.05391e-12	Ctrl	REACTOME-PROSTACYCLIN-SIGNALLING-THROUGH-PROSTACYCLIN-RECEPTOR
9.31751e-16	0.641292	0.992	1	1.12649e-12	Ctrl	REACTOME-CYTOPROTECTION-BY-HMOX1
1.09669e-15	0.750725	0.88	0.806	1.3259e-12	Ctrl	REACTOME-SYNTHESIS-OF-15-EICOSATETRAENOIC-ACID-DERIVATIVES
1.18963e-15	0.447208	0.992	0.999	1.43826e-12	Ctrl	REACTOME-MITOTIC-METAPHASE-AND-ANAPHASE
1.30418e-15	0.618425	0.985	0.994	1.57675e-12	Ctrl	REACTOME-REGULATION-OF-BACH1-ACTIVITY
1.3524e-15	0.486894	0.932	0.932	1.63505e-12	Ctrl	REACTOME-GAMMA-CARBOXYLATION-HYPUSINYLATION-HYDROXYLATION-AND-ARYLSULFATASE-ACTIVATION
1.49506e-15	0.550291	0.947	0.966	1.80752e-12	Ctrl	REACTOME-SIGNALING-BY-NOTCH3
1.72436e-15	0.414995	0.94	0.968	2.08476e-12	Ctrl	REACTOME-NOD1-2-SIGNALING-PATHWAY
1.84578e-15	0.458302	0.985	0.998	2.23155e-12	Ctrl	REACTOME-MITOTIC-G2-G2-M-PHASES
1.87743e-15	0.539674	0.97	0.985	2.26981e-12	Ctrl	REACTOME-TGF-BETA-RECEPTOR-SIGNALING-IN-EMT-EPITHELIAL-TO-MESENCHYMAL-TRANSITION
2.0352e-15	0.414686	0.955	0.969	2.46056e-12	Ctrl	REACTOME-ACTIVATED-TAK1-MEDIATES-P38-MAPK-ACTIVATION
2.40107e-15	0.962105	0.91	0.877	2.9029e-12	Ctrl	REACTOME-TRANSPORT-OF-CONNEXONS-TO-THE-PLASMA-MEMBRANE
3.66166e-15	0.418489	0.992	0.998	4.42694e-12	Ctrl	REACTOME-CELL-CYCLE-CHECKPOINTS
3.69259e-15	0.532763	0.977	0.993	4.46434e-12	Ctrl	REACTOME-PROTEIN-METHYLATION
4.62256e-15	0.391445	0.985	0.993	5.58867e-12	Ctrl	REACTOME-JNK-C-JUN-KINASES-PHOSPHORYLATION-AND-ACTIVATION-MEDIATED-BY-ACTIVATED-HUMAN-TAK1
4.82035e-15	0.820816	0.917	0.811	5.8278e-12	Ctrl	REACTOME-FORMATION-OF-APOPTOSOME
4.87108e-15	0.506871	0.917	0.917	5.88914e-12	Ctrl	REACTOME-TERMINATION-OF-TRANSLESION-DNA-SYNTHESIS
4.98456e-15	1.47018	0.887	0.671	6.02633e-12	Ctrl	REACTOME-RNA-POLYMERASE-III-TRANSCRIPTION-INITIATION-FROM-TYPE-1-PROMOTER
6.20744e-15	0.858267	0.917	0.896	7.5048e-12	Ctrl	REACTOME-MITOCHONDRIAL-PROTEIN-IMPORT
6.33826e-15	0.718125	0.932	0.826	7.66296e-12	Ctrl	REACTOME-INTERCONVERSION-OF-NUCLEOTIDE-DI-AND-TRIPHOSPHATES
6.55325e-15	0.412768	0.992	0.997	7.92288e-12	Ctrl	REACTOME-TCF-DEPENDENT-SIGNALING-IN-RESPONSE-TO-WNT
8.93297e-15	0.573493	0.985	0.972	1.08e-11	Ctrl	REACTOME-TRANSFERRIN-ENDOCYTOSIS-AND-RECYCLING
1.11022e-14	0.859973	0.94	0.847	1.34226e-11	Ctrl	REACTOME-TRANSCRIPTIONAL-ACTIVATION-OF-MITOCHONDRIAL-BIOGENESIS
1.57608e-14	0.507822	0.955	0.984	1.90548e-11	Ctrl	REACTOME-MAP3K8-TPL2-DEPENDENT-MAPK1-3-ACTIVATION
2.10015e-14	0.991769	0.887	0.737	2.53908e-11	Ctrl	REACTOME-RNA-POLYMERASE-I-TRANSCRIPTION-TERMINATION
3.41083e-14	0.576483	0.992	0.997	4.12369e-11	Ctrl	REACTOME-RECYCLING-PATHWAY-OF-L1
3.92289e-14	0.655887	0.947	0.863	4.74277e-11	Ctrl	REACTOME-RNA-POLYMERASE-II-TRANSCRIBES-SNRNA-GENES
4.07669e-14	0.405939	0.985	0.978	4.92872e-11	Ctrl	REACTOME-SIGNALING-BY-FGFR
4.32295e-14	0.835951	0.887	0.862	5.22645e-11	Ctrl	REACTOME-GAP-JUNCTION-ASSEMBLY
4.72476e-14	0.561677	0.97	0.967	5.71224e-11	Ctrl	REACTOME-PROTEIN-HYDROXYLATION
4.92927e-14	0.392114	0.985	1	5.95949e-11	Ctrl	REACTOME-DEUBIQUITINATION
5.56275e-14	0.677745	0.962	0.926	6.72536e-11	Ctrl	REACTOME-PYRUVATE-METABOLISM
5.9926e-14	0.498062	0.985	0.967	7.24505e-11	Ctrl	REACTOME-ROS-AND-RNS-PRODUCTION-IN-PHAGOCYTES
6.02885e-14	0.82443	0.917	0.81	7.28888e-11	Ctrl	REACTOME-APOPTOTIC-FACTOR-MEDIATED-RESPONSE
6.2635e-14	0.625731	0.977	0.987	7.57257e-11	Ctrl	REACTOME-REGULATION-OF-PTEN-LOCALIZATION
6.66576e-14	0.422963	0.925	0.943	8.0589e-11	Ctrl	REACTOME-DNA-DAMAGE-BYPASS
7.93529e-14	0.891262	0.887	0.795	9.59377e-11	Ctrl	REACTOME-BIOLOGICAL-OXIDATIONS
1.20853e-13	0.393283	0.992	0.999	1.46112e-10	Ctrl	REACTOME-MRNA-SPLICING
1.5001e-13	0.444055	0.932	0.938	1.81363e-10	Ctrl	REACTOME-TRANSLESION-SYNTHESIS-BY-Y-FAMILY-DNA-POLYMERASES-BYPASSES-LESIONS-ON-DNA-TEMPLATE
1.91634e-13	0.38986	0.947	0.976	2.31686e-10	Ctrl	REACTOME-CYTOSOLIC-SENSORS-OF-PATHOGEN-ASSOCIATED-DNA
2.21679e-13	0.645739	0.97	0.961	2.68009e-10	Ctrl	REACTOME-PYRUVATE-METABOLISM-AND-CITRIC-ACID-TCA-CYCLE
2.26968e-13	0.449696	0.97	0.995	2.74405e-10	Ctrl	REACTOME-DOWNREGULATION-OF-ERBB2-ERBB3-SIGNALING
2.86054e-13	0.556015	0.985	0.937	3.45839e-10	Ctrl	REACTOME-ENERGY-DEPENDENT-REGULATION-OF-MTOR-BY-LKB1-AMPK
3.00977e-13	1.54589	0.872	0.65	3.63881e-10	Ctrl	REACTOME-RNA-POLYMERASE-III-TRANSCRIPTION
3.00977e-13	0.566529	0.947	0.973	3.63881e-10	Ctrl	REACTOME-NF-KB-IS-ACTIVATED-AND-SIGNALS-SURVIVAL
3.66551e-13	0.434	0.955	0.956	4.4316e-10	Ctrl	REACTOME-DNA-REPAIR
3.7086e-13	0.549559	0.947	0.957	4.4837e-10	Ctrl	REACTOME-INTRAFLAGELLAR-TRANSPORT
3.81109e-13	0.310407	0.992	1	4.60761e-10	Ctrl	REACTOME-GENERIC-TRANSCRIPTION-PATHWAY
4.87735e-13	0.636966	0.932	0.862	5.89671e-10	Ctrl	REACTOME-NADE-MODULATES-DEATH-SIGNALLING
5.79399e-13	0.424283	1	0.999	7.00493e-10	Ctrl	REACTOME-ORGANELLE-BIOGENESIS-AND-MAINTENANCE
7.05356e-13	0.804137	0.857	0.728	8.52775e-10	Ctrl	REACTOME-ACTIVATION-OF-CASPASES-THROUGH-APOPTOSOME-MEDIATED-CLEAVAGE
7.75067e-13	0.539638	0.985	0.991	9.37056e-10	Ctrl	REACTOME-DOWNREGULATION-OF-ERBB4-SIGNALING
8.66355e-13	0.499631	0.962	0.953	1.04742e-09	Ctrl	REACTOME-G-BETA-GAMMA-SIGNALLING-THROUGH-CDC42
8.8652e-13	0.42233	0.992	0.992	1.0718e-09	Ctrl	REACTOME-SYNTHESIS-OF-ACTIVE-UBIQUITIN-ROLES-OF-E1-AND-E2-ENZYMES
1.06124e-12	0.542892	0.94	0.887	1.28305e-09	Ctrl	REACTOME-HOMOLOGY-DIRECTED-REPAIR
1.26241e-12	0.3257	0.985	0.986	1.52625e-09	Ctrl	REACTOME-TAK1-DEPENDENT-IKK-AND-NF-KAPPA-B-ACTIVATION
1.30642e-12	0.604127	0.962	0.858	1.57946e-09	Ctrl	REACTOME-SYNTHESIS-OF-VERY-LONG-CHAIN-FATTY-ACYL-COAS
1.39369e-12	0.425462	0.955	0.967	1.68498e-09	Ctrl	REACTOME-INTERFERON-ALPHA-BETA-SIGNALING
1.91619e-12	0.362031	0.992	1	2.31667e-09	Ctrl	REACTOME-SIGNALING-BY-WNT
3.14801e-12	0.499853	0.947	0.97	3.80594e-09	Ctrl	REACTOME-P75NTR-SIGNALS-VIA-NF-KB
6.01294e-12	0.699231	0.917	0.804	7.26964e-09	Ctrl	REACTOME-AZATHIOPRINE-ADME
6.84208e-12	0.317235	0.955	0.981	8.27207e-09	Ctrl	REACTOME-PLASMA-LIPOPROTEIN-ASSEMBLY-REMODELING-AND-CLEARANCE
1.14118e-11	0.730142	0.917	0.806	1.37968e-08	Ctrl	REACTOME-CYTOCHROME-C-MEDIATED-APOPTOTIC-RESPONSE
1.94175e-11	0.385347	0.985	0.997	2.34758e-08	Ctrl	REACTOME-SIGNALING-BY-ROBO-RECEPTORS
1.98067e-11	0.631936	0.955	0.972	2.39462e-08	Ctrl	REACTOME-CALNEXIN-CALRETICULIN-CYCLE
3.56546e-11	0.536287	0.97	0.954	4.31064e-08	Ctrl	REACTOME-WNT5A-DEPENDENT-INTERNALIZATION-OF-FZD2-FZD5-AND-ROR2
4.0454e-11	0.506078	1	0.998	4.89089e-08	Ctrl	REACTOME-HSP90-CHAPERONE-CYCLE-FOR-STEROID-HORMONE-RECEPTORS-SHR-IN-THE-PRESENCE-OF-LIGAND
4.34306e-11	0.61352	0.902	0.856	5.25075e-08	Ctrl	REACTOME-HDR-THROUGH-HOMOLOGOUS-RECOMBINATION-HRR
4.53986e-11	0.302828	0.955	0.977	5.48869e-08	Ctrl	REACTOME-NUCLEOTIDE-BINDING-DOMAIN-LEUCINE-RICH-REPEAT-CONTAINING-RECEPTOR-NLR-SIGNALING-PATHWAYS
4.83867e-11	0.355967	0.977	0.992	5.84995e-08	Ctrl	REACTOME-SENESCENCE-ASSOCIATED-SECRETORY-PHENOTYPE-SASP
5.19327e-11	0.351349	0.985	0.989	6.27866e-08	Ctrl	REACTOME-PROTEIN-UBIQUITINATION
5.86561e-11	0.367986	1	0.998	7.09152e-08	Ctrl	REACTOME-ANTIGEN-PROCESSING-UBIQUITINATION-PROTEASOME-DEGRADATION
6.11886e-11	0.624521	0.895	0.801	7.3977e-08	Ctrl	REACTOME-RECYCLING-OF-EIF2-GDP
6.41656e-11	0.662931	0.925	0.791	7.75762e-08	Ctrl	REACTOME-RIBAVIRIN-ADME
7.35841e-11	0.33981	0.985	0.99	8.89632e-08	Ctrl	REACTOME-DDX58-IFIH1-MEDIATED-INDUCTION-OF-INTERFERON-ALPHA-BETA
8.25991e-11	0.443882	0.985	0.969	9.98623e-08	Ctrl	REACTOME-INTRINSIC-PATHWAY-FOR-APOPTOSIS
1.31663e-10	0.454567	0.977	0.946	1.5918e-07	Ctrl	REACTOME-REGULATION-OF-PTEN-GENE-TRANSCRIPTION
1.84908e-10	0.440804	1	0.986	2.23554e-07	Ctrl	REACTOME-INSULIN-RECEPTOR-RECYCLING
1.87144e-10	0.412803	0.94	0.975	2.26257e-07	Ctrl	REACTOME-ONCOGENE-INDUCED-SENESCENCE
2.36213e-10	0.470182	0.917	0.839	2.85582e-07	Ctrl	REACTOME-SYNTHESIS-SECRETION-AND-DEACYLATION-OF-GHRELIN
2.94256e-10	0.341443	0.977	0.99	3.55755e-07	Ctrl	REACTOME-NEGATIVE-REGULATION-OF-MAPK-PATHWAY
3.23042e-10	0.433263	0.985	0.988	3.90557e-07	Ctrl	REACTOME-SPRY-REGULATION-OF-FGF-SIGNALING
3.28007e-10	0.600981	0.992	0.954	3.9656e-07	Ctrl	REACTOME-CITRIC-ACID-CYCLE-TCA-CYCLE
3.68008e-10	0.445868	0.955	0.953	4.44921e-07	Ctrl	REACTOME-NUCLEAR-ENVELOPE-NE-REASSEMBLY
3.69878e-10	0.327442	1	0.998	4.47182e-07	Ctrl	REACTOME-PROCESSING-OF-CAPPED-INTRON-CONTAINING-PRE-MRNA
3.86481e-10	0.274049	0.992	0.997	4.67255e-07	Ctrl	REACTOME-SIGNALING-BY-INTERLEUKINS
3.93058e-10	0.533724	0.917	0.87	4.75207e-07	Ctrl	REACTOME-CLASS-B-2-SECRETIN-FAMILY-RECEPTORS
4.73023e-10	0.299469	0.992	0.993	5.71885e-07	Ctrl	REACTOME-DNA-DOUBLE-STRAND-BREAK-RESPONSE
5.33742e-10	0.446848	0.977	0.977	6.45294e-07	Ctrl	REACTOME-N-GLYCAN-TRIMMING-IN-THE-ER-AND-CALNEXIN-CALRETICULIN-CYCLE
7.18362e-10	0.306971	1	0.993	8.685e-07	Ctrl	REACTOME-MAP2K-AND-MAPK-ACTIVATION
7.4388e-10	0.460233	0.977	0.946	8.9935e-07	Ctrl	REACTOME-LDL-CLEARANCE
7.79282e-10	0.293305	1	0.995	9.42152e-07	Ctrl	REACTOME-EGFR-DOWNREGULATION
8.38259e-10	0.320655	0.947	0.984	1.01345e-06	Ctrl	REACTOME-RIPK1-MEDIATED-REGULATED-NECROSIS
9.8895e-10	1.11649	0.865	0.667	1.19564e-06	Ctrl	REACTOME-NUCLEOTIDE-SALVAGE
1.23086e-09	1.39947	0.835	0.63	1.48811e-06	Ctrl	REACTOME-SYNTHESIS-OF-SUBSTRATES-IN-N-GLYCAN-BIOSYTHESIS
1.25533e-09	0.373277	0.94	0.929	1.51769e-06	Ctrl	REACTOME-REGULATION-OF-TP53-ACTIVITY-THROUGH-PHOSPHORYLATION
1.59379e-09	0.453161	0.985	0.901	1.92689e-06	Ctrl	REACTOME-PROCESSING-OF-CAPPED-INTRONLESS-PRE-MRNA
1.77744e-09	0.622397	0.947	0.863	2.14893e-06	Ctrl	REACTOME-GLYOXYLATE-METABOLISM-AND-GLYCINE-DEGRADATION
1.91842e-09	0.190311	1	0.999	2.31937e-06	Ctrl	REACTOME-INNATE-IMMUNE-SYSTEM
1.93719e-09	0.393382	0.947	0.951	2.34206e-06	Ctrl	REACTOME-AQUAPORIN-MEDIATED-TRANSPORT
1.95613e-09	0.533642	0.985	0.991	2.36496e-06	Ctrl	REACTOME-GAP-JUNCTION-DEGRADATION
2.4412e-09	0.665701	0.88	0.74	2.95141e-06	Ctrl	REACTOME-TP53-REGULATES-TRANSCRIPTION-OF-GENES-INVOLVED-IN-CYTOCHROME-C-RELEASE
2.84897e-09	0.879743	0.865	0.695	3.44441e-06	Ctrl	REACTOME-PURINE-SALVAGE
3.58764e-09	0.384689	0.947	0.968	4.33746e-06	Ctrl	REACTOME-VASOPRESSIN-REGULATES-RENAL-WATER-HOMEOSTASIS-VIA-AQUAPORINS
4.26766e-09	0.277635	1	0.998	5.15961e-06	Ctrl	REACTOME-CYTOKINE-SIGNALING-IN-IMMUNE-SYSTEM
4.89124e-09	0.833157	0.842	0.625	5.91351e-06	Ctrl	REACTOME-FORMATION-OF-XYLULOSE-5-PHOSPHATE
5.15334e-09	0.506963	0.985	0.961	6.23039e-06	Ctrl	REACTOME-RETROGRADE-NEUROTROPHIN-SIGNALLING
9.69077e-09	3.34807	0.669	0.434	1.17161e-05	Ctrl	REACTOME-MRNA-DECAY-BY-3-TO-5-EXORIBONUCLEASE
1.07688e-08	0.433538	0.91	0.89	1.30195e-05	Ctrl	REACTOME-SUMO-IS-PROTEOLYTICALLY-PROCESSED
2.09896e-08	0.490944	0.925	0.877	2.53765e-05	Ctrl	REACTOME-ADRENALINE-NORADRENALINE-INHIBITS-INSULIN-SECRETION
2.26103e-08	0.514877	0.865	0.76	2.73358e-05	Ctrl	REACTOME-VITAMIN-D-CALCIFEROL-METABOLISM
2.31653e-08	0.323788	1	0.987	2.80068e-05	Ctrl	REACTOME-NEGATIVE-REGULATION-OF-FGFR3-SIGNALING
2.42418e-08	0.469882	1	0.994	2.93083e-05	Ctrl	REACTOME-COPI-INDEPENDENT-GOLGI-TO-ER-RETROGRADE-TRAFFIC
2.53668e-08	0.308679	1	1	3.06685e-05	Ctrl	REACTOME-INTRACELLULAR-SIGNALING-BY-SECOND-MESSENGERS
2.99418e-08	0.654363	0.887	0.77	3.61996e-05	Ctrl	REACTOME-EUKARYOTIC-TRANSLATION-TERMINATION
3.17486e-08	2.22254	0.759	0.555	3.8384e-05	Ctrl	REACTOME-BIOSYNTHESIS-OF-THE-N-GLYCAN-PRECURSOR-DOLICHOL-LIPID-LINKED-OLIGOSACCHARIDE-LLO-AND-TRANSFER-TO-A-NASCENT-PROTEIN
3.6768e-08	0.317546	1	0.987	4.44525e-05	Ctrl	REACTOME-NEGATIVE-REGULATION-OF-FGFR4-SIGNALING
4.00329e-08	0.636626	0.872	0.762	4.83998e-05	Ctrl	REACTOME-TP53-REGULATES-TRANSCRIPTION-OF-CELL-DEATH-GENES
4.12438e-08	0.315524	1	1	4.98637e-05	Ctrl	REACTOME-M-PHASE
4.98777e-08	0.287573	0.985	0.967	6.03022e-05	Ctrl	REACTOME-TNFR1-INDUCED-NF-KAPPA-B-SIGNALING-PATHWAY
5.66369e-08	0.548732	0.917	0.826	6.8474e-05	Ctrl	REACTOME-KSRP-KHSRP-BINDS-AND-DESTABILIZES-MRNA
5.95471e-08	0.578535	0.917	0.829	7.19924e-05	Ctrl	REACTOME-CLASS-I-PEROXISOMAL-MEMBRANE-PROTEIN-IMPORT
6.51354e-08	1.56911	0.767	0.571	7.87487e-05	Ctrl	REACTOME-PEROXISOMAL-LIPID-METABOLISM
6.76688e-08	0.282962	1	0.999	8.18116e-05	Ctrl	REACTOME-CLASS-I-MHC-MEDIATED-ANTIGEN-PROCESSING-PRESENTATION
6.86684e-08	0.394033	1	0.998	8.30201e-05	Ctrl	REACTOME-COPI-MEDIATED-ANTEROGRADE-TRANSPORT
9.30157e-08	0.26942	0.985	0.993	0.000112456	Ctrl	REACTOME-OVARIAN-TUMOR-DOMAIN-PROTEASES
9.57553e-08	0.399849	0.992	0.973	0.000115768	Ctrl	REACTOME-MTOR-SIGNALLING
9.94337e-08	0.304741	1	0.989	0.000120215	Ctrl	REACTOME-NEGATIVE-REGULATION-OF-FGFR2-SIGNALING
1.14238e-07	0.271715	0.977	0.98	0.000138113	Ctrl	REACTOME-REGULATION-OF-TNFR1-SIGNALING
1.1523e-07	0.26659	0.977	0.983	0.000139314	Ctrl	REACTOME-DEACTIVATION-OF-THE-BETA-CATENIN-TRANSACTIVATING-COMPLEX
1.20842e-07	0.557337	0.97	0.973	0.000146098	Ctrl	REACTOME-ACTIVATION-OF-RAC1-DOWNSTREAM-OF-NMDARS
1.28553e-07	0.396803	1	0.999	0.00015542	Ctrl	REACTOME-MHC-CLASS-II-ANTIGEN-PRESENTATION
1.5029e-07	0.272931	0.977	0.987	0.000181701	Ctrl	REACTOME-REGULATION-OF-SIGNALING-BY-CBL
1.82692e-07	0.604379	0.97	0.975	0.000220874	Ctrl	REACTOME-CAMK-IV-MEDIATED-PHOSPHORYLATION-OF-CREB
2.09318e-07	0.324588	1	0.999	0.000253065	Ctrl	REACTOME-ASPARAGINE-N-LINKED-GLYCOSYLATION
2.25268e-07	0.76262	0.88	0.75	0.000272349	Ctrl	REACTOME-TELOMERE-EXTENSION-BY-TELOMERASE
2.29921e-07	0.323898	0.955	0.976	0.000277974	Ctrl	REACTOME-GPER1-SIGNALING
2.67809e-07	0.334785	1	0.989	0.000323781	Ctrl	REACTOME-LYSOSOME-VESICLE-BIOGENESIS
3.35813e-07	0.442828	0.977	0.97	0.000405998	Ctrl	REACTOME-ACTIVATION-OF-BAD-AND-TRANSLOCATION-TO-MITOCHONDRIA
3.4721e-07	0.36829	0.962	0.954	0.000419777	Ctrl	REACTOME-INSERTION-OF-TAIL-ANCHORED-PROTEINS-INTO-THE-ENDOPLASMIC-RETICULUM-MEMBRANE
3.74233e-07	0.437578	0.932	0.898	0.000452447	Ctrl	REACTOME-ADP-SIGNALLING-THROUGH-P2Y-PURINOCEPTOR-12
3.93364e-07	0.388052	0.955	0.951	0.000475577	Ctrl	REACTOME-PKR-MEDIATED-SIGNALING
4.12867e-07	0.346161	1	0.982	0.000499156	Ctrl	REACTOME-GABA-SYNTHESIS-RELEASE-REUPTAKE-AND-DEGRADATION
5.11732e-07	0.240028	0.985	0.994	0.000618684	Ctrl	REACTOME-SIGNALING-BY-EGFR
5.53264e-07	0.274378	1	0.991	0.000668896	Ctrl	REACTOME-ACTIVATION-OF-KAINATE-RECEPTORS-UPON-GLUTAMATE-BINDING
5.65494e-07	0.467968	0.94	0.874	0.000683682	Ctrl	REACTOME-RNA-POLYMERASE-I-TRANSCRIPTION
5.83532e-07	0.451898	0.962	0.846	0.000705491	Ctrl	REACTOME-FATTY-ACYL-COA-BIOSYNTHESIS
6.82369e-07	0.208716	0.97	0.993	0.000824984	Ctrl	REACTOME-SIGNALING-BY-NOTCH1
7.12623e-07	0.291695	0.955	0.947	0.000861562	Ctrl	REACTOME-DNA-DOUBLE-STRAND-BREAK-REPAIR
7.30205e-07	0.432636	0.955	0.979	0.000882818	Ctrl	REACTOME-CAM-PDE-1-ACTIVATION
7.95092e-07	0.380235	0.992	0.971	0.000961266	Ctrl	REACTOME-WNT5A-DEPENDENT-INTERNALIZATION-OF-FZD4
8.40266e-07	0.464957	0.932	0.873	0.00101588	Ctrl	REACTOME-BRANCHED-CHAIN-AMINO-ACID-CATABOLISM
8.48221e-07	0.323183	1	1	0.0010255	Ctrl	REACTOME-L1CAM-INTERACTIONS
9.33123e-07	0.262724	1	1	0.00112815	Ctrl	REACTOME-MAPK-FAMILY-SIGNALING-CASCADES
9.64922e-07	0.27584	1	0.973	0.00116659	Ctrl	REACTOME-RNA-POLYMERASE-II-TRANSCRIPTION-TERMINATION
1.01526e-06	0.413462	0.887	0.839	0.00122745	Ctrl	REACTOME-INHIBITION-OF-THE-PROTEOLYTIC-ACTIVITY-OF-APC-C-REQUIRED-FOR-THE-ONSET-OF-ANAPHASE-BY-MITOTIC-SPINDLE-CHECKPOINT-COMPONENTS
1.03444e-06	0.268983	1	0.997	0.00125063	Ctrl	REACTOME-CARGO-RECOGNITION-FOR-CLATHRIN-MEDIATED-ENDOCYTOSIS
1.09408e-06	0.400476	0.97	0.978	0.00132274	Ctrl	REACTOME-ACTIVATION-OF-BH3-ONLY-PROTEINS
1.25635e-06	0.359233	1	0.997	0.00151893	Ctrl	REACTOME-ER-TO-GOLGI-ANTEROGRADE-TRANSPORT
1.48603e-06	1.3494	0.647	0.441	0.00179661	Ctrl	REACTOME-PHOSPHATE-BOND-HYDROLYSIS-BY-NUDT-PROTEINS
1.50574e-06	0.240012	0.992	0.996	0.00182044	Ctrl	REACTOME-NEGATIVE-REGULATION-OF-MET-ACTIVITY
1.53174e-06	0.978728	0.692	0.513	0.00185187	Ctrl	REACTOME-ALPHA-OXIDATION-OF-PHYTANATE
1.62296e-06	0.417891	0.962	0.958	0.00196216	Ctrl	REACTOME-CHK1-CHK2-CDS1-MEDIATED-INACTIVATION-OF-CYCLIN-B-CDK1-COMPLEX
1.7037e-06	0.189415	1	1	0.00205977	Ctrl	REACTOME-TRANSPORT-OF-SMALL-MOLECULES
1.7307e-06	0.36795	0.955	0.909	0.00209241	Ctrl	REACTOME-THROMBOXANE-SIGNALLING-THROUGH-TP-RECEPTOR
2.17724e-06	0.552998	0.88	0.778	0.00263228	Ctrl	REACTOME-METHYLATION
2.23159e-06	0.245064	0.985	0.991	0.00269799	Ctrl	REACTOME-FLT3-SIGNALING
2.42127e-06	0.259995	0.977	0.986	0.00292731	Ctrl	REACTOME-SMAD2-SMAD3-SMAD4-HETEROTRIMER-REGULATES-TRANSCRIPTION
2.53978e-06	0.235986	0.992	1	0.0030706	Ctrl	REACTOME-GENE-EXPRESSION-TRANSCRIPTION
2.60951e-06	0.380181	0.962	0.924	0.00315489	Ctrl	REACTOME-PRESYNAPTIC-FUNCTION-OF-KAINATE-RECEPTORS
2.61962e-06	0.373852	0.902	0.798	0.00316712	Ctrl	REACTOME-SUMO-IS-TRANSFERRED-FROM-E1-TO-E2-UBE2I-UBC9
2.77584e-06	0.288181	0.985	0.988	0.00335599	Ctrl	REACTOME-METABOLISM-OF-CARBOHYDRATES
2.88491e-06	3.66815	0.639	0.422	0.00348786	Ctrl	REACTOME-PREGNENOLONE-BIOSYNTHESIS
4.86818e-06	0.675105	0.887	0.791	0.00588563	Ctrl	REACTOME-TRIGLYCERIDE-CATABOLISM
7.63778e-06	0.34827	0.947	0.912	0.00923408	Ctrl	REACTOME-PROCESSING-AND-ACTIVATION-OF-SUMO
7.92514e-06	0.185775	0.955	0.984	0.0095815	Ctrl	REACTOME-SIGNALING-BY-NOTCH
8.17248e-06	0.501197	0.805	0.614	0.00988053	Ctrl	REACTOME-PTK6-REGULATES-CELL-CYCLE
8.6047e-06	0.348662	0.887	0.836	0.0104031	Ctrl	REACTOME-PHOSPHORYLATION-OF-THE-APC-C
1.18646e-05	0.244718	0.985	0.997	0.0143443	Ctrl	REACTOME-INTERFERON-SIGNALING
1.2317e-05	0.313098	0.977	0.933	0.0148912	Ctrl	REACTOME-RMTS-METHYLATE-HISTONE-ARGININES
1.40418e-05	0.302644	0.932	0.897	0.0169766	Ctrl	REACTOME-TRANSPORT-OF-VITAMINS-NUCLEOSIDES-AND-RELATED-MOLECULES
1.64397e-05	7.15861	0.602	0.388	0.0198756	Ctrl	REACTOME-PCNA-DEPENDENT-LONG-PATCH-BASE-EXCISION-REPAIR
1.73841e-05	0.704634	0.519	0.382	0.0210174	Ctrl	REACTOME-TERMINAL-PATHWAY-OF-COMPLEMENT
1.88202e-05	0.247541	0.992	0.991	0.0227536	Ctrl	REACTOME-SIGNALING-BY-FGFR4
2.02492e-05	0.213552	0.977	0.995	0.0244812	Ctrl	REACTOME-DOWNREGULATION-OF-SMAD2-3-SMAD4-TRANSCRIPTIONAL-ACTIVITY
2.09525e-05	0.24425	0.992	0.99	0.0253315	Ctrl	REACTOME-SIGNALING-BY-FGFR3
2.1451e-05	0.355633	0.985	0.993	0.0259343	Ctrl	REACTOME-CALCINEURIN-ACTIVATES-NFAT
2.15015e-05	0.237434	1	1	0.0259953	Ctrl	REACTOME-CELL-CYCLE
2.16281e-05	0.129689	0.992	0.994	0.0261484	Ctrl	REACTOME-NEUTROPHIL-DEGRANULATION
2.36432e-05	0.218846	0.97	0.978	0.0285846	Ctrl	REACTOME-TNF-SIGNALING
2.61081e-05	0.787442	0.759	0.572	0.0315647	Ctrl	REACTOME-PYRIMIDINE-CATABOLISM
4.01163e-05	0.275612	1	0.998	0.0485006	Ctrl	REACTOME-REGULATION-OF-PLK1-ACTIVITY-AT-G2-M-TRANSITION
4.54023e-05	0.286089	0.94	0.96	0.0548914	Ctrl	REACTOME-ARYL-HYDROCARBON-RECEPTOR-SIGNALLING
5.42191e-05	0.332419	0.992	0.961	0.0655509	Ctrl	REACTOME-KINESINS
5.69265e-05	0.631943	0.917	0.722	0.0688241	Ctrl	REACTOME-TRIGLYCERIDE-METABOLISM
6.48578e-05	0.401883	0.955	0.911	0.0784131	Ctrl	REACTOME-G-PROTEIN-ACTIVATION
9.47798e-05	0.31341	0.97	0.889	0.114589	Ctrl	REACTOME-G-ALPHA-Z-SIGNALLING-EVENTS
0.000107717	0.231838	0.992	0.994	0.13023	Ctrl	REACTOME-SODIUM-CALCIUM-EXCHANGERS
0.00011332	0.31676	0.947	0.967	0.137004	Ctrl	REACTOME-ATTENUATION-PHASE
0.000114424	0.19142	0.977	0.982	0.138338	Ctrl	REACTOME-INTERLEUKIN-3-INTERLEUKIN-5-AND-GM-CSF-SIGNALING
0.000139488	0.25328	0.977	0.98	0.168641	Ctrl	REACTOME-THE-PHOTOTRANSDUCTION-CASCADE
0.0002044	0.177511	0.97	0.967	0.247119	Ctrl	REACTOME-CYCLIN-D-ASSOCIATED-EVENTS-IN-G1
0.00022279	0.298492	0.97	0.955	0.269353	Ctrl	REACTOME-TBC-RABGAPS
0.00026814	0.323868	0.94	0.977	0.324181	Ctrl	REACTOME-TETRAHYDROBIOPTERIN-BH4-SYNTHESIS-RECYCLING-SALVAGE-AND-REGULATION
0.000290957	0.186091	0.985	0.995	0.351767	Ctrl	REACTOME-ESR-MEDIATED-SIGNALING
0.00029155	0.239724	0.872	0.863	0.352484	Ctrl	REACTOME-ASSOCIATION-OF-TRIC-CCT-WITH-TARGET-PROTEINS-DURING-BIOSYNTHESIS
0.000298755	0.782548	0.534	0.388	0.361195	Ctrl	REACTOME-VEGF-LIGAND-RECEPTOR-INTERACTIONS
0.000305817	0.177821	0.992	0.989	0.369733	Ctrl	REACTOME-IONOTROPIC-ACTIVITY-OF-KAINATE-RECEPTORS
0.000324981	0.433731	0.827	0.651	0.392902	Ctrl	REACTOME-PENTOSE-PHOSPHATE-PATHWAY
0.000333967	0.218649	1	1	0.403766	Ctrl	REACTOME-ADAPTIVE-IMMUNE-SYSTEM
0.000370424	0.62615	0.556	0.431	0.447843	Ctrl	REACTOME-ETHANOL-OXIDATION
0.000411805	0.835627	0.767	0.599	0.497872	Ctrl	REACTOME-TELOMERE-MAINTENANCE
0.000417167	0.265113	0.94	0.946	0.504355	Ctrl	REACTOME-G2-M-DNA-DAMAGE-CHECKPOINT
0.000419247	0.177986	0.985	0.969	0.506869	Ctrl	REACTOME-GLUCAGON-LIKE-PEPTIDE-1-GLP1-REGULATES-INSULIN-SECRETION
0.000420918	0.274939	1	0.999	0.508889	Ctrl	REACTOME-TRANSPORT-TO-THE-GOLGI-AND-SUBSEQUENT-MODIFICATION
0.000459284	0.386078	0.872	0.772	0.555275	Ctrl	REACTOME-PI5P-REGULATES-TP53-ACETYLATION
0.000459739	0.766274	0.632	0.458	0.555824	Ctrl	REACTOME-BETA-OXIDATION-OF-PRISTANOYL-COA
0.000460648	0.244633	0.992	0.984	0.556924	Ctrl	REACTOME-ANTIVIRAL-MECHANISM-BY-IFN-STIMULATED-GENES
0.000464303	0.28934	1	0.993	0.561343	Ctrl	REACTOME-COPI-DEPENDENT-GOLGI-TO-ER-RETROGRADE-TRAFFIC
0.000481089	0.185884	1	0.999	0.581637	Ctrl	REACTOME-RHO-GTPASES-ACTIVATE-FORMINS
0.000541218	0.272342	0.932	0.979	0.654332	Ctrl	REACTOME-METABOLISM-OF-COFACTORS
0.000550819	0.275531	0.97	0.91	0.66594	Ctrl	REACTOME-ACTIVATION-OF-G-PROTEIN-GATED-POTASSIUM-CHANNELS
0.000626833	0.703619	0.699	0.546	0.757841	Ctrl	REACTOME-RHO-GTPASES-ACTIVATE-RHOTEKIN-AND-RHOPHILINS
0.000631092	0.19571	1	0.997	0.76299	Ctrl	REACTOME-GOLGI-ASSOCIATED-VESICLE-BIOGENESIS
0.00064031	0.181745	0.977	0.99	0.774134	Ctrl	REACTOME-ESTROGEN-DEPENDENT-GENE-EXPRESSION
0.000726998	0.181474	0.865	0.766	0.87894	Ctrl	REACTOME-NONCANONICAL-ACTIVATION-OF-NOTCH3
0.000783223	0.155905	0.977	0.987	0.946917	Ctrl	REACTOME-SMOOTH-MUSCLE-CONTRACTION
0.000788462	0.188942	1	0.998	0.95325	Ctrl	REACTOME-TRANS-GOLGI-NETWORK-VESICLE-BUDDING
0.000805904	0.284866	0.932	0.849	0.974338	Ctrl	REACTOME-POSTMITOTIC-NUCLEAR-PORE-COMPLEX-NPC-REFORMATION
0.000812826	0.26265	0.925	0.861	0.982706	Ctrl	REACTOME-PROTEIN-REPAIR
0.000914846	0.289347	0.759	0.625	1	Ctrl	REACTOME-CONDENSATION-OF-PROMETAPHASE-CHROMOSOMES
0.000945469	0.23616	0.947	0.886	1	Ctrl	REACTOME-CONVERSION-FROM-APC-C-CDC20-TO-APC-C-CDH1-IN-LATE-ANAPHASE
0.00113944	0.292732	0.977	0.875	1	Ctrl	REACTOME-INWARDLY-RECTIFYING-K-CHANNELS
0.0012348	1.17255	0.647	0.499	1	Ctrl	REACTOME-RESOLUTION-OF-AP-SITES-VIA-THE-MULTIPLE-NUCLEOTIDE-PATCH-REPLACEMENT-PATHWAY
0.00137592	0.255931	0.985	0.993	1	Ctrl	REACTOME-AURKA-ACTIVATION-BY-TPX2
0.00147991	0.278098	0.887	0.774	1	Ctrl	REACTOME-MITOCHONDRIAL-FATTY-ACID-BETA-OXIDATION-OF-SATURATED-FATTY-ACIDS
0.00165101	0.279949	1	0.999	1	Ctrl	REACTOME-GOLGI-TO-ER-RETROGRADE-TRANSPORT
0.00174556	0.252588	0.962	0.907	1	Ctrl	REACTOME-ADP-SIGNALLING-THROUGH-P2Y-PURINOCEPTOR-1
0.00188666	0.226228	0.977	0.983	1	Ctrl	REACTOME-GLYCOGEN-BREAKDOWN-GLYCOGENOLYSIS
0.00206538	0.224137	0.955	0.942	1	Ctrl	REACTOME-G-BETA-GAMMA-SIGNALLING-THROUGH-PI3KGAMMA
0.00207453	0.150302	0.992	0.997	1	Ctrl	REACTOME-SIGNALING-BY-TGF-BETA-RECEPTOR-COMPLEX
0.00213961	0.15325	0.985	0.994	1	Ctrl	REACTOME-SIGNALING-BY-NUCLEAR-RECEPTORS
0.00227742	0.191039	0.992	0.998	1	Ctrl	REACTOME-RHO-GTPASES-ACTIVATE-PAKS
0.00261148	0.186165	1	1	1	Ctrl	REACTOME-POST-TRANSLATIONAL-PROTEIN-MODIFICATION
0.00283968	0.249053	0.992	0.993	1	Ctrl	REACTOME-RECRUITMENT-OF-NUMA-TO-MITOTIC-CENTROSOMES
0.00306491	0.253498	0.955	0.902	1	Ctrl	REACTOME-SIGNAL-AMPLIFICATION
0.00309386	0.203014	0.94	0.947	1	Ctrl	REACTOME-DEADENYLATION-DEPENDENT-MRNA-DECAY
0.00313372	0.244149	0.962	0.901	1	Ctrl	REACTOME-THROMBIN-SIGNALLING-THROUGH-PROTEINASE-ACTIVATED-RECEPTORS-PARS
0.0031364	0.0815671	0.88	0.694	1	Ctrl	REACTOME-ARACHIDONIC-ACID-METABOLISM
0.00326169	0.19248	0.977	0.97	1	Ctrl	REACTOME-G-PROTEIN-BETA-GAMMA-SIGNALLING
0.00378114	0.211926	1	0.978	1	Ctrl	REACTOME-SIGNALING-BY-INSULIN-RECEPTOR
0.00497373	0.208256	0.985	0.992	1	Ctrl	REACTOME-PKA-MEDIATED-PHOSPHORYLATION-OF-CREB
0.00546621	4.60331	0.519	0.454	1	Ctrl	REACTOME-VITAMIN-B5-PANTOTHENATE-METABOLISM
0.00591135	0.301201	0.812	0.705	1	Ctrl	REACTOME-DISSOLUTION-OF-FIBRIN-CLOT
0.00654349	0.157851	0.88	0.773	1	Ctrl	REACTOME-BETA-OXIDATION-OF-LAUROYL-COA-TO-DECANOYL-COA-COA
0.00717898	0.128738	1	1	1	Ctrl	REACTOME-IMMUNE-SYSTEM
0.00741445	5.75799	0.519	0.423	1	Ctrl	REACTOME-WNT-LIGAND-BIOGENESIS-AND-TRAFFICKING
0.00786932	0.284257	0.887	0.837	1	Ctrl	REACTOME-ASPARTATE-AND-ASPARAGINE-METABOLISM
0.00809339	0.462826	0.88	0.772	1	Ctrl	REACTOME-METABOLISM-OF-STEROIDS
0.00847298	0.15447	0.992	1	1	Ctrl	REACTOME-PROGRAMMED-CELL-DEATH
0.00861855	0.237094	0.947	0.91	1	Ctrl	REACTOME-P75NTR-REGULATES-AXONOGENESIS
1.87401e-61	4.50491	0.619	0.178	2.26568e-58	Day	REACTOME-MELANIN-BIOSYNTHESIS
3.14455e-51	1.34633	0.959	0.884	3.80177e-48	Day	REACTOME-SCAVENGING-BY-CLASS-A-RECEPTORS
1.55006e-40	3.76791	0.755	0.401	1.87403e-37	Day	REACTOME-ER-PHAGOSOME-PATHWAY
4.94482e-32	1.40897	0.928	0.843	5.97829e-29	Day	REACTOME-SYNTHESIS-OF-PROSTAGLANDINS-PG-AND-THROMBOXANES-TX
6.17002e-32	2.18875	0.807	0.542	7.45956e-29	Day	REACTOME-ARACHIDONIC-ACID-METABOLISM
1.53324e-30	0.932122	0.94	0.846	1.85369e-27	Day	REACTOME-DEGRADATION-OF-THE-EXTRACELLULAR-MATRIX
3.32135e-29	2.01815	0.777	0.525	4.01551e-26	Day	REACTOME-CHYLOMICRON-ASSEMBLY
2.8833e-28	2.89778	0.567	0.268	3.48591e-25	Day	REACTOME-CHYLOMICRON-CLEARANCE
7.17292e-28	3.37448	0.603	0.285	8.67206e-25	Day	REACTOME-HDL-REMODELING
4.28316e-25	0.484058	0.995	0.974	5.17834e-22	Day	REACTOME-REGULATION-OF-INSULIN-LIKE-GROWTH-FACTOR-IGF-TRANSPORT-AND-UPTAKE-BY-INSULIN-LIKE-GROWTH-FACTOR-BINDING-PROTEINS-IGFBPS
1.02094e-24	0.714664	0.957	0.907	1.23432e-21	Day	REACTOME-ANTIGEN-PRESENTATION-FOLDING-ASSEMBLY-AND-PEPTIDE-LOADING-OF-CLASS-I-MHC
8.80394e-24	1.59443	0.811	0.667	1.0644e-20	Day	REACTOME-PLASMA-LIPOPROTEIN-ASSEMBLY
3.26235e-23	0.660619	0.959	0.86	3.94418e-20	Day	REACTOME-SENSORY-PERCEPTION
6.94392e-22	0.481493	0.981	0.936	8.3952e-19	Day	REACTOME-METABOLISM-OF-VITAMINS-AND-COFACTORS
1.02111e-21	0.570383	0.972	0.872	1.23452e-18	Day	REACTOME-VISUAL-PHOTOTRANSDUCTION
4.84375e-18	1.94959	0.737	0.589	5.85609e-15	Day	REACTOME-METABOLISM-OF-ANGIOTENSINOGEN-TO-ANGIOTENSINS
5.73133e-16	0.990013	0.883	0.812	6.92917e-13	Day	REACTOME-SIGNALING-BY-ALK
9.5882e-15	2.53694	0.626	0.435	1.15921e-11	Day	REACTOME-ERYTHROCYTES-TAKE-UP-CARBON-DIOXIDE-AND-RELEASE-OXYGEN
5.61675e-14	2.91249	0.596	0.368	6.79065e-11	Day	REACTOME-ERYTHROCYTES-TAKE-UP-OXYGEN-AND-RELEASE-CARBON-DIOXIDE
7.72753e-14	0.415035	0.989	0.967	9.34258e-11	Day	REACTOME-CELL-EXTRACELLULAR-MATRIX-INTERACTIONS
2.17183e-13	1.03101	0.841	0.789	2.62575e-10	Day	REACTOME-FORMYL-PEPTIDE-RECEPTORS-BIND-FORMYL-PEPTIDES-AND-MANY-OTHER-LIGANDS
1.03582e-11	2.8765	0.543	0.306	1.25231e-08	Day	REACTOME-HEME-SIGNALING
2.36881e-11	1.06298	0.937	0.938	2.86389e-08	Day	REACTOME-REGULATION-OF-TLR-BY-ENDOGENOUS-LIGAND
3.20491e-11	0.439774	0.959	0.876	3.87474e-08	Day	REACTOME-TRAFFICKING-AND-PROCESSING-OF-ENDOSOMAL-TLR
6.53988e-11	0.489562	0.925	0.893	7.90671e-08	Day	REACTOME-PEPTIDE-HORMONE-METABOLISM
1.30499e-10	0.794547	0.813	0.786	1.57774e-07	Day	REACTOME-INTERLEUKIN-4-AND-INTERLEUKIN-13-SIGNALING
3.43187e-10	2.02233	0.6	0.404	4.14914e-07	Day	REACTOME-MET-INTERACTS-WITH-TNS-PROTEINS
1.70258e-09	2.34423	0.582	0.458	2.05842e-06	Day	REACTOME-MET-PROMOTES-CELL-MOTILITY
2.66041e-09	1.59698	0.689	0.61	3.21643e-06	Day	REACTOME-CATION-COUPLED-CHLORIDE-COTRANSPORTERS
3.69858e-07	5.53393	0.481	0.299	0.000447159	Day	REACTOME-PTK6-PROMOTES-HIF1A-STABILIZATION
1.9659e-06	0.507807	0.846	0.81	0.00237678	Day	REACTOME-SERINE-BIOSYNTHESIS
1.97096e-06	0.287185	0.981	0.969	0.00238289	Day	REACTOME-PRC2-METHYLATES-HISTONES-AND-DNA
7.32352e-06	0.236378	0.972	0.948	0.00885413	Day	REACTOME-SLC-MEDIATED-TRANSMEMBRANE-TRANSPORT
7.55861e-06	2.34123	0.612	0.496	0.00913836	Day	REACTOME-INTERLEUKIN-12-FAMILY-SIGNALING
7.71933e-06	3.16126	0.556	0.475	0.00933267	Day	REACTOME-TP53-REGULATES-TRANSCRIPTION-OF-GENES-INVOLVED-IN-G1-CELL-CYCLE-ARREST
1.01136e-05	3.82511	0.505	0.354	0.0122274	Day	REACTOME-SIGNAL-REGULATORY-PROTEIN-FAMILY-INTERACTIONS
1.15623e-05	0.396464	0.892	0.803	0.0139788	Day	REACTOME-HDR-THROUGH-HOMOLOGOUS-RECOMBINATION-HRR
1.33439e-05	0.803942	0.735	0.684	0.0161328	Day	REACTOME-DISSOLUTION-OF-FIBRIN-CLOT
2.06347e-05	1.14524	0.666	0.608	0.0249474	Day	REACTOME-GLYCOSPHINGOLIPID-CATABOLISM
2.55156e-05	0.376765	0.924	0.857	0.0308484	Day	REACTOME-TRANSPORT-OF-VITAMINS-NUCLEOSIDES-AND-RELATED-MOLECULES
3.37759e-05	0.584662	0.799	0.755	0.040835	Day	REACTOME-PHASE-I-FUNCTIONALIZATION-OF-COMPOUNDS
3.94042e-05	0.643037	0.759	0.713	0.0476397	Day	REACTOME-SPHINGOLIPID-METABOLISM
6.30343e-05	1.17993	0.234	0.278	0.0762084	Day	REACTOME-REELIN-SIGNALLING-PATHWAY
8.35197e-05	2.93712	0.368	0.411	0.100975	Day	REACTOME-SYNTHESIS-OF-DOLICHYL-PHOSPHATE
0.000172068	0.495544	0.854	0.836	0.20803	Day	REACTOME-SYNTHESIS-SECRETION-AND-DEACYLATION-OF-GHRELIN
0.00028482	0.731344	0.82	0.848	0.344348	Day	REACTOME-SEMA4D-MEDIATED-INHIBITION-OF-CELL-ATTACHMENT-AND-MIGRATION
0.000323085	0.331729	0.879	0.884	0.39061	Day	REACTOME-TP53-REGULATES-TRANSCRIPTION-OF-CELL-CYCLE-GENES
0.000383377	0.676995	0.751	0.736	0.463503	Day	REACTOME-INTERLEUKIN-27-SIGNALING
0.00044154	0.174724	1	0.988	0.533822	Day	REACTOME-RESPONSE-TO-ELEVATED-PLATELET-CYTOSOLIC-CA2
0.000740715	0.926348	0.843	0.846	0.895525	Day	REACTOME-ANTIMICROBIAL-PEPTIDES
0.00076432	0.0614793	0.557	0.705	0.924063	Day	REACTOME-REGULATION-OF-FOXO-TRANSCRIPTIONAL-ACTIVITY-BY-ACETYLATION
0.000913311	0.213253	0.934	0.834	1	Day	REACTOME-FANCONI-ANEMIA-PATHWAY
0.0010842	0.237192	0.947	0.872	1	Day	REACTOME-FATTY-ACID-METABOLISM
0.00172099	0.226578	0.99	0.933	1	Day	REACTOME-CALNEXIN-CALRETICULIN-CYCLE
0.00255281	0.185514	0.574	0.689	1	Day	REACTOME-N-GLYCAN-TRIMMING-AND-ELONGATION-IN-THE-CIS-GOLGI
0.0025865	1.04374	0.684	0.679	1	Day	REACTOME-TNFR1-MEDIATED-CERAMIDE-PRODUCTION
0.00285002	0.144904	0.668	0.796	1	Day	REACTOME-SIGNALING-BY-NODAL
0.00441984	1.43589	0.518	0.42	1	Day	REACTOME-STRIATED-MUSCLE-CONTRACTION
0.00447779	0.359662	0.893	0.891	1	Day	REACTOME-APOPTOSIS-INDUCED-DNA-FRAGMENTATION
0.00461069	0.169129	0.524	0.618	1	Day	REACTOME-TRANSCRIPTIONAL-REGULATION-BY-MECP2
0.00464321	0.297007	0.943	0.96	1	Day	REACTOME-SEMA4D-IN-SEMAPHORIN-SIGNALING
0.00547714	2.03345	0.514	0.423	1	Day	REACTOME-REGULATION-OF-CDH11-EXPRESSION-AND-FUNCTION
0.0061921	0.16926	0.915	0.888	1	Day	REACTOME-G-ALPHA-S-SIGNALLING-EVENTS
0.00727459	0.0459294	0.595	0.727	1	Day	REACTOME-AMPK-INHIBITS-CHREBP-TRANSCRIPTIONAL-ACTIVATION-ACTIVITY
0.00755781	1.11948	0.582	0.515	1	Day	REACTOME-APOPTOTIC-CLEAVAGE-OF-CELL-ADHESION-PROTEINS
0.00877432	0.554732	0.871	0.853	1	Day	REACTOME-MET-ACTIVATES-RAP1-AND-RAC1
1.32581e-68	1.22777	0.993	0.976	1.60291e-65	Night	REACTOME-PROTEIN-PROTEIN-INTERACTIONS-AT-SYNAPSES
3.60803e-63	1.01872	0.993	0.978	4.36211e-60	Night	REACTOME-TRAFFICKING-OF-AMPA-RECEPTORS
7.94971e-63	1.25415	0.99	0.951	9.6112e-60	Night	REACTOME-NEUREXINS-AND-NEUROLIGINS
3.3803e-62	1.14515	0.993	0.974	4.08678e-59	Night	REACTOME-TRAFFICKING-OF-GLUR2-CONTAINING-AMPA-RECEPTORS
1.25457e-61	0.791796	1	0.999	1.51678e-58	Night	REACTOME-NEURONAL-SYSTEM
1.60364e-55	1.15739	0.993	0.936	1.93881e-52	Night	REACTOME-SYNAPTIC-ADHESION-LIKE-MOLECULES
3.58037e-55	1.44624	0.969	0.855	4.32867e-52	Night	REACTOME-PRESYNAPTIC-DEPOLARIZATION-AND-CALCIUM-CHANNEL-OPENING
6.0725e-52	0.655865	1	0.999	7.34165e-49	Night	REACTOME-TRANSMISSION-ACROSS-CHEMICAL-SYNAPSES
4.13374e-51	0.700573	0.986	0.972	4.99769e-48	Night	REACTOME-CHROMATIN-MODIFYING-ENZYMES
8.49876e-48	0.926398	0.99	0.921	1.0275e-44	Night	REACTOME-GRB2-EVENTS-IN-ERBB2-SIGNALING
1.07705e-47	0.634924	1	0.998	1.30215e-44	Night	REACTOME-NEUROTRANSMITTER-RECEPTORS-AND-POSTSYNAPTIC-SIGNAL-TRANSMISSION
1.28261e-47	0.929947	0.99	0.921	1.55068e-44	Night	REACTOME-SHC1-EVENTS-IN-ERBB4-SIGNALING
4.77221e-47	1.17651	0.972	0.896	5.76961e-44	Night	REACTOME-PI3K-EVENTS-IN-ERBB4-SIGNALING
2.97214e-45	1.39538	0.958	0.79	3.59331e-42	Night	REACTOME-CLASS-C-3-METABOTROPIC-GLUTAMATE-PHEROMONE-RECEPTORS
2.75541e-43	1.26884	0.979	0.82	3.33129e-40	Night	REACTOME-RECEPTOR-TYPE-TYROSINE-PROTEIN-PHOSPHATASES
4.36746e-43	0.842387	0.986	0.915	5.28025e-40	Night	REACTOME-POST-TRANSLATIONAL-MODIFICATION-SYNTHESIS-OF-GPI-ANCHORED-PROTEINS
6.3659e-43	0.84366	1	0.974	7.69637e-40	Night	REACTOME-DOPAMINE-NEUROTRANSMITTER-RELEASE-CYCLE
2.84462e-42	0.594926	0.997	0.997	3.43914e-39	Night	REACTOME-SIGNALING-BY-NTRKS
2.39502e-41	0.927818	0.979	0.904	2.89558e-38	Night	REACTOME-PI3K-EVENTS-IN-ERBB2-SIGNALING
1.72901e-40	0.87997	0.979	0.856	2.09037e-37	Night	REACTOME-NEGATIVE-REGULATION-OF-THE-PI3K-AKT-NETWORK
4.17174e-39	0.870594	0.979	0.863	5.04364e-36	Night	REACTOME-PHOSPHOLIPID-METABOLISM
1.07753e-38	1.19758	0.951	0.824	1.30274e-35	Night	REACTOME-ERBB2-ACTIVATES-PTK6-SIGNALING
6.37119e-38	0.721634	0.979	0.944	7.70277e-35	Night	REACTOME-RUNX1-INTERACTS-WITH-CO-FACTORS-WHOSE-PRECISE-EFFECT-ON-RUNX1-TARGETS-IS-NOT-KNOWN
1.41354e-37	1.25428	0.951	0.833	1.70897e-34	Night	REACTOME-SHC1-EVENTS-IN-ERBB2-SIGNALING
3.99315e-37	0.999983	0.958	0.85	4.82772e-34	Night	REACTOME-SIGNALING-BY-NTRK2-TRKB
8.63207e-37	0.774487	0.976	0.884	1.04362e-33	Night	REACTOME-PI-METABOLISM
3.72274e-35	0.771529	0.986	0.976	4.50079e-32	Night	REACTOME-MYOGENESIS
1.06233e-34	0.832985	0.997	0.967	1.28435e-31	Night	REACTOME-SEROTONIN-NEUROTRANSMITTER-RELEASE-CYCLE
1.49133e-34	0.896411	0.965	0.913	1.80302e-31	Night	REACTOME-ERBB2-REGULATES-CELL-MOTILITY
2.15263e-34	1.12348	0.955	0.787	2.60253e-31	Night	REACTOME-ACTIVATED-NTRK2-SIGNALS-THROUGH-FRS2-AND-FRS3
3.26315e-34	0.666117	0.99	0.962	3.94514e-31	Night	REACTOME-RAC1-GTPASE-CYCLE
3.38946e-34	0.735771	0.965	0.907	4.09785e-31	Night	REACTOME-PKMTS-METHYLATE-HISTONE-LYSINES
6.53159e-34	0.549215	0.99	0.996	7.89669e-31	Night	REACTOME-RHOU-GTPASE-CYCLE
8.91955e-34	0.347644	1	1	1.07837e-30	Night	REACTOME-RHO-GTPASE-CYCLE
1.09491e-33	0.641452	0.997	0.965	1.32375e-30	Night	REACTOME-RHOA-GTPASE-CYCLE
1.40507e-33	0.811926	0.986	0.928	1.69873e-30	Night	REACTOME-CDC42-GTPASE-CYCLE
2.26271e-33	0.974909	0.972	0.818	2.73561e-30	Night	REACTOME-REGULATION-OF-LIPID-METABOLISM-BY-PPARALPHA
4.06028e-33	0.768583	0.965	0.868	4.90888e-30	Night	REACTOME-FORMATION-OF-WDR5-CONTAINING-HISTONE-MODIFYING-COMPLEXES
4.20494e-33	1.18513	0.944	0.734	5.08378e-30	Night	REACTOME-NRAGE-SIGNALS-DEATH-THROUGH-JNK
1.33183e-32	0.344997	1	1	1.61019e-29	Night	REACTOME-DEVELOPMENTAL-BIOLOGY
2.32121e-31	0.679187	0.976	0.914	2.80634e-28	Night	REACTOME-NCAM-SIGNALING-FOR-NEURITE-OUT-GROWTH
5.59492e-31	0.654986	1	0.997	6.76425e-28	Night	REACTOME-ACTIVATION-OF-NMDA-RECEPTORS-AND-POSTSYNAPTIC-EVENTS
3.18201e-30	0.738497	0.997	0.963	3.84705e-27	Night	REACTOME-NOREPINEPHRINE-NEUROTRANSMITTER-RELEASE-CYCLE
4.37276e-30	0.690107	0.972	0.886	5.28667e-27	Night	REACTOME-SYNTHESIS-OF-PIPS-AT-THE-PLASMA-MEMBRANE
5.8341e-30	1.67993	0.875	0.55	7.05342e-27	Night	REACTOME-PHASE-0-RAPID-DEPOLARISATION
5.91216e-30	0.681287	0.997	0.923	7.1478e-27	Night	REACTOME-RHOB-GTPASE-CYCLE
5.95158e-30	0.969735	0.976	0.818	7.19546e-27	Night	REACTOME-LGI-ADAM-INTERACTIONS
1.12715e-29	0.572893	1	0.979	1.36273e-26	Night	REACTOME-NEUROTRANSMITTER-RELEASE-CYCLE
1.49744e-29	0.473723	0.983	0.988	1.8104e-26	Night	REACTOME-RHOV-GTPASE-CYCLE
2.13744e-29	0.710197	1	0.999	2.58416e-26	Night	REACTOME-UNBLOCKING-OF-NMDA-RECEPTORS-GLUTAMATE-BINDING-AND-ACTIVATION
3.34852e-29	0.784525	0.997	0.967	4.04836e-26	Night	REACTOME-ACETYLCHOLINE-NEUROTRANSMITTER-RELEASE-CYCLE
7.71399e-29	0.543143	0.993	0.977	9.32621e-26	Night	REACTOME-RAP1-SIGNALLING
1.98572e-28	0.732163	0.972	0.863	2.40073e-25	Night	REACTOME-CTLA4-INHIBITORY-SIGNALING
2.05982e-28	0.842074	0.927	0.782	2.49033e-25	Night	REACTOME-POST-TRANSCRIPTIONAL-SILENCING-BY-SMALL-RNAS
2.63846e-28	0.619232	0.983	0.929	3.18989e-25	Night	REACTOME-RHOQ-GTPASE-CYCLE
5.04304e-28	0.825373	0.969	0.897	6.09703e-25	Night	REACTOME-POTASSIUM-CHANNELS
5.83228e-28	0.470251	1	0.983	7.05123e-25	Night	REACTOME-RND1-GTPASE-CYCLE
7.69753e-28	1.19473	0.934	0.767	9.30631e-25	Night	REACTOME-VOLTAGE-GATED-POTASSIUM-CHANNELS
7.99864e-28	0.720456	0.951	0.863	9.67036e-25	Night	REACTOME-TYPE-I-HEMIDESMOSOME-ASSEMBLY
2.21559e-27	0.464297	0.993	0.98	2.67865e-24	Night	REACTOME-RND2-GTPASE-CYCLE
2.4469e-27	0.719869	0.976	0.886	2.9583e-24	Night	REACTOME-CD209-DC-SIGN-SIGNALING
3.35748e-27	1.52128	0.872	0.575	4.0592e-24	Night	REACTOME-PHASE-2-PLATEAU-PHASE
8.38161e-27	0.609256	0.99	0.911	1.01334e-23	Night	REACTOME-INTRA-GOLGI-TRAFFIC
9.38259e-27	0.690338	0.969	0.884	1.13436e-23	Night	REACTOME-HATS-ACETYLATE-HISTONES
1.81928e-26	0.486751	0.99	0.991	2.19951e-23	Night	REACTOME-SIGNALING-BY-NTRK1-TRKA
5.52995e-26	0.665536	0.979	0.932	6.68571e-23	Night	REACTOME-NETRIN-1-SIGNALING
6.23009e-26	0.643678	1	0.983	7.53218e-23	Night	REACTOME-GLUTAMATE-NEUROTRANSMITTER-RELEASE-CYCLE
8.32014e-26	0.596764	0.99	0.946	1.00591e-22	Night	REACTOME-VXPX-CARGO-TARGETING-TO-CILIUM
1.0724e-25	1.01272	0.924	0.732	1.29653e-22	Night	REACTOME-DSCAM-INTERACTIONS
6.49338e-25	0.755058	0.962	0.847	7.85049e-22	Night	REACTOME-RHOJ-GTPASE-CYCLE
2.50319e-24	0.51013	1	0.955	3.02636e-21	Night	REACTOME-RHOC-GTPASE-CYCLE
6.49341e-24	0.972924	0.91	0.696	7.85053e-21	Night	REACTOME-NECTIN-NECL-TRANS-HETERODIMERIZATION
6.66172e-24	0.369087	0.997	0.996	8.05402e-21	Night	REACTOME-RND3-GTPASE-CYCLE
5.25565e-23	0.68274	0.951	0.875	6.35409e-20	Night	REACTOME-COSTIMULATION-BY-THE-CD28-FAMILY
1.23783e-22	0.460648	0.983	0.971	1.49653e-19	Night	REACTOME-RAC3-GTPASE-CYCLE
2.68763e-22	0.836398	0.951	0.751	3.24935e-19	Night	REACTOME-CD28-DEPENDENT-PI3K-AKT-SIGNALING
3.34215e-22	0.998074	0.885	0.712	4.04066e-19	Night	REACTOME-CREB-PHOSPHORYLATION
3.48426e-22	0.282164	1	1	4.21247e-19	Night	REACTOME-SIGNALING-BY-RHO-GTPASES-MIRO-GTPASES-AND-RHOBTB3
1.1674e-21	0.533369	0.958	0.934	1.41139e-18	Night	REACTOME-CD28-CO-STIMULATION
1.32545e-21	0.597722	0.969	0.871	1.60247e-18	Night	REACTOME-NUCLEAR-EVENTS-KINASE-AND-TRANSCRIPTION-FACTOR-ACTIVATION
2.49905e-21	0.546874	0.979	0.937	3.02135e-18	Night	REACTOME-SIGNALING-BY-GPCR
3.33539e-21	0.397547	0.99	0.989	4.03248e-18	Night	REACTOME-INTEGRATION-OF-ENERGY-METABOLISM
3.49302e-21	0.56927	0.969	0.923	4.22307e-18	Night	REACTOME-HDACS-DEACETYLATE-HISTONES
4.74366e-21	0.496534	0.969	0.952	5.73508e-18	Night	REACTOME-PROLONGED-ERK-ACTIVATION-EVENTS
5.35593e-21	0.518058	0.983	0.939	6.47532e-18	Night	REACTOME-CRMPS-IN-SEMA3A-SIGNALING
5.63872e-21	0.38258	0.99	0.992	6.81721e-18	Night	REACTOME-SUMOYLATION
6.4829e-21	0.557583	0.983	0.96	7.83783e-18	Night	REACTOME-BETA-CATENIN-PHOSPHORYLATION-CASCADE
7.37043e-21	1.07625	0.858	0.662	8.91085e-18	Night	REACTOME-CREB1-PHOSPHORYLATION-THROUGH-NMDA-RECEPTOR-MEDIATED-ACTIVATION-OF-RAS-SIGNALING
1.23812e-20	0.462271	0.976	0.951	1.49689e-17	Night	REACTOME-SIGNALLING-TO-ERKS
1.80687e-20	1.76695	0.816	0.545	2.18451e-17	Night	REACTOME-ADENYLATE-CYCLASE-INHIBITORY-PATHWAY
2.02175e-20	0.749269	0.92	0.821	2.44429e-17	Night	REACTOME-INSULIN-RECEPTOR-SIGNALLING-CASCADE
4.35868e-20	2.56354	0.611	0.359	5.26965e-17	Night	REACTOME-SODIUM-PROTON-EXCHANGERS
5.34739e-20	0.566093	0.965	0.895	6.46499e-17	Night	REACTOME-GASTRIN-CREB-SIGNALLING-PATHWAY-VIA-PKC-AND-MAPK
6.51051e-20	0.501935	0.979	0.948	7.87121e-17	Night	REACTOME-DISASSEMBLY-OF-THE-DESTRUCTION-COMPLEX-AND-RECRUITMENT-OF-AXIN-TO-THE-MEMBRANE
7.65911e-20	0.908356	0.878	0.689	9.25986e-17	Night	REACTOME-SEMA3A-PLEXIN-REPULSION-SIGNALING-BY-INHIBITING-INTEGRIN-ADHESION
9.08813e-20	0.403205	0.993	0.995	1.09875e-16	Night	REACTOME-CELL-JUNCTION-ORGANIZATION
1.38439e-19	0.392921	0.99	0.983	1.67373e-16	Night	REACTOME-RAC2-GTPASE-CYCLE
1.47552e-19	1.06744	0.896	0.735	1.7839e-16	Night	REACTOME-NUCLEAR-RECEPTOR-TRANSCRIPTION-PATHWAY
2.20702e-19	1.02994	0.854	0.6	2.66829e-16	Night	REACTOME-MIRO-GTPASE-CYCLE
2.3432e-19	0.489909	0.969	0.94	2.83293e-16	Night	REACTOME-CARGO-TRAFFICKING-TO-THE-PERICILIARY-MEMBRANE
2.96043e-19	0.445584	0.983	0.951	3.57916e-16	Night	REACTOME-G-ALPHA-12-13-SIGNALLING-EVENTS
3.42437e-19	0.843253	0.927	0.743	4.14006e-16	Night	REACTOME-HDMS-DEMETHYLATE-HISTONES
3.71171e-19	0.625643	0.948	0.859	4.48745e-16	Night	REACTOME-VEGFR2-MEDIATED-CELL-PROLIFERATION
3.87773e-19	0.836009	0.934	0.796	4.68817e-16	Night	REACTOME-SYNTHESIS-OF-BILE-ACIDS-AND-BILE-SALTS
7.9078e-19	0.401825	0.983	0.976	9.56053e-16	Night	REACTOME-REGULATION-OF-INSULIN-SECRETION
9.85386e-19	0.261866	1	1	1.19133e-15	Night	REACTOME-NERVOUS-SYSTEM-DEVELOPMENT
1.51164e-18	0.705029	0.948	0.84	1.82757e-15	Night	REACTOME-PI-3K-CASCADE-FGFR2
1.63049e-18	0.439827	0.99	0.948	1.97126e-15	Night	REACTOME-APOPTOTIC-CLEAVAGE-OF-CELLULAR-PROTEINS
2.31368e-18	0.677729	0.944	0.851	2.79724e-15	Night	REACTOME-PI-3K-CASCADE-FGFR1
3.85355e-18	0.348736	0.997	0.997	4.65894e-15	Night	REACTOME-FACTORS-INVOLVED-IN-MEGAKARYOCYTE-DEVELOPMENT-AND-PLATELET-PRODUCTION
4.50551e-18	0.597367	0.917	0.845	5.44716e-15	Night	REACTOME-ERK-MAPK-TARGETS
5.20405e-18	0.538426	0.924	0.888	6.2917e-15	Night	REACTOME-GENE-SILENCING-BY-RNA
6.70695e-18	1.25583	0.819	0.598	8.10871e-15	Night	REACTOME-SYNTHESIS-OF-PIPS-AT-THE-LATE-ENDOSOME-MEMBRANE
9.11444e-18	1.12468	0.875	0.682	1.10194e-14	Night	REACTOME-RET-SIGNALING
9.12979e-18	0.60982	0.965	0.882	1.10379e-14	Night	REACTOME-DOWNSTREAM-SIGNALING-OF-ACTIVATED-FGFR1
1.3052e-17	0.817594	0.889	0.714	1.57798e-14	Night	REACTOME-REGULATION-OF-TP53-ACTIVITY-THROUGH-ASSOCIATION-WITH-CO-FACTORS
1.49455e-17	0.70998	0.944	0.787	1.80691e-14	Night	REACTOME-EPHRIN-SIGNALING
1.70527e-17	0.768012	0.927	0.763	2.06167e-14	Night	REACTOME-SIGNALING-BY-SCF-KIT
1.9878e-17	0.758893	0.899	0.784	2.40325e-14	Night	REACTOME-BICARBONATE-TRANSPORTERS
2.12814e-17	0.679151	0.906	0.805	2.57292e-14	Night	REACTOME-PLATELET-SENSITIZATION-BY-LDL
4.29357e-17	0.486017	0.972	0.932	5.19093e-14	Night	REACTOME-MITOTIC-PROPHASE
4.61621e-17	0.386807	0.993	0.984	5.581e-14	Night	REACTOME-RAB-GEFS-EXCHANGE-GTP-FOR-GDP-ON-RABS
5.7064e-17	0.644059	0.958	0.811	6.89904e-14	Night	REACTOME-SYNTHESIS-OF-PIPS-AT-THE-GOLGI-MEMBRANE
5.97466e-17	0.614651	0.962	0.876	7.22336e-14	Night	REACTOME-DOWNSTREAM-SIGNALING-OF-ACTIVATED-FGFR2
9.33623e-17	0.706607	0.951	0.779	1.12875e-13	Night	REACTOME-SIGNALING-BY-BMP
1.14058e-16	0.834863	0.927	0.761	1.37896e-13	Night	REACTOME-NITRIC-OXIDE-STIMULATES-GUANYLATE-CYCLASE
1.45963e-16	0.562734	0.965	0.848	1.76469e-13	Night	REACTOME-NEGATIVE-REGULATION-OF-ACTIVITY-OF-TFAP2-AP-2-FAMILY-TRANSCRIPTION-FACTORS
1.55982e-16	0.575213	0.962	0.802	1.88582e-13	Night	REACTOME-INSULIN-PROCESSING
1.75242e-16	1.54991	0.743	0.492	2.11867e-13	Night	REACTOME-PHASE-1-INACTIVATION-OF-FAST-NA-CHANNELS
1.8906e-16	1.20586	0.851	0.656	2.28574e-13	Night	REACTOME-GLYCEROPHOSPHOLIPID-BIOSYNTHESIS
2.69848e-16	0.793047	0.913	0.772	3.26246e-13	Night	REACTOME-IRS-MEDIATED-SIGNALLING
3.31857e-16	0.41735	0.976	0.959	4.01215e-13	Night	REACTOME-MAPK-TARGETS-NUCLEAR-EVENTS-MEDIATED-BY-MAP-KINASES
5.17175e-16	0.335475	0.997	0.986	6.25265e-13	Night	REACTOME-TRANSPORT-OF-INORGANIC-CATIONS-ANIONS-AND-AMINO-ACIDS-OLIGOPEPTIDES
5.4504e-16	1.10169	0.854	0.618	6.58954e-13	Night	REACTOME-SYNTHESIS-OF-PIPS-AT-THE-EARLY-ENDOSOME-MEMBRANE
5.76211e-16	0.364944	0.993	0.993	6.96639e-13	Night	REACTOME-CELL-CELL-COMMUNICATION
1.77705e-15	0.322375	0.993	0.975	2.14845e-12	Night	REACTOME-APOPTOTIC-EXECUTION-PHASE
2.00394e-15	0.818937	0.865	0.691	2.42277e-12	Night	REACTOME-SYNTHESIS-OF-PE
2.22442e-15	0.360993	1	0.995	2.68933e-12	Night	REACTOME-ADHERENS-JUNCTIONS-INTERACTIONS
2.95117e-15	0.600058	0.955	0.861	3.56796e-12	Night	REACTOME-FRS-MEDIATED-FGFR1-SIGNALING
3.31719e-15	0.376354	0.997	0.995	4.01049e-12	Night	REACTOME-CELL-CELL-JUNCTION-ORGANIZATION
4.17875e-15	0.474676	0.962	0.901	5.05211e-12	Night	REACTOME-REGULATION-OF-TP53-ACTIVITY-THROUGH-ACETYLATION
4.465e-15	0.618627	0.948	0.852	5.39819e-12	Night	REACTOME-FRS-MEDIATED-FGFR2-SIGNALING
5.63166e-15	0.74917	0.913	0.748	6.80868e-12	Night	REACTOME-MISCELLANEOUS-TRANSPORT-AND-BINDING-EVENTS
5.83392e-15	0.292388	0.997	0.996	7.05321e-12	Night	REACTOME-G-ALPHA-I-SIGNALLING-EVENTS
6.30826e-15	1.03923	0.819	0.574	7.62668e-12	Night	REACTOME-NOTCH-HLH-TRANSCRIPTION-PATHWAY
7.649e-15	0.424565	0.979	0.965	9.24764e-12	Night	REACTOME-RETROGRADE-TRANSPORT-AT-THE-TRANS-GOLGI-NETWORK
9.67284e-15	0.630758	0.927	0.825	1.16945e-11	Night	REACTOME-PI-3K-CASCADE-FGFR3
1.53817e-14	1.03493	0.858	0.684	1.85964e-11	Night	REACTOME-BILE-ACID-AND-BILE-SALT-METABOLISM
2.02658e-14	0.613921	0.927	0.83	2.45013e-11	Night	REACTOME-PI-3K-CASCADE-FGFR4
2.06347e-14	0.552082	0.951	0.871	2.49473e-11	Night	REACTOME-DOWNSTREAM-SIGNALING-OF-ACTIVATED-FGFR3
2.2311e-14	0.450953	0.969	0.936	2.6974e-11	Night	REACTOME-SUMOYLATION-OF-DNA-DAMAGE-RESPONSE-AND-REPAIR-PROTEINS
2.56881e-14	0.325604	0.997	0.998	3.10569e-11	Night	REACTOME-G-PROTEIN-MEDIATED-EVENTS
2.96551e-14	0.271586	1	1	3.5853e-11	Night	REACTOME-MEMBRANE-TRAFFICKING
3.04633e-14	0.505987	0.938	0.876	3.68301e-11	Night	REACTOME-DOWNSTREAM-SIGNAL-TRANSDUCTION
3.06001e-14	0.542186	0.951	0.873	3.69955e-11	Night	REACTOME-DOWNSTREAM-SIGNALING-OF-ACTIVATED-FGFR4
4.03119e-14	0.850795	0.802	0.564	4.87371e-11	Night	REACTOME-SYNTHESIS-OF-PI
4.88185e-14	0.270881	0.997	0.996	5.90215e-11	Night	REACTOME-SEMAPHORIN-INTERACTIONS
5.74484e-14	0.485288	0.92	0.79	6.94551e-11	Night	REACTOME-SIGNAL-ATTENUATION
7.25239e-14	0.607803	0.931	0.825	8.76814e-11	Night	REACTOME-NUCLEAR-ENVELOPE-BREAKDOWN
7.69199e-14	0.676915	0.903	0.779	9.29962e-11	Night	REACTOME-SIGNALING-BY-TYPE-1-INSULIN-LIKE-GROWTH-FACTOR-1-RECEPTOR-IGF1R
8.09806e-14	0.427803	0.983	0.924	9.79055e-11	Night	REACTOME-RMTS-METHYLATE-HISTONE-ARGININES
8.88275e-14	0.435833	0.979	0.926	1.07392e-10	Night	REACTOME-DCC-MEDIATED-ATTRACTIVE-SIGNALING
1.22193e-13	0.454061	0.972	0.916	1.47732e-10	Night	REACTOME-COHESIN-LOADING-ONTO-CHROMATIN
1.86257e-13	0.929853	0.792	0.609	2.25185e-10	Night	REACTOME-FGFR2B-LIGAND-BINDING-AND-ACTIVATION
2.57023e-13	0.25162	1	1	3.10741e-10	Night	REACTOME-CLATHRIN-MEDIATED-ENDOCYTOSIS
2.84665e-13	0.29456	0.997	0.997	3.4416e-10	Night	REACTOME-MITOTIC-PROMETAPHASE
6.63301e-13	0.522303	0.944	0.834	8.01931e-10	Night	REACTOME-PROCESSING-OF-INTRONLESS-PRE-MRNAS
6.74663e-13	0.481591	0.958	0.871	8.15668e-10	Night	REACTOME-TIE2-SIGNALING
6.77534e-13	0.430223	0.906	0.812	8.19138e-10	Night	REACTOME-NEGATIVE-FEEDBACK-REGULATION-OF-MAPK-PATHWAY
6.84277e-13	1.49386	0.715	0.555	8.27291e-10	Night	REACTOME-N-GLYCAN-ANTENNAE-ELONGATION-IN-THE-MEDIAL-TRANS-GOLGI
8.29179e-13	0.975497	0.833	0.592	1.00248e-09	Night	REACTOME-FATTY-ACIDS-BOUND-TO-GPR40-FFAR1-REGULATE-INSULIN-SECRETION
8.60126e-13	0.170377	1	1	1.03989e-09	Night	REACTOME-SIGNALING-BY-RECEPTOR-TYROSINE-KINASES
1.06507e-12	0.30717	1	0.999	1.28767e-09	Night	REACTOME-TRANSPORT-TO-THE-GOLGI-AND-SUBSEQUENT-MODIFICATION
1.51513e-12	0.504156	0.944	0.891	1.83179e-09	Night	REACTOME-GABA-RECEPTOR-ACTIVATION
1.52785e-12	0.382087	0.997	0.988	1.84718e-09	Night	REACTOME-DARPP-32-EVENTS
1.99807e-12	0.915008	0.823	0.631	2.41567e-09	Night	REACTOME-INTERLEUKIN-7-SIGNALING
2.07715e-12	0.31789	1	1	2.51127e-09	Night	REACTOME-INTRA-GOLGI-AND-RETROGRADE-GOLGI-TO-ER-TRAFFIC
2.22606e-12	0.323542	1	0.996	2.69131e-09	Night	REACTOME-CARDIAC-CONDUCTION
2.58079e-12	0.244301	1	0.999	3.12017e-09	Night	REACTOME-PLATELET-HOMEOSTASIS
2.71217e-12	0.499513	0.955	0.84	3.27901e-09	Night	REACTOME-NR1H2-AND-NR1H3-MEDIATED-SIGNALING
3.32469e-12	0.395859	0.962	0.914	4.01955e-09	Night	REACTOME-CASPASE-MEDIATED-CLEAVAGE-OF-CYTOSKELETAL-PROTEINS
3.50269e-12	0.42734	0.958	0.889	4.23475e-09	Night	REACTOME-DEPOLYMERIZATION-OF-THE-NUCLEAR-LAMINA
3.78733e-12	0.538018	0.934	0.838	4.57888e-09	Night	REACTOME-FRS-MEDIATED-FGFR3-SIGNALING
5.16359e-12	1.22423	0.764	0.582	6.24278e-09	Night	REACTOME-HS-GAG-BIOSYNTHESIS
5.45982e-12	0.220108	1	1	6.60093e-09	Night	REACTOME-VESICLE-MEDIATED-TRANSPORT
6.06185e-12	0.449381	0.965	0.893	7.32878e-09	Night	REACTOME-MITOTIC-TELOPHASE-CYTOKINESIS
6.20329e-12	0.431539	0.99	0.99	7.49978e-09	Night	REACTOME-SEMA3A-PAK-DEPENDENT-AXON-REPULSION
8.13052e-12	0.307146	0.997	0.989	9.82979e-09	Night	REACTOME-ANCHORING-OF-THE-BASAL-BODY-TO-THE-PLASMA-MEMBRANE
8.52343e-12	0.525941	0.934	0.843	1.03048e-08	Night	REACTOME-FRS-MEDIATED-FGFR4-SIGNALING
1.46093e-11	0.557158	0.736	0.501	1.76627e-08	Night	REACTOME-TRANSCRIPTIONAL-REGULATION-BY-MECP2
2.11888e-11	0.57596	0.906	0.836	2.56172e-08	Night	REACTOME-SHC-MEDIATED-CASCADE-FGFR1
2.54568e-11	0.851319	0.812	0.662	3.07773e-08	Night	REACTOME-GROWTH-HORMONE-RECEPTOR-SIGNALING
2.58965e-11	0.343291	0.951	0.959	3.13089e-08	Night	REACTOME-DEADENYLATION-OF-MRNA
2.71535e-11	0.32175	0.993	0.982	3.28285e-08	Night	REACTOME-AMPLIFICATION-OF-SIGNAL-FROM-THE-KINETOCHORES
2.7225e-11	1.71676	0.337	0.221	3.29151e-08	Night	REACTOME-REELIN-SIGNALLING-PATHWAY
2.76582e-11	0.599099	0.903	0.823	3.34388e-08	Night	REACTOME-SHC-MEDIATED-CASCADE-FGFR2
3.13344e-11	0.534237	0.993	0.982	3.78833e-08	Night	REACTOME-GABA-SYNTHESIS-RELEASE-REUPTAKE-AND-DEGRADATION
3.91937e-11	0.372401	0.983	0.951	4.73851e-08	Night	REACTOME-SUMOYLATION-OF-INTRACELLULAR-RECEPTORS
4.16181e-11	0.607755	0.865	0.742	5.03163e-08	Night	REACTOME-FGFR1B-LIGAND-BINDING-AND-ACTIVATION
4.9419e-11	0.440435	0.951	0.898	5.97476e-08	Night	REACTOME-SUMOYLATION-OF-CHROMATIN-ORGANIZATION-PROTEINS
6.51188e-11	0.583025	0.767	0.544	7.87286e-08	Night	REACTOME-MICRORNA-MIRNA-BIOGENESIS
1.01706e-10	0.229296	1	1	1.22963e-07	Night	REACTOME-SIGNALING-BY-ERBB4
1.11077e-10	0.311969	0.976	0.967	1.34292e-07	Night	REACTOME-FOXO-MEDIATED-TRANSCRIPTION
1.19603e-10	1.43303	0.639	0.455	1.446e-07	Night	REACTOME-REGULATION-OF-KIT-SIGNALING
1.72791e-10	0.22087	1	0.997	2.08904e-07	Night	REACTOME-APOPTOSIS
1.87328e-10	0.377802	0.955	0.894	2.2648e-07	Night	REACTOME-ESTROGEN-DEPENDENT-NUCLEAR-EVENTS-DOWNSTREAM-OF-ESR-MEMBRANE-SIGNALING
2.82732e-10	0.561526	0.896	0.704	3.41823e-07	Night	REACTOME-SYNTHESIS-OF-IP2-IP-AND-INS-IN-THE-CYTOSOL
3.08537e-10	0.479681	0.854	0.675	3.73021e-07	Night	REACTOME-SYNTHESIS-OF-PIPS-AT-THE-ER-MEMBRANE
3.08537e-10	0.331876	0.99	0.995	3.73021e-07	Night	REACTOME-RAF-ACTIVATION
3.53799e-10	0.190034	0.993	0.998	4.27743e-07	Night	REACTOME-DEATH-RECEPTOR-SIGNALING
4.20863e-10	0.127401	1	1	5.08824e-07	Night	REACTOME-HEMOSTASIS
4.93546e-10	0.277319	0.976	0.957	5.96697e-07	Night	REACTOME-RHOH-GTPASE-CYCLE
5.10241e-10	0.268711	0.997	0.993	6.16881e-07	Night	REACTOME-RESOLUTION-OF-SISTER-CHROMATID-COHESION
5.22318e-10	1.31327	0.684	0.496	6.31482e-07	Night	REACTOME-EFFECTS-OF-PIP2-HYDROLYSIS
6.27975e-10	0.927062	0.757	0.635	7.59222e-07	Night	REACTOME-PHOSPHOLIPASE-C-MEDIATED-CASCADE-FGFR2
6.68442e-10	0.272739	0.993	0.992	8.08147e-07	Night	REACTOME-RECRUITMENT-OF-NUMA-TO-MITOTIC-CENTROSOMES
6.99382e-10	1.01271	0.74	0.572	8.45552e-07	Night	REACTOME-SIGNALING-BY-ERYTHROPOIETIN
7.03668e-10	0.435895	0.934	0.793	8.50735e-07	Night	REACTOME-ACTIVATION-OF-THE-TFAP2-AP-2-FAMILY-OF-TRANSCRIPTION-FACTORS
9.66819e-10	0.405802	0.986	0.957	1.16888e-06	Night	REACTOME-RETROGRADE-NEUROTROPHIN-SIGNALLING
9.69166e-10	2.50824	0.58	0.405	1.17172e-06	Night	REACTOME-MRNA-EDITING
9.80987e-10	0.296395	0.983	0.979	1.18601e-06	Night	REACTOME-SIGNALING-BY-INSULIN-RECEPTOR
1.03469e-09	0.216357	1	0.998	1.25094e-06	Night	REACTOME-SIGNALING-BY-ERBB2
1.06905e-09	0.748267	0.875	0.724	1.29248e-06	Night	REACTOME-CGMP-EFFECTS
1.12608e-09	0.569787	0.872	0.752	1.36143e-06	Night	REACTOME-INHIBITION-OF-REPLICATION-INITIATION-OF-DAMAGED-DNA-BY-RB1-E2F1
1.18179e-09	0.277914	0.986	0.989	1.42878e-06	Night	REACTOME-RAB-REGULATION-OF-TRAFFICKING
1.28117e-09	0.277114	0.979	0.976	1.54894e-06	Night	REACTOME-ISG15-ANTIVIRAL-MECHANISM
1.28426e-09	0.274293	1	1	1.55267e-06	Night	REACTOME-L1CAM-INTERACTIONS
1.33628e-09	0.28056	0.99	0.991	1.61557e-06	Night	REACTOME-SUMOYLATION-OF-TRANSCRIPTION-COFACTORS
1.37045e-09	0.395983	0.899	0.779	1.65688e-06	Night	REACTOME-SMALL-INTERFERING-RNA-SIRNA-BIOGENESIS
1.40379e-09	0.306131	1	0.999	1.69718e-06	Night	REACTOME-GOLGI-TO-ER-RETROGRADE-TRANSPORT
1.41564e-09	0.455768	0.726	0.497	1.71151e-06	Night	REACTOME-CREB3-FACTORS-ACTIVATE-GENES
1.69437e-09	0.992874	0.847	0.633	2.0485e-06	Night	REACTOME-EPHA-MEDIATED-GROWTH-CONE-COLLAPSE
1.71885e-09	0.754362	0.785	0.562	2.07809e-06	Night	REACTOME-RUNX2-REGULATES-BONE-DEVELOPMENT
1.76884e-09	0.844197	0.771	0.646	2.13853e-06	Night	REACTOME-PHOSPHOLIPASE-C-MEDIATED-CASCADE-FGFR1
2.20477e-09	0.287508	0.993	0.985	2.66556e-06	Night	REACTOME-MITOTIC-SPINDLE-CHECKPOINT
2.27927e-09	0.354916	0.951	0.879	2.75564e-06	Night	REACTOME-ESTABLISHMENT-OF-SISTER-CHROMATID-COHESION
2.70927e-09	0.353814	0.979	0.972	3.27551e-06	Night	REACTOME-WNT5A-DEPENDENT-INTERNALIZATION-OF-FZD4
2.73822e-09	0.686165	0.795	0.603	3.31051e-06	Night	REACTOME-AKT-PHOSPHORYLATES-TARGETS-IN-THE-NUCLEUS
3.04477e-09	0.222233	0.997	1	3.68113e-06	Night	REACTOME-OPIOID-SIGNALLING
3.85946e-09	0.315034	0.955	0.962	4.66609e-06	Night	REACTOME-REGULATION-OF-LOCALIZATION-OF-FOXO-TRANSCRIPTION-FACTORS
5.09948e-09	0.201654	0.993	0.979	6.16527e-06	Night	REACTOME-RHOG-GTPASE-CYCLE
5.71319e-09	0.532504	0.927	0.799	6.90724e-06	Night	REACTOME-NONHOMOLOGOUS-END-JOINING-NHEJ
6.32508e-09	0.334547	0.969	0.963	7.64702e-06	Night	REACTOME-KINESINS
6.79398e-09	1.01113	0.733	0.585	8.21393e-06	Night	REACTOME-FGFR2-LIGAND-BINDING-AND-ACTIVATION
7.53531e-09	2.89381	0.549	0.41	9.11019e-06	Night	REACTOME-N-GLYCAN-ANTENNAE-ELONGATION
7.77265e-09	0.622583	0.858	0.648	9.39714e-06	Night	REACTOME-ACETYLCHOLINE-REGULATES-INSULIN-SECRETION
7.95313e-09	1.13449	0.729	0.543	9.61534e-06	Night	REACTOME-INTERLEUKIN-RECEPTOR-SHC-SIGNALING
7.98971e-09	0.213705	0.993	0.999	9.65956e-06	Night	REACTOME-CARGO-RECOGNITION-FOR-CLATHRIN-MEDIATED-ENDOCYTOSIS
8.6076e-09	0.536045	0.844	0.687	1.04066e-05	Night	REACTOME-NR1H2-NR1H3-REGULATE-GENE-EXPRESSION-TO-CONTROL-BILE-ACID-HOMEOSTASIS
9.10386e-09	0.630609	0.823	0.637	1.10066e-05	Night	REACTOME-REACTIONS-SPECIFIC-TO-THE-COMPLEX-N-GLYCAN-SYNTHESIS-PATHWAY
1.08761e-08	0.824965	0.75	0.547	1.31492e-05	Night	REACTOME-ORGANIC-ANION-TRANSPORTERS
1.12791e-08	0.30456	0.774	0.564	1.36364e-05	Night	REACTOME-N-GLYCAN-TRIMMING-AND-ELONGATION-IN-THE-CIS-GOLGI
1.2074e-08	0.480279	0.92	0.815	1.45975e-05	Night	REACTOME-SUMOYLATION-OF-UBIQUITINYLATION-PROTEINS
1.21014e-08	0.269615	0.969	0.979	1.46306e-05	Night	REACTOME-REGULATION-OF-TP53-ACTIVITY
1.2309e-08	0.166227	1	1	1.48815e-05	Night	REACTOME-RHO-GTPASE-EFFECTORS
1.34148e-08	0.566591	0.882	0.686	1.62185e-05	Night	REACTOME-FREE-FATTY-ACIDS-REGULATE-INSULIN-SECRETION
1.36442e-08	0.304276	0.965	0.946	1.64959e-05	Night	REACTOME-COPII-MEDIATED-VESICLE-TRANSPORT
1.67875e-08	0.238573	0.979	0.965	2.02961e-05	Night	REACTOME-RHOD-GTPASE-CYCLE
1.6901e-08	0.48421	0.906	0.828	2.04333e-05	Night	REACTOME-PKA-ACTIVATION-IN-GLUCAGON-SIGNALLING
1.82409e-08	0.162558	1	1	2.20532e-05	Night	REACTOME-ION-CHANNEL-TRANSPORT
1.90233e-08	0.500632	0.889	0.82	2.29992e-05	Night	REACTOME-SHC-MEDIATED-CASCADE-FGFR3
2.27059e-08	0.455846	0.812	0.587	2.74514e-05	Night	REACTOME-AMPK-INHIBITS-CHREBP-TRANSCRIPTIONAL-ACTIVATION-ACTIVITY
2.42462e-08	0.741065	0.799	0.664	2.93137e-05	Night	REACTOME-AMINO-ACID-TRANSPORT-ACROSS-THE-PLASMA-MEMBRANE
2.53758e-08	0.529471	0.92	0.79	3.06794e-05	Night	REACTOME-TRANSCRIPTIONAL-REGULATION-BY-E2F6
2.58304e-08	0.243867	0.997	0.986	3.12289e-05	Night	REACTOME-EPIGENETIC-REGULATION-OF-GENE-EXPRESSION
3.25804e-08	0.265595	0.997	0.998	3.93898e-05	Night	REACTOME-ER-TO-GOLGI-ANTEROGRADE-TRANSPORT
3.52668e-08	0.245081	0.993	0.986	4.26375e-05	Night	REACTOME-INOSITOL-PHOSPHATE-METABOLISM
3.88427e-08	0.283664	1	0.999	4.69608e-05	Night	REACTOME-MHC-CLASS-II-ANTIGEN-PRESENTATION
3.90775e-08	0.486479	0.889	0.827	4.72447e-05	Night	REACTOME-SHC-MEDIATED-CASCADE-FGFR4
4.08048e-08	0.193025	1	1	4.93329e-05	Night	REACTOME-MAPK-FAMILY-SIGNALING-CASCADES
4.36185e-08	0.455457	0.892	0.827	5.27347e-05	Night	REACTOME-GLUCAGON-SIGNALING-IN-METABOLIC-REGULATION
4.39052e-08	0.204218	0.993	1	5.30814e-05	Night	REACTOME-TRANS-GOLGI-NETWORK-VESICLE-BUDDING
4.63665e-08	0.524895	0.826	0.659	5.60571e-05	Night	REACTOME-GLYCOSPHINGOLIPID-BIOSYNTHESIS
5.27747e-08	0.177186	1	1	6.38046e-05	Night	REACTOME-ADAPTIVE-IMMUNE-SYSTEM
5.35827e-08	0.21701	0.976	0.976	6.47815e-05	Night	REACTOME-RHOF-GTPASE-CYCLE
6.20161e-08	0.200616	1	0.999	7.49775e-05	Night	REACTOME-MUSCLE-CONTRACTION
6.35757e-08	0.24859	0.997	0.99	7.6863e-05	Night	REACTOME-AURKA-ACTIVATION-BY-TPX2
6.7825e-08	0.826375	0.816	0.661	8.20005e-05	Night	REACTOME-G-ALPHA-Q-SIGNALLING-EVENTS
6.83384e-08	0.303512	0.854	0.65	8.26211e-05	Night	REACTOME-NGF-STIMULATED-TRANSCRIPTION
7.34459e-08	0.216928	0.997	0.976	8.87961e-05	Night	REACTOME-METABOLISM-OF-LIPIDS
7.69992e-08	0.468031	0.927	0.805	9.3092e-05	Night	REACTOME-TRANSCRIPTIONAL-REGULATION-BY-SMALL-RNAS
9.60743e-08	0.159538	0.993	0.999	0.000116154	Night	REACTOME-TOLL-LIKE-RECEPTOR-4-TLR4-CASCADE
1.02192e-07	0.640449	0.795	0.691	0.000123551	Night	REACTOME-FGFR1-LIGAND-BINDING-AND-ACTIVATION
1.30657e-07	0.451937	0.92	0.819	0.000157965	Night	REACTOME-TRANSPORT-OF-MATURE-MRNAS-DERIVED-FROM-INTRONLESS-TRANSCRIPTS
1.47475e-07	0.27835	1	0.998	0.000178297	Night	REACTOME-COPI-MEDIATED-ANTEROGRADE-TRANSPORT
1.49346e-07	0.162596	1	1	0.000180559	Night	REACTOME-POST-TRANSLATIONAL-PROTEIN-MODIFICATION
1.5526e-07	0.582636	0.868	0.7	0.000187709	Night	REACTOME-SYNTHESIS-OF-PC
1.77148e-07	0.252089	0.958	0.925	0.000214172	Night	REACTOME-INTERFERON-GAMMA-SIGNALING
1.83165e-07	0.258288	0.948	0.928	0.000221446	Night	REACTOME-PTK6-REGULATES-RHO-GTPASES-RAS-GTPASE-AND-MAP-KINASES
1.87807e-07	0.278245	0.934	0.871	0.000227059	Night	REACTOME-GOLGI-CISTERNAE-PERICENTRIOLAR-STACK-REORGANIZATION
1.99292e-07	0.755776	0.615	0.461	0.000240944	Night	REACTOME-RUNX3-REGULATES-P14-ARF
2.02426e-07	0.398448	0.906	0.789	0.000244733	Night	REACTOME-INTEGRIN-SIGNALING
2.20415e-07	1.97117	0.531	0.394	0.000266482	Night	REACTOME-BIOTIN-TRANSPORT-AND-METABOLISM
2.25499e-07	0.274736	0.969	0.925	0.000272628	Night	REACTOME-OTHER-INTERLEUKIN-SIGNALING
2.77214e-07	0.432418	0.993	0.996	0.000335152	Night	REACTOME-REDUCTION-OF-CYTOSOLIC-CA-LEVELS
2.81235e-07	0.846214	0.701	0.545	0.000340013	Night	REACTOME-ERYTHROPOIETIN-ACTIVATES-PHOSPHOINOSITIDE-3-KINASE-PI3K
2.84433e-07	0.268145	0.997	0.998	0.00034388	Night	REACTOME-RHO-GTPASES-ACTIVATE-PKNS
2.85605e-07	0.204723	0.993	0.999	0.000345297	Night	REACTOME-GOLGI-ASSOCIATED-VESICLE-BIOGENESIS
3.71496e-07	0.48163	0.83	0.689	0.000449138	Night	REACTOME-SYNTHESIS-OF-PYROPHOSPHATES-IN-THE-CYTOSOL
3.72253e-07	2.98287	0.507	0.405	0.000450054	Night	REACTOME-PYRIMIDINE-SALVAGE
3.87324e-07	0.124553	1	1	0.000468275	Night	REACTOME-SIGNALING-BY-VEGF
5.19386e-07	2.48993	0.597	0.444	0.000627938	Night	REACTOME-FGFRL1-MODULATION-OF-FGFR1-SIGNALING
5.38537e-07	0.24278	0.924	0.912	0.000651091	Night	REACTOME-CD28-DEPENDENT-VAV1-PATHWAY
6.17216e-07	0.255886	0.99	0.996	0.000746214	Night	REACTOME-COPI-DEPENDENT-GOLGI-TO-ER-RETROGRADE-TRAFFIC
6.4175e-07	0.370389	0.906	0.823	0.000775876	Night	REACTOME-ESTROGEN-STIMULATED-SIGNALING-THROUGH-PRKCZ
7.12567e-07	0.187931	1	0.998	0.000861493	Night	REACTOME-ION-TRANSPORT-BY-P-TYPE-ATPASES
7.49624e-07	0.570244	0.684	0.526	0.000906296	Night	REACTOME-INTERLEUKIN-15-SIGNALING
8.30207e-07	1.22923	0.642	0.511	0.00100372	Night	REACTOME-EPH-EPHRIN-MEDIATED-REPULSION-OF-CELLS
8.62846e-07	0.210991	0.951	0.933	0.00104318	Night	REACTOME-SIGNALING-BY-HIPPO
9.48537e-07	0.451417	0.816	0.636	0.00114678	Night	REACTOME-ASSEMBLY-OF-THE-ORC-COMPLEX-AT-THE-ORIGIN-OF-REPLICATION
1.00225e-06	0.398425	0.806	0.637	0.00121172	Night	REACTOME-DEX-H-BOX-HELICASES-ACTIVATE-TYPE-I-IFN-AND-INFLAMMATORY-CYTOKINES-PRODUCTION
1.84618e-06	0.144339	0.997	1	0.00223203	Night	REACTOME-P75-NTR-RECEPTOR-MEDIATED-SIGNALLING
2.0474e-06	0.228335	0.993	0.995	0.0024753	Night	REACTOME-CA-DEPENDENT-EVENTS
2.04935e-06	0.616073	0.747	0.615	0.00247767	Night	REACTOME-FGFR3B-LIGAND-BINDING-AND-ACTIVATION
2.50058e-06	0.257262	0.986	0.972	0.0030232	Night	REACTOME-MTOR-SIGNALLING
2.74884e-06	0.275549	0.979	0.969	0.00332334	Night	REACTOME-RHO-GTPASES-ACTIVATE-KTN1
3.15715e-06	0.238725	0.969	0.991	0.00381699	Night	REACTOME-PLATELET-CALCIUM-HOMEOSTASIS
3.18994e-06	0.149846	1	0.999	0.00385663	Night	REACTOME-GENE-EXPRESSION-TRANSCRIPTION
3.57285e-06	0.351527	0.896	0.793	0.00431958	Night	REACTOME-SIGNALLING-TO-RAS
3.76464e-06	0.221191	0.997	0.999	0.00455145	Night	REACTOME-ION-HOMEOSTASIS
3.81055e-06	0.264744	0.958	0.947	0.00460696	Night	REACTOME-LDL-CLEARANCE
3.91856e-06	0.2861	0.934	0.9	0.00473754	Night	REACTOME-FCERI-MEDIATED-MAPK-ACTIVATION
4.36852e-06	0.206232	0.993	0.989	0.00528154	Night	REACTOME-SYNTHESIS-OF-IP3-AND-IP4-IN-THE-CYTOSOL
4.74352e-06	0.509741	0.781	0.618	0.00573491	Night	REACTOME-FORMATION-OF-SENESCENCE-ASSOCIATED-HETEROCHROMATIN-FOCI-SAHF
5.83404e-06	0.950323	0.556	0.421	0.00705335	Night	REACTOME-COENZYME-A-BIOSYNTHESIS
6.0239e-06	0.270672	0.986	0.928	0.00728289	Night	REACTOME-ENERGY-DEPENDENT-REGULATION-OF-MTOR-BY-LKB1-AMPK
8.0858e-06	0.170382	1	1	0.00977574	Night	REACTOME-INTRACELLULAR-SIGNALING-BY-SECOND-MESSENGERS
9.46443e-06	0.215763	0.993	0.989	0.0114425	Night	REACTOME-LYSOSOME-VESICLE-BIOGENESIS
9.49842e-06	0.297995	1	0.993	0.0114836	Night	REACTOME-COPI-INDEPENDENT-GOLGI-TO-ER-RETROGRADE-TRAFFIC
9.60542e-06	0.171265	0.965	0.902	0.0116129	Night	REACTOME-SEMA4D-INDUCED-CELL-MIGRATION-AND-GROWTH-CONE-COLLAPSE
9.62695e-06	2.75377	0.465	0.366	0.011639	Night	REACTOME-PECAM1-INTERACTIONS
9.87133e-06	0.526003	0.764	0.648	0.0119344	Night	REACTOME-GAB1-SIGNALOSOME
1.11351e-05	0.259866	0.958	0.947	0.0134623	Night	REACTOME-REGULATION-OF-PTEN-GENE-TRANSCRIPTION
1.13956e-05	0.982891	0.712	0.535	0.0137773	Night	REACTOME-NUCLEAR-PORE-COMPLEX-NPC-DISASSEMBLY
1.14362e-05	0.277144	0.889	0.813	0.0138264	Night	REACTOME-EGFR-TRANSACTIVATION-BY-GASTRIN
1.18708e-05	0.246567	0.944	0.9	0.0143518	Night	REACTOME-TP53-REGULATES-TRANSCRIPTION-OF-ADDITIONAL-CELL-CYCLE-GENES-WHOSE-EXACT-ROLE-IN-THE-P53-PATHWAY-REMAIN-UNCERTAIN
1.27539e-05	0.200977	0.972	0.953	0.0154195	Night	REACTOME-ACTIVATION-OF-THE-AP-1-FAMILY-OF-TRANSCRIPTION-FACTORS
1.35913e-05	0.679364	0.708	0.579	0.0164318	Night	REACTOME-FGFR2C-LIGAND-BINDING-AND-ACTIVATION
1.4392e-05	0.381563	0.906	0.843	0.0173999	Night	REACTOME-ACTIVATION-OF-MATRIX-METALLOPROTEINASES
1.49331e-05	0.483774	0.785	0.641	0.0180541	Night	REACTOME-LYSINE-CATABOLISM
1.96219e-05	0.33778	0.986	0.988	0.0237229	Night	REACTOME-POST-NMDA-RECEPTOR-ACTIVATION-EVENTS
2.96745e-05	0.304037	0.99	0.991	0.0358765	Night	REACTOME-PKA-MEDIATED-PHOSPHORYLATION-OF-CREB
3.00805e-05	1.25039	0.49	0.364	0.0363674	Night	REACTOME-WAX-AND-PLASMALOGEN-BIOSYNTHESIS
3.24918e-05	0.337	0.858	0.798	0.0392826	Night	REACTOME-NUCLEAR-SIGNALING-BY-ERBB4
3.25743e-05	0.303361	0.642	0.494	0.0393824	Night	REACTOME-PHASE-3-RAPID-REPOLARISATION
3.44123e-05	0.142441	0.993	0.996	0.0416045	Night	REACTOME-CELL-DEATH-SIGNALLING-VIA-NRAGE-NRIF-AND-NADE
4.16691e-05	0.300981	0.955	0.913	0.0503779	Night	REACTOME-GABA-B-RECEPTOR-ACTIVATION
4.25123e-05	0.433668	0.444	0.364	0.0513974	Night	REACTOME-SYNTHESIS-OF-DOLICHYL-PHOSPHATE
4.36254e-05	0.459747	0.618	0.49	0.0527431	Night	REACTOME-NEPHRIN-FAMILY-INTERACTIONS
5.42017e-05	0.16707	1	0.999	0.0655298	Night	REACTOME-ASPARAGINE-N-LINKED-GLYCOSYLATION
5.79353e-05	0.208135	0.868	0.82	0.0700437	Night	REACTOME-PI3K-AKT-ACTIVATION
7.56928e-05	0.161479	1	1	0.0915126	Night	REACTOME-CELL-CYCLE
7.69896e-05	0.331076	0.719	0.574	0.0930804	Night	REACTOME-REGULATION-OF-FOXO-TRANSCRIPTIONAL-ACTIVITY-BY-ACETYLATION
8.08113e-05	0.288023	0.997	0.993	0.0977009	Night	REACTOME-SODIUM-CALCIUM-EXCHANGERS
8.1007e-05	0.173704	0.986	0.996	0.0979375	Night	REACTOME-VEGFR2-MEDIATED-VASCULAR-PERMEABILITY
8.2456e-05	3.04527	0.5	0.414	0.0996894	Night	REACTOME-BLOOD-GROUP-SYSTEMS-BIOSYNTHESIS
8.33238e-05	0.252665	0.934	0.879	0.100738	Night	REACTOME-PROLACTIN-RECEPTOR-SIGNALING
9.39054e-05	0.834053	0.66	0.54	0.113532	Night	REACTOME-PHOSPHOLIPASE-C-MEDIATED-CASCADE-FGFR4
9.48107e-05	0.231648	0.986	0.95	0.114626	Night	REACTOME-TRANSCRIPTIONAL-REGULATION-BY-THE-AP-2-TFAP2-FAMILY-OF-TRANSCRIPTION-FACTORS
9.52664e-05	1.3935	0.538	0.447	0.115177	Night	REACTOME-HEPARAN-SULFATE-HEPARIN-HS-GAG-METABOLISM
0.000100258	0.326881	0.972	0.995	0.121212	Night	REACTOME-IONOTROPIC-ACTIVITY-OF-KAINATE-RECEPTORS
0.000105161	0.079548	0.823	0.678	0.127139	Night	REACTOME-SIGNALING-BY-NODAL
0.000113031	0.313008	0.701	0.543	0.136654	Night	REACTOME-RUNX3-REGULATES-NOTCH-SIGNALING
0.000118989	0.234777	0.944	0.924	0.143857	Night	REACTOME-SUMOYLATION-OF-RNA-BINDING-PROTEINS
0.000125735	0.174507	0.969	0.978	0.152014	Night	REACTOME-RHOBTB1-GTPASE-CYCLE
0.000135364	0.303418	0.962	0.974	0.163655	Night	REACTOME-ACTIVATION-OF-BAD-AND-TRANSLOCATION-TO-MITOCHONDRIA
0.00016332	0.167993	1	1	0.197454	Night	REACTOME-M-PHASE
0.000180433	0.276968	0.878	0.754	0.218144	Night	REACTOME-PI5P-REGULATES-TP53-ACETYLATION
0.000190997	0.141694	1	0.998	0.230915	Night	REACTOME-EPH-EPHRIN-SIGNALING
0.000215692	0.195097	0.913	0.843	0.260771	Night	REACTOME-UNFOLDED-PROTEIN-RESPONSE-UPR
0.000230618	0.405194	0.75	0.647	0.278817	Night	REACTOME-PLATELET-AGGREGATION-PLUG-FORMATION
0.0002589	0.0503961	1	1	0.31301	Night	REACTOME-IMMUNE-SYSTEM
0.000325004	0.249507	0.868	0.738	0.39293	Night	REACTOME-KETONE-BODY-METABOLISM
0.000351292	0.293891	0.701	0.554	0.424712	Night	REACTOME-INTERLEUKIN-6-SIGNALING
0.000354158	0.168653	0.997	0.999	0.428178	Night	REACTOME-ANTIGEN-PROCESSING-UBIQUITINATION-PROTEASOME-DEGRADATION
0.000362621	2.33444	0.365	0.291	0.438409	Night	REACTOME-LINOLEIC-ACID-LA-METABOLISM
0.000366923	0.134097	0.997	0.999	0.44361	Night	REACTOME-REGULATION-OF-PLK1-ACTIVITY-AT-G2-M-TRANSITION
0.000377055	0.0893359	1	0.999	0.45586	Night	REACTOME-PROGRAMMED-CELL-DEATH
0.000391163	0.379832	0.799	0.749	0.472916	Night	REACTOME-REGULATION-OF-PYRUVATE-DEHYDROGENASE-PDH-COMPLEX
0.000418418	0.405177	0.771	0.633	0.505868	Night	REACTOME-BBSOME-MEDIATED-CARGO-TARGETING-TO-CILIUM
0.000437457	0.274836	0.823	0.767	0.528885	Night	REACTOME-SYNTHESIS-OF-DIPHTHAMIDE-EEF2
0.000458299	0.110829	0.997	1	0.554083	Night	REACTOME-STIMULI-SENSING-CHANNELS
0.00047833	0.201025	0.965	0.94	0.578301	Night	REACTOME-DEADENYLATION-DEPENDENT-MRNA-DECAY
0.000485654	0.293608	0.948	0.831	0.587156	Night	REACTOME-FATTY-ACYL-COA-BIOSYNTHESIS
0.000673892	0.138792	0.976	0.988	0.814735	Night	REACTOME-ANTIVIRAL-MECHANISM-BY-IFN-STIMULATED-GENES
0.000681557	0.154495	0.934	0.949	0.824002	Night	REACTOME-G2-M-DNA-DAMAGE-CHECKPOINT
0.000720098	4.04553	0.368	0.315	0.870598	Night	REACTOME-INTERLEUKIN-35-SIGNALLING
0.000725183	0.322188	0.764	0.644	0.876746	Night	REACTOME-POLB-DEPENDENT-LONG-PATCH-BASE-EXCISION-REPAIR
0.000810651	0.0662997	0.979	0.939	0.980077	Night	REACTOME-SEMA4D-IN-SEMAPHORIN-SIGNALING
0.000872724	0.162833	0.885	0.762	1	Night	REACTOME-MAPK1-ERK2-ACTIVATION
0.000901633	0.365915	0.736	0.648	1	Night	REACTOME-FGFR1C-LIGAND-BINDING-AND-ACTIVATION
0.000902883	9.06937	0.285	0.258	1	Night	REACTOME-HYALURONAN-BIOSYNTHESIS-AND-EXPORT
0.000946339	0.701547	0.646	0.528	1	Night	REACTOME-FGFR3-LIGAND-BINDING-AND-ACTIVATION
0.000964124	0.174308	0.969	0.96	1	Night	REACTOME-RAB-GERANYLGERANYLATION
0.00103485	0.158358	0.726	0.588	1	Night	REACTOME-HDL-ASSEMBLY
0.00106578	0.254518	0.854	0.773	1	Night	REACTOME-SHC1-EVENTS-IN-EGFR-SIGNALING
0.00115117	0.207288	0.993	0.998	1	Night	REACTOME-INTERACTION-BETWEEN-L1-AND-ANKYRINS
0.00117328	0.242201	0.549	0.479	1	Night	REACTOME-REGULATION-OF-RUNX1-EXPRESSION-AND-ACTIVITY
0.00131619	0.187389	0.847	0.803	1	Night	REACTOME-ACTIVATION-OF-SMO
0.00131708	0.101925	0.997	1	1	Night	REACTOME-RHO-GTPASES-ACTIVATE-FORMINS
0.00139352	0.116019	0.851	0.725	1	Night	REACTOME-IFNG-SIGNALING-ACTIVATES-MAPKS
0.0014199	0.270705	0.49	0.407	1	Night	REACTOME-REGULATION-OF-IFNA-IFNB-SIGNALING
0.00159017	0.244047	0.608	0.499	1	Night	REACTOME-REGULATION-OF-CYTOSKELETAL-REMODELING-AND-CELL-SPREADING-BY-IPP-COMPLEX-COMPONENTS
0.00180378	0.140229	0.958	0.986	1	Night	REACTOME-THE-PHOTOTRANSDUCTION-CASCADE
0.00182163	0.751475	0.583	0.477	1	Night	REACTOME-INTERLEUKIN-6-FAMILY-SIGNALING
0.00193341	0.233583	0.934	0.966	1	Night	REACTOME-CHK1-CHK2-CDS1-MEDIATED-INACTIVATION-OF-CYCLIN-B-CDK1-COMPLEX
0.001941	0.0518758	1	1	1	Night	REACTOME-TRANSPORT-OF-SMALL-MOLECULES
0.00195116	0.0956881	0.969	0.991	1	Night	REACTOME-SIGNALING-BY-FGFR1
0.00198839	0.104469	1	0.999	1	Night	REACTOME-RHOBTB-GTPASE-CYCLE
0.00200399	0.248489	0.927	0.893	1	Night	REACTOME-SUMOYLATION-OF-DNA-REPLICATION-PROTEINS
0.00201183	0.275776	0.844	0.769	1	Night	REACTOME-CYCLIN-A-B1-B2-ASSOCIATED-EVENTS-DURING-G2-M-TRANSITION
0.00215927	0.111562	0.997	0.999	1	Night	REACTOME-DOWNREGULATION-OF-ERBB2-SIGNALING
0.00216907	0.188706	0.868	0.845	1	Night	REACTOME-HUR-ELAVL1-BINDS-AND-STABILIZES-MRNA
0.0021761	0.127982	0.934	0.868	1	Night	REACTOME-MET-ACTIVATES-RAS-SIGNALING
0.00222298	0.130231	0.99	0.964	1	Night	REACTOME-RHO-GTPASES-ACTIVATE-NADPH-OXIDASES
0.0022417	0.163314	0.979	0.99	1	Night	REACTOME-INSULIN-RECEPTOR-RECYCLING
0.00234804	0.185935	0.962	0.954	1	Night	REACTOME-WNT5A-DEPENDENT-INTERNALIZATION-OF-FZD2-FZD5-AND-ROR2
0.00247634	0.140743	0.941	0.845	1	Night	REACTOME-MOLYBDENUM-COFACTOR-BIOSYNTHESIS
0.00262269	0.320802	0.882	0.788	1	Night	REACTOME-TRANSPORT-OF-THE-SLBP-DEPENDANT-MATURE-MRNA
0.00273326	0.199812	0.962	0.982	1	Night	REACTOME-ACTIVATION-OF-BH3-ONLY-PROTEINS
0.00276112	0.226966	0.931	0.879	1	Night	REACTOME-SUMOYLATION-OF-SUMOYLATION-PROTEINS
0.00293936	0.150018	0.92	0.925	1	Night	REACTOME-INITIATION-OF-NUCLEAR-ENVELOPE-NE-REFORMATION
0.00295049	0.64696	0.545	0.455	1	Night	REACTOME-OTHER-SEMAPHORIN-INTERACTIONS
0.00306203	0.133694	1	0.998	1	Night	REACTOME-DEUBIQUITINATION
0.00307552	0.092169	1	0.998	1	Night	REACTOME-SIGNALING-BY-PTK6
0.00316153	0.182989	0.997	0.998	1	Night	REACTOME-RHO-GTPASES-ACTIVATE-PAKS
0.00317542	0.113846	0.997	1	1	Night	REACTOME-CLASS-I-MHC-MEDIATED-ANTIGEN-PROCESSING-PRESENTATION
0.0035018	0.223138	0.868	0.83	1	Night	REACTOME-CLASS-I-PEROXISOMAL-MEMBRANE-PROTEIN-IMPORT
0.00374142	0.170127	0.993	0.998	1	Night	REACTOME-RECYCLING-PATHWAY-OF-L1
0.00381828	0.0991528	1	0.999	1	Night	REACTOME-GENERIC-TRANSCRIPTION-PATHWAY
0.00395441	0.15738	0.997	1	1	Night	REACTOME-ORGANELLE-BIOGENESIS-AND-MAINTENANCE
0.00423482	0.0548146	0.833	0.704	1	Night	REACTOME-GRB2-SOS-PROVIDES-LINKAGE-TO-MAPK-SIGNALING-FOR-INTEGRINS
0.00428153	0.218105	0.865	0.75	1	Night	REACTOME-P38MAPK-EVENTS
0.00433926	0.501805	0.434	0.377	1	Night	REACTOME-CDC6-ASSOCIATION-WITH-THE-ORC-ORIGIN-COMPLEX
0.00502244	0.138218	0.889	0.871	1	Night	REACTOME-TRISTETRAPROLIN-TTP-ZFP36-BINDS-AND-DESTABILIZES-MRNA
0.00538321	0.143645	0.802	0.789	1	Night	REACTOME-ERKS-ARE-INACTIVATED
0.00570606	0.0707713	0.993	1	1	Night	REACTOME-CYTOKINE-SIGNALING-IN-IMMUNE-SYSTEM
0.00651429	0.145075	0.917	0.913	1	Night	REACTOME-P75NTR-REGULATES-AXONOGENESIS
0.00654866	0.238716	0.99	0.992	1	Night	REACTOME-CALCINEURIN-ACTIVATES-NFAT
0.0065909	0.313715	0.719	0.608	1	Night	REACTOME-FORMATION-OF-THE-BETA-CATENIN-TCF-TRANSACTIVATING-COMPLEX
0.00671907	0.0584027	0.528	0.446	1	Night	REACTOME-FOXO-MEDIATED-TRANSCRIPTION-OF-CELL-CYCLE-GENES
0.00695785	0.0635974	0.972	0.991	1	Night	REACTOME-EXTRA-NUCLEAR-ESTROGEN-SIGNALING
0.0073984	0.128515	0.99	0.98	1	Night	REACTOME-CHAPERONIN-MEDIATED-PROTEIN-FOLDING
0.00924784	0.0455872	0.99	0.996	1	Night	REACTOME-ESR-MEDIATED-SIGNALING
0.00952261	0.557633	0.507	0.463	1	Night	REACTOME-TIGHT-JUNCTION-INTERACTIONS
0.00954405	0.169981	0.816	0.716	1	Night	REACTOME-ACTIVATION-OF-THE-PHOTOTRANSDUCTION-CASCADE
0.00970619	0.126184	0.938	0.982	1	Night	REACTOME-INTRINSIC-PATHWAY-FOR-APOPTOSIS
0.00973891	0.0296429	0.986	0.996	1	Night	REACTOME-SIGNALING-BY-NUCLEAR-RECEPTORS
0.00978269	0.203616	0.889	0.868	1	Night	REACTOME-GLYOXYLATE-METABOLISM-AND-GLYCINE-DEGRADATION
